# Supplementary material for: The N-terminus of an Ustilaginoidea virens Ser-Thr-rich glycosylphosphatidylinositol-anchored protein elicits plant immunity as a MAMP
Source: Nat Commun. 2021 Apr 27;12:2451. doi: 10.1038/s41467-021-22660-9 (PMC8079714; doi:10.1038/s41467-021-22660-9)
Supplement: Supplementary file 3 — Supplementary Data 1 [file 41467_2021_22660_MOESM3_ESM.xlsx]

## Sheet: Supplementary Data 1
Supplementary Data 1. List of all PAMP candidate genes from the secreted proteins of Ustilaginoidea virens.
Index	Transcript ID a	Gene ID b	Signal peptide length c	Pfam prediction d			CDS sequence	Amino acid sequnce	LC-MS/MS Replicate 1				LC-MS/MS Replicate 2				LC-MS/MS Replicate 3				Experimental test h
				predicted domain	Pfam accession	E-value			Coverage	Peptide Sequence	Score Sequest HT	# Peptides Sequest HT	Coverage	Peptide Sequence	Score Sequest HT	# Peptides Sequest HT	Coverage	Peptide Sequence	Score Sequest HT	# Peptides Sequest HT	Reported previously e	Succeffully cloned f	HR g
1	KDB12171	UV8b_6995	19	Cerato-platanin	PF07249.11	5.8e-48	ATGCGCTTCTCCAACGCCATTTGCGCCGCCGTCATGGCCACCGCTACTTCAGCCGTCCGAGTCAGCTGGGATGGCGGTTATAACGAGGCCGGTCGATCAATGGGCGTAGTCTCCTGCTCTGATGGCAGCCACGGCCTGATGAACAGGTATCCCACACAGGGCAACCTGCCCAACTACCCCTTCATCGGTGGCACCGATGCTATTGGCGGCTGGGGATCGGGCCAGTGCGGAACCTGCTGGCAGCTGGAGTATCAAGGCCACAAGATCAAGATTTTGGCCATTGATCACGCTGCGTCTGGGTTCAACATCAATCCAGTTGCCATGGATGCTCTTACAAACGGACGAGCATACGAGCTCGGCCGTGTGGATGCCACTGTCACCCAGCTGAGCGCTAGGGAT…	MRFSNAICAAVMATATSAVRVSWDGGYNEAGRSMGVVSCSDGSHGLMNRYPTQGNLPNYPFIGGTDAIGGWGSGQCGTCWQLEYQGHKIKILAIDHAASGFNINPVAMDALTNGRAYELGRVDATVTQLSARDCGL	47.7941	VDATVTQLSAR	14.85	4	47.7941	VDATVTQLSAR	16.08	4	47.7941	VDATVTQLSAR	16.01	4	Y	:	N
										VSWDGGYNEAGR				VSWDGGYNEAGR				VSWDGGYNEAGR
										SMGVVSCSDGSHGLMNR				SMGVVSCSDGSHGLMNR				SMGVVSCSDGSHGLMNR
										ILAIDHAASGFNINPVAMDALTNGR				ILAIDHAASGFNINPVAMDALTNGR				ILAIDHAASGFNINPVAMDALTNGR
2	KDB15874	UV8b_3186	17	CFEM	PF05730.10	1.4e-06	ATGAAGGCTTCTTTCGTCACCCTCGCTGTTGCCGGCTTTGCCGCTGCTCAGAACATGGACGGCCTCCCTCCCTGCATCTCACCCTGCATCCAGCAGTCCCTTCGCCATATTGGGTGCACCGGTTCGCCCGCCGAGATTGCCGTTTGCGCCTGCAAGCCCGAAACCCAGAGCATGCTGGTCTCTCCCGTCACCCAGTGCGCCGTGAGCAGCAAGTGTGAAGCCAGCGACCTTCTCAAGGCCCAGAGCGTTGCTGCTGCTCAGTGCAAGGCTCTCGCCGCCAGCTCTGGCACTGCTGCACCAACCAGCTCCACGTCTGGCTCCCCGTCATCTGGCTCTCAGGCCGCCAGCTCCTCCGCCGCCCCGACTGCCATCATCAGCTCCAGCTCCGTCCCTTACGGC…	MKASFVTLAVAGFAAAQNMDGLPPCISPCIQQSLRHIGCTGSPAEIAVCACKPETQSMLVSPVTQCAVSSKCEASDLLKAQSVAAAQCKALAASSGTAAPTSSTSGSPSSGSQAASSSAAPTAIISSSSVPYGKNGTTAAAPTSSTDGAGASATDATPTTTSNGTKATSSGSATTSGRASSPTNAAAVVGPATGALVALVAAALAL	26.2136	AQSVAAAQCK	11.46	3	21.3592	CEASDLLK	9.39	2	21.3592		14.26	2	Y	:	N
										CEASDLLK				HIGCTGSPAEIAVCACKPETQSMLVSPVTQCAVSSK				CEASDLLK
										HIGCTGSPAEIAVCACKPETQSMLVSPVTQCAVSSK								HIGCTGSPAEIAVCACKPETQSMLVSPVTQCAVSSK
3	KDB19062	UV8b_453	23	ATG27	PF09451.9	2.8e-93	ATGCATCCGCCCTCAGCGTCGGCAGTTTTGCTGCCGCTTCTTGTCGCGCCCTTGCCCGGGTTGGCCATGCTGCACTGCGAAAACGTCCTCGTCGACGGGTACAAGTTCAACCTGGAGAAGCTCAAGGGGCCGCATTCCGTGGTGACGTCCAAGTACGATTCGGCGACGCATACGTACCACAACACGACGTACACCTTGGACATTTGCGGGACCCTGAAGAAGAGCGGGAAGGCGAAGCCGACAGAGGAATGCCCTAATGGGTCAAGAGTCTGCGCCATTTCACGCTTCATCCAGGACGATGTCGATCGTGTCGAGACGGTCACCGCGATCGCGGGTGCGCTGGAGAACGTGGGCGGGTCGCCGTTTAAGTACGAGGCCACGCGGCTAAACGGCAGCGAC…	MHPPSASAVLLPLLVAPLPGLAMLHCENVLVDGYKFNLEKLKGPHSVVTSKYDSATHTYHNTTYTLDICGTLKKSGKAKPTEECPNGSRVCAISRFIQDDVDRVETVTAIAGALENVGGSPFKYEATRLNGSDSNSDAQKNGLRLVLKGGKHPLDGPVKERREQKAIVELLCGDNEGTEGEWDGSEDKYSKRGRRDDGKHEGGSDDDGKDKSFPEHQLKKKDAALIWESYGPEKDGDVLRLTWRTKYACEKKRDGEDGGDGGGDGGGHGGDASAHWGFFTWLVIVVFLGTAAYLIFGSWLNYTRYGARGWDLVPHGDTIRDIPYLLRDWTRRVLNTVQGTGSRGGYSAV	5.73066	VETVTAIAGALENVGGSPFK	4.88	1	15.7593	DAALIWESYGPEK	19.02	4	14.8997	DAALIWESYGPEK	19.46	4	Y	:	N
														LKGPHSVVTSK				FIQDDVDRVETVTAIAGALENVGGSPFK
														VETVTAIAGALENVGGSPFK				LKGPHSVVTSK
														VLNTVQGTGSR				VETVTAIAGALENVGGSPFK
4	KDB15322	UV8b_3748	20	Glyco_hydro_72	PF03198.13	2.1e-113	ATGACCGTTTCCGCCTGGTCGTTGTCGCTTTTGGCTCTGGCAGGCAGTGCGGTTGGCGCTGACCTGCCATCCATTGTGATGAAGGTGCGCGCCTTGCCAGCATGCGAATGGATGCCCAACCCCCGACTGACACGCATCACACAGGGCTCCAAGTTCTTCTACCCCAACGGAACGCAGTTCTTCATCAAGGGAATCGCCTACCAGCAGGCATTCGGTGCCGCCGGCTCCGCGTCCTCCAACACCAGCTATGTCGACCCGCTGGCCGACCCCGACCGCTGCCAAGCCGACGTTCCCAACCTGGCCGCCCTCAAGACCAACGTCATCCGAGTCTACGCCATCGACCCCACCAAAGACCACTCGGCGTGCATGAAGCTCCTCAACGACAACGGCATCTACGTC…	MTVSAWSLSLLALAGSAVGADLPSIVMKVRALPACEWMPNPRLTRITQGSKFFYPNGTQFFIKGIAYQQAFGAAGSASSNTSYVDPLADPDRCQADVPNLAALKTNVIRVYAIDPTKDHSACMKLLNDNGIYVVADLGEPSLSINRNDPLWNTQLYARYQQVVDELAKYSNVIGFFAGNEVSNENSNTGASAYVKAAARDTKAYIKAKKNRWMGVGYAANDDKPIRDQIASYFNCGPAEDSIDFFGYNIYSWCGDSSFEASGYDRLVEFFKDYSVPVFFAEYGCNLPSGAANRVFDETTALYGDNMTGVVSGGIVYEYFQEVNDYGEFCLDMLYKSVVVAAEAMECDAVPCQNQTIG	23.8095	CQADVPNLAALK	24.63	7	29.972	DYSVPVFFAEYGCNLPSGAANR	40.4	7	29.972	DYSVPVFFAEYGCNLPSGAANR	40.93	8	Y	:	N
										DYSVPVFFAEYGCNLPSGAANR				LVEFFK				LVEFFK
										LVEFFK				NDPLWNTQLYAR				NDPLWNTQLYAR
										NDPLWNTQLYAR				VYAIDPTKDHSACMK				VYAIDPTK
										VYAIDPTK				WMGVGYAANDDKPIR				VYAIDPTKDHSACMK
										WMGVGYAANDDKPIR				WMGVGYAANDDKPIR				WMGVGYAANDDKPIR
										YQQVVDELAK				YQQVVDELAK				WMGVGYAANDDKPIR
														YSNVIGFFAGNEVSNENSNTGASAYVK				YQQVVDELAK
																		YSNVIGFFAGNEVSNENSNTGASAYVK
5	KDB16394	UV8b_2850	24	Endonuclease_NS	PF01223.22	5.2e-66	ATGCTACCAGGCCAGGCGACGCGCGCCGCTGCCTCCGCCTCCGCCACCATGTCTAAATCGACTCTCGCCATGATTGCCGCTCTCGGTGCTGGAGGCGGCGCCGCCCTCACCGCCGCCGTCTACTCTCTTCGAGAACCCTCGTCCCCGGAAGCCAAGAAGCCAGAGCCCCAAATCGCCGCCTCGGCTGCTGCCCCGCCCCCTCCCAGCGGCACCTCGTCGGCGATACCCCCCCAGCAGGTCTTTTCGTCGTCGTCGGCGCCCGCGCCCGGCACCGTGAATCCCGCCGGCCTGTTCGAGTACGGGTTCCCCGGCCCCGTGGCCGACGTCGCCACGCGCTCGGCCCTGATATCCAGCTACGACCGCCGGACGCGCAACCCCCACTGGGTCGTGGAGCACATC…	MLPGQATRAAASASATMSKSTLAMIAALGAGGGAALTAAVYSLREPSSPEAKKPEPQIAASAAAPPPPSGTSSAIPPQQVFSSSSAPAPGTVNPAGLFEYGFPGPVADVATRSALISSYDRRTRNPHWVVEHITPESLARHGGDRKHSVFVEDDAVPAKFRGALRDYFRSGYDRGHQVPAADAKWSQQAMNETFYLTNMCPQVGEGFNRDYWSHFEDFCRRLTRRYPSVRIATGPLYLPRKDPRDDKWYVRYEVIGSPPSIAVPTHFYKVIFAEDGRAGGNVAIGAFVLPNAPIPNDKPITDFEVPVEAVERASGLEFAAKLPLSRRRRLCADTTCALVIRDFADKQKAFGGKGQGQGQGQQRAISSPPAS	22.9111	AAASASATMSK	34.95	7	16.7116	YEVIGSPPSIAVPTHFYK	19.19	5	12.3989	YEVIGSPPSIAVPTHFYK	15.94	4	Y	:	N
										GHQVPAADAK				AAASASATMSK				AAASASATMSK
										HSVFVEDDAVPAK				ASGLEFAAK				VIFAEDGR
										NPHWVVEHITPESLAR				VIFAEDGR				ASGLEFAAK
										SALISSYDR				NPHWVVEHITPESLAR
										VIFAEDGR
										YEVIGSPPSIAVPTHFYK
6	KDB16586	UV8b_2621	24	Bys1	PF04681.11	1.5e-22	ATGCTCGGCCAAGCCAAAGCCCTCGCCCTGATGACCCTCGGCCTCACCCAGGCCGCCTCGGCCGTCGGCCACGCCTACGTCTACAACAACTGCGACTTTGGCGTGACCCTCTGGTCCGTGGGCAGCAACATCGCGCCCAGCAACTACCTCGACAGCCGCTCCAACTACTTTGAGACCTTCACCGTCGACCCCACGACGGGCGGGCGGGCCCTCAAGATCACGCGCGAACCCGACGGCCTGTTCACGGCCAAGCCTCAGACCGTCTTTGCCTACAACCTCAGGGACGGCGCCGTGTGGTACGACCTCAACGACGTCTACGGAGACCCCTTTGCGGGACACAAGCTGCTGCTCCGCAGCGCGGACCGGTCGTGCCCGTCCATTGTGTGGCCGCAGGGCATC…	MLGQAKALALMTLGLTQAASAVGHAYVYNNCDFGVTLWSVGSNIAPSNYLDSRSNYFETFTVDPTTGGRALKITREPDGLFTAKPQTVFAYNLRDGAVWYDLNDVYGDPFAGHKLLLRSADRSCPSIVWPQGIPPGGSQVKNCRDGADVILTLCAERPIPGAAEESA	44.3114	EPDGLFTAKPQTVFAYNLR	73.75	4	44.3114	DGAVWYDLNDVYGDPFAGHK	56.31	4	44.3114	SNYFETFTVDPTTGGR	57.1	4	Y	:	N
										SCPSIVWPQGIPPGGSQVK				SNYFETFTVDPTTGGR				EPDGLFTAKPQTVFAYNLR
										SNYFETFTVDPTTGGR				SCPSIVWPQGIPPGGSQVK				SCPSIVWPQGIPPGGSQVK
										DGAVWYDLNDVYGDPFAGHK				EPDGLFTAKPQTVFAYNLR				DGAVWYDLNDVYGDPFAGHK
7	KDB15993	UV8b_3305	17	CFEM	PF05730.10	1.1e-11	ATGAAGTTCGTCGCTGTTGCCGCTGCCATGGCCGCTCTGGTCTCGGCCCAGACTGGTATCCCCTCGTGCGCCCAGACCTGCCTTGACAACTCGGTCAAGAAGGTGACCAAGTGCTCCGTCACCGACTATGCCTGCGTCTGCGAGAAGACCAACTTTGCTGCCGTCCAGGGCGACGCTACCTCCTGCGTCATTGCCAGCTGCGGTGCCGACGTTGCTGTCTCCCAGGTCCTCCCTGCCGTCCAGAAGGCCTGCGCTGCCGCGGCCTCTGCTCCCGCGGCCTCTTCCGCCGCCGCCGCCGTGAGCTCTGCGGCTGCCTCCAGCTCTGCGGCTGCCTCCAGCTCTGCTGCTGCTACCGCCACCACCACCACCGCTGCCGCTGCCAGCTCTGTCGGCACCGTC…	MKFVAVAAAMAALVSAQTGIPSCAQTCLDNSVKKVTKCSVTDYACVCEKTNFAAVQGDATSCVIASCGADVAVSQVLPAVQKACAAAASAPAASSAAAAVSSAAASSSAAASSSAAATATTTTAAAASSVGTVCPTTVVTKPTVPTNGTAPTTSAPVTAGAAGLGPVGGLVMLALGALAL	6.66667	CSVTDYACVCEK	2.5	1	6.66667	CSVTDYACVCEK	3.32	1	6.66667	CSVTDYACVCEK	3.55	1	Y	:	N
8	KDB17424	UV8b_1681	17	AltA1	PF16541.4	8.6e-27	ATGCTCGCCCTTGCCTCTGTGATGCTTTTGGCTGGCTCTGCCCTGGCCGCCCCGGCCGCGGTGGACGCACGAAGCACCCAGCCCAGCTGCTCAGACAGGGCGACTACCGTCGATCAGTGGTCGGTCAAAAACTTCGACTTCCACGCCTCGTACACCTTCAGCACGCCTGCGCACCAAAACTCGCAGGGCTACGTCTACTTCACGCTGGAGAACGAGGCCCTTGACTTCAAGACATCGTGCACAGGTGTATCCGGCCAGCTTCAAGACTTTTTCTACGGCCAAATCGTCTACAACTGCACCGCGCCCGTGGGCGGCAACGAGGCCTCCTTCACCTTCAGTCGCCCGTCAAACGAGCTCAAGCTGACCCAGACTTGGACCTGCGCCGACGAGGGAAGCCGT…	MLALASVMLLAGSALAAPAAVDARSTQPSCSDRATTVDQWSVKNFDFHASYTFSTPAHQNSQGYVYFTLENEALDFKTSCTGVSGQLQDFFYGQIVYNCTAPVGGNEASFTFSRPSNELKLTQTWTCADEGSRFWAQGAANLTLKCDDKTWTNPDWKMGQIYSSRTVSCDLVDATVPITSKQAVA	22.7027	TVSCDLVDATVPITSK	19.91	4	36.2162	TVSCDLVDATVPITSK	43.98	6	38.3784	CDDKTWTNPDWK	50.12	7	Y	:	N
										ATTVDQWSVK				FWAQGAANLTLK				LTQTWTCADEGSR
										MGQIYSSR				LTQTWTCADEGSR				TVSCDLVDATVPITSK
										MGQIYSSR				ATTVDQWSVK				FWAQGAANLTLK
										TWTNPDWK				TWTNPDWK				ATTVDQWSVK
														MGQIYSSR				TWTNPDWK
														MGQIYSSR				MGQIYSSR
																		MGQIYSSR
9	KDB11651	UV8b_7508	17	DUF4360	PF14273.5	5.8e-34	ATGCAGATTTGCAACGCCTTCCTTCTTTTCCTTGGCTTTGCAGCAGCGGCCCCTTCCGTTGCCCTTGATGGACGTAGCGATGGCCCCCAAAGCGTCACGGTTCAAGGCGTCAGCTTCGCTGGAAGCGGCTGTGCCGCTGGTGACGCCTCTGTTCAGATAGACTCGACCGGCTCTCTCTTGGCCACGTTTCATGAGTATGGAGTCAAAACCGGACCGAACACTGTCCCTGGTGACTGGCAAAAGTTCTGCAGGATGGCCATCAACTTGCAGTTTGACTCGGGATTCCAATTCTCCGTTGTCGGTGCCGAAATGATTGGATCCGCCCAGATACCGGCGGGCGTCAACGGCCAGTGCACAAACACGTTCTCTGTCACGGGCGGGACGTTGCCGCCCATGCAC…	MQICNAFLLFLGFAAAAPSVALDGRSDGPQSVTVQGVSFAGSGCAAGDASVQIDSTGSLLATFHEYGVKTGPNTVPGDWQKFCRMAINLQFDSGFQFSVVGAEMIGSAQIPAGVNGQCTNTFSVTGGTLPPMHYYSIAFPGPYSGNFDLQAQPGNSSWSPCGASSATLNMNTACSITPVKLAAFIYPRLGVRYGLFAKAALQWQRCPGS	9.56938	TGPNTVPGDWQK	9.84	2	12.4402	TGPNTVPGDWQK	18.1	3	12.4402	TGPNTVPGDWQK	17.64	3	Y	:	N
										LAAFIYPR				LAAFIYPR				LAAFIYPR
														YGLFAK				YGLFAK
10	KDB13630	UV8b_5462	38	Fer4_4	PF12800.6	4.1e-06	ATGCGGTCGCCAGCTCTGCCGACTTTTGCGGGCGGGCTCGCACGACGACAGCTGTCCTCGGCTCCGAGAGCCGCCCCCGTGGCCAGCAGCCTGGTCGCCCGGACGCGAGGCTACGCCACGCCCAACGGACCGCCGCCCGCGAACTTCCGAACGAGCAGGCGCGTCGAGTGGCCCTGGGACAAGGAGCGCACGTCGGACCGGCTGGGCAGGTACTTTCTCCTGACGGAGATGGCGCGCGGGATGTACGTCCTGATGGAGCAGTTCTTCAGGCCGCCATATACCATCTACTATCCGTTTGAAAAGGGTCCCATCTCGCCCCGGTTCCGCGGGGAGCACGCCCTGAGACGGTATCCCTCGGGCGAAGAGCGATGTATTGCCTGCAAGCTGTGCGAAGCGATC…	MRSPALPTFAGGLARRQLSSAPRAAPVASSLVARTRGYATPNGPPPANFRTSRRVEWPWDKERTSDRLGRYFLLTEMARGMYVLMEQFFRPPYTIYYPFEKGPISPRFRGEHALRRYPSGEERCIACKLCEAICPAQAITIEAEERADGSRRTTRYDIDMTKCIYCGFCQESCPVDAIVESPNAEYATETREELLYNKEKLLANGDKWEPELAAAIRADAPYR	20.1794	LLANGDKWEPELAAAIR	20.12	5	18.3857	LLANGDKWEPELAAAIR	18.5	4	18.3857	LLANGDKWEPELAAAIR	16.19	4	Y	:	N
										EELLYNK				YFLLTEMAR				YFLLTEMAR
										RYPSGEER				EELLYNK				FRGEHALR
										YDIDMTK				FRGEHALR				EELLYNK
										ADAPYR
11	KDB18396	UV8b_638	17	CFEM	PF05730.10	1.7e-11	ATGAAGTCGGCTGTCTTGGCCCTTTCCCTGGTTGCGGCTGCTGCTGCTCAGGACATTGCCTCGCTTGCCCCTTGTGGTCAAACTTGTGCCAACAACATGATGGCTGCCAGCAAAGCCCAGGAGCTCGGCTGCAATCAGGGTGACTTGAAATGCTTGTGCAGCAACGCCAACTTCTTCTACGGCCTCCGTGACTGCTCCGGCGCAATCTGCAGCCCGCAAGATGCTGCCAAGGTTGTCGATTACGGCGTCAAGGCGTGCCAAGGTGCTGGTGTTGCCATATCTGGTGGCCACGGCGGCAGCGACGGCGCTTCTCAGACCAGTGGCGCCTCTCAGACGACTGGTGGCTCGCAATCCGGCGACGGCAGCGGCAGCGGCCCTCATCTTACCACCATCTACAGC…	MKSAVLALSLVAAAAAQDIASLAPCGQTCANNMMAASKAQELGCNQGDLKCLCSNANFFYGLRDCSGAICSPQDAAKVVDYGVKACQGAGVAISGGHGGSDGASQTSGASQTTGGSQSGDGSGSGPHLTTIYSTYTTDGKAIVTPVTTSTVQGGSAHSSGPAQATTLYTTYTTDGTVVTSAIATSTVEGGAGGAVLSTYTTNGSQVVVTISTQMSQPSSAQGTESSGASQTGSESASASSGSSASPTSEGAGSQTTSAGAAATSTSKGFAPQVTAAPGLLAAAGLAVLLI	11.3793	DCSGAICSPQDAAK	12.14	3	9.31034	CLCSNANFFYGLR	7.13	2	11.3793	AQELGCNQGDLK	8.69	3	Y	:	N
										AQELGCNQGDLK				DCSGAICSPQDAAK				DCSGAICSPQDAAK
										VVDYGVK								VVDYGVK
12	KDB14756	UV8b_4279	31	Septin	PF00735.17	1.6e-107	ATGTCTTCCGCCGCCACCAAAATGATTCGAAGGAAGAAGAATGTCAAGAAGGGCATTCAATTTTGTTTGATGGTTTGCGGTGCTTCTGGAACTGGCCGAACGACCTTTGTCAATACTCTTTGCAACAAGGATGTTCTTACGCACAAGAATGCCGACAATCACTCGGAAGCCCACGTCGAGGAGGGCATCAAGATCAAGCCTGTTAACGTTGAGCTTGAGCTCGACGATGAAGGCACTCGCATCTCGCTGACCATTGTCGACACTCCTGGATTCGGTGACCAGATTGACAACGAAGCTTGCTTTTCAGAGATCGTCGGATACCTCGAGAGACAATACGATTACATCCTGGCCGAAGAGTCTCGCATCAAGCGTAATCCTCGCTTCAGGGACAATCGTGTT…	MSSAATKMIRRKKNVKKGIQFCLMVCGASGTGRTTFVNTLCNKDVLTHKNADNHSEAHVEEGIKIKPVNVELELDDEGTRISLTIVDTPGFGDQIDNEACFSEIVGYLERQYDYILAEESRIKRNPRFRDNRVHVMLYFITPTGHGLRELDIELMKRLAPRCNVIPVIGRADSLTPAELAESKKLVMEDIEHYRIPVYNFPYDIEEDDEDTVEENAELRGLMPFAIVGSEDVVEVGGRKVRARQYPWGIVEVDNPRHSDFLAIRSALLHSHLADLKEITHDFLYENYRTEKLSKSVDGAAGK	45.6954	QYPWGIVEVDNPR	92.95	14	42.7152	IKPVNVELELDDEGTR	80.79	12	42.7152	ADSLTPAELAESK	85.91	12	Y	:	N
										SALLHSHLADLK				QYDYILAEESR				KLVMEDIEHYR
										KLVMEDIEHYR				EITHDFLYENYR				QYPWGIVEVDNPR
										ADSLTPAELAESK				KLVMEDIEHYR				SALLHSHLADLK
										EITHDFLYENYR				ADSLTPAELAESK				IKPVNVELELDDEGTR
										QYDYILAEESR				TTFVNTLCNK				EITHDFLYENYR
										NADNHSEAHVEEGIK				LVMEDIEHYR				QYDYILAEESR
										LVMEDIEHYR				QYPWGIVEVDNPR				NADNHSEAHVEEGIK
										IKPVNVELELDDEGTR				SALLHSHLADLK				LVMEDIEHYR
										ADSLTPAELAESKK				NADNHSEAHVEEGIK				HSDFLAIR
										TTFVNTLCNK				ELDIELMK				TTFVNTLCNK
										CNVIPVIGR				HSDFLAIR				ELDIELMK
										ELDIELMK
										HSDFLAIR
13	KDB11955	UV8b_7184	20	Cutinase	PF01083.21	6.5e-45	ATGAAGCACATACTTCTTCCAGTTGCGCTTCTCGCTGCCCGCGCCACCGTCCCCGCGCCTGAACCCGGTGACAGCGCGCAGGGTTGCGCCAAAGGCCTTTACCTCATTTCCGCCAGAGGAACCGGCGAGGCGGCCGGGATTGGTGCTGCTGGCACCATTATCGGCCGCCAGATCAAGGAGCAGATCAAGGACAGCAAGGTTGTCGCCCTGGATTATCCGGCCTCCTTCTCCGATCCGGCCTACGCTCTCTCTGTGGCCAACGGCACCAGGAGCCTCGCCGATCTCATCACAGAACATGTCAAGTCTTGCCCAGACGACAAGATTGCGCTCATGGGTTATTCCCAAGGAGCCCAGTTAACGCTGGATACCCTGTGTGGCTCGGACGAAAAGGGATTTGCA…	MKHILLPVALLAARATVPAPEPGDSAQGCAKGLYLISARGTGEAAGIGAAGTIIGRQIKEQIKDSKVVALDYPASFSDPAYALSVANGTRSLADLITEHVKSCPDDKIALMGYSQGAQLTLDTLCGSDEKGFAKTEPISPADIDNHVVAVVLFGDPTHIANITYDRGTSTRNGIFPRSNSDSCLRYSKIIASWCDTGDVYCDSGNDTATHGQYLPRYGTEIAKFLVEKYQDSNTGASLNASASQPATAAATSSSSSPSGTAVGTSSPAATTTRAVSVANVLNIASSGLFVALPAALAAVFHMIAEEDGARGLGRSR	20.8861	GTGEAAGIGAAGTIIGR	24.04	6	20.8861	GTGEAAGIGAAGTIIGR	42.49	6	20.8861	SLADLITEHVK	48.81	6	Y	:	N
										ATVPAPEPGDSAQGCAK				SLADLITEHVK				GTGEAAGIGAAGTIIGR
										SLADLITEHVK				ATVPAPEPGDSAQGCAK				ATVPAPEPGDSAQGCAK
										GLYLISAR				GLYLISAR				GLYLISAR
										NGIFPR				YGTEIAK				YGTEIAK
										YGTEIAK				NGIFPR				NGIFPR
14	KDB15101	UV8b_3941	29	WSC	PF01822.18	5.8e-13	ATGGCATCGCTCGGCTTATTTGTAATACAAGGCCTGGGTGGACTTATTTTTATAGCAGCTTTGTGGCCTGGCCTTGCCGACGCATTTGATGTTGACATCTGTGCAAGCTTCAACACAGCCTCGATGGGCAGAAACATAAGCATGTTTCAGACGAATGGGCTTTGCCACGACTTTTGCAACCCAGAGGGTTATGCTTATGCAATCACTCAATCAAACAGCTGCTGGTGCTCGAACTATACACCCGACAAGTCATTCCAAGTCAGCACTTCTCGATGTAATTCGGGATGCCCTGGCTATCCGGATGAGAAATGTGGTGCTGCTGGCTTGTACGGATACATTATTCTCAACGCACTTCCTTCTGGAACCGTGGGCGGAATTACCCCAACGAGTAGTGAATCG…	MASLGLFVIQGLGGLIFIAALWPGLADAFDVDICASFNTASMGRNISMFQTNGLCHDFCNPEGYAYAITQSNSCWCSNYTPDKSFQVSTSRCNSGCPGYPDEKCGAAGLYGYIILNALPSGTVGGITPTSSESSSQNSPSPTPTPKPTTVATVTADGTIKTVTIIPTETGHASGDNQDVTVQESGLKTGAIVGIVVGIVSGVLALAALIMFFYFRRKKQQQQQEAFQDDPSVRGSSSGMMGSGRPEMSRAPGSPGSTGNRSSTLQIDPRMDPFQQSLYARNGSRESMNTLRDDHDYSRRIQQPKILRATNPDPVVE	3.48101	MDPFQQSLYAR	2.66	1	2.53165	SFQVSTSR	2.02	1	2.53165	SFQVSTSR	0	1	Y	:	N
				Podoplanin	PF05808.10	1.9e-07
15	KDB13714	UV8b_5546	22	DUF1996	PF09362.9	1.1e-70	ATGGCGTCCCCAAAACTCAAGATCCTTGCGCTCCTCGGGCTCGTCTCCCCCGAGGCCCTTGCTCAGCTCTTCACGGTCAACTGCGCGCCGCTGACAACCTTCCGCGGAGACCCCATCGTCTTTCCGGGCGTCTTGTCTTCTCACGTCCACGCCGTAGTGGGCGGCACGCGGTTTGCCCTCAGCCTGACCAACGAGGAAGCCAGGAACGCCAAGGCCACGACCTGCGACAAGGTGCTGGACAAGAGCAACTACTGGCAGCCGCTCATGTACCACCAGCGGCGGGACGGCAAGTTTGAGGTGGTGGAGATGCAGGGCATAGCTGCGTATTACATTGACCGAGCGTGCGACTACGCGCCGGGTCGCAAGAACTGCCGCGGCATGCCGCATGCCAAGGCGCCG…	MASPKLKILALLGLVSPEALAQLFTVNCAPLTTFRGDPIVFPGVLSSHVHAVVGGTRFALSLTNEEARNAKATTCDKVLDKSNYWQPLMYHQRRDGKFEVVEMQGIAAYYIDRACDYAPGRKNCRGMPHAKAPPKGLRMIVGDPSLRTYNRSNPEQRAISHVCLGKNNSGETPNLPTQQCERMRTETFFPSCWDGKNLDSSNHKSHMAFPAIGDYNTGVCPESHPVAILSVFFEFFHNTNAIKDFNRLVWAHGDATGYGLHGDFLNGWSDQDALERAIATCTGARGVNDPGCSLNVGPNGPGRASRQPLERAAPTEDIGLQGPLDKLPGNNPVTP	42.0896	GVNDPGCSLNVGPNGPGR	76.92	11	46.8657	FALSLTNEEAR	84.49	12	49.5522	GVNDPGCSLNVGPNGPGR	94.32	13	Y	:	N
										GDPIVFPGVLSSHVHAVVGGTR				AAPTEDIGLQGPLDK				GDPIVFPGVLSSHVHAVVGGTR
										NNSGETPNLPTQQCER				SNYWQPLMYHQR				AAPTEDIGLQGPLDK
										SNYWQPLMYHQR				SNYWQPLMYHQR				SNYWQPLMYHQR
										AAPTEDIGLQGPLDK				FEVVEMQGIAAYYIDR				FEVVEMQGIAAYYIDR
										TETFFPSCWDGK				GDPIVFPGVLSSHVHAVVGGTR				SNYWQPLMYHQR
										FALSLTNEEAR				TETFFPSCWDGK				FALSLTNEEAR
										ACDYAPGR				NNSGETPNLPTQQCER				TETFFPSCWDGK
										AISHVCLGK				GVNDPGCSLNVGPNGPGR				AISHVCLGK
										AIATCTGAR				AISHVCLGK				MIVGDPSLR
										MIVGDPSLR				MIVGDPSLR				AAPTEDIGLQGPLDKLPGNNPVTP
														AIATCTGAR				AIATCTGAR
														ACDYAPGR				NNSGETPNLPTQQCER
														MIVGDPSLR				ACDYAPGR
																		MIVGDPSLR
16	KDB10968	UV8b_8201	20	PIR	PF00399.18	6.5e-40	ATGAAGTCGTCTTTGGTGGCCTTCATCGGTCTCGCCGCCACCGCCAACGCGGCTGCTGAAAAGAAGCCTGACAGCCCTCCCCCTGCTGGATGCAGCACGTCTTACGATGGCAAATTCCAAGTCTCCATTTACTCCCTGGGAGATGCGAAGCGTGATCTCCAGAAGCGCGCTTGCGGCGGTGAAGGCACTCTGATAATGACGCTGCACGACGGTGTTTTGAAGGACGCCAAGGACCGAACTGGCTCCATCGTCGCCAACTACCAGTTCCAGTTTGACGGTCCTCCTCAGGACAATGCGATATACACTGCTGGTTTCTCTGTCTGCAACAATGGCTCTCTTGCCCTCGGTGGTTCCACTGTCTTCCAGAGATGCCTCTCTGGGAGCTTCTACAACTTGTAC…	MKSSLVAFIGLAATANAAAEKKPDSPPPAGCSTSYDGKFQVSIYSLGDAKRDLQKRACGGEGTLIMTLHDGVLKDAKDRTGSIVANYQFQFDGPPQDNAIYTAGFSVCNNGSLALGGSTVFQRCLSGSFYNLYDRNWAAQCQPIEMVVTSCDAGNNPPSGGSGGKPVGTSMVPTAIVTVLPDGQPQVHSTVVPVPMCQIGDGQVQAHTTPCAAVPPVSQISDGQPQAPKGAPALSQISDGQIQAPTARPPPVSQIADGQPQAPTKAAAPAPPVSQISDGQPQAPKKTDVQPPPVSQISDGQPQAPKETDTQSFTTSTVESHTTAAESQKPTPTAAAHKILPGLATAAIAVIGLAMLYSCGGRC	8.26446	ACGGEGTLIMTLHDGVLK	13.12	2	16.2534	FQVSIYSLGDAK	19.21	4	16.2534	FQVSIYSLGDAK	24.15	4	Y	:	N
										FQVSIYSLGDAK				ACGGEGTLIMTLHDGVLK				ACGGEGTLIMTLHDGVLK
														KPDSPPPAGCSTSYDGK				CLSGSFYNLYDR
														CLSGSFYNLYDR				KPDSPPPAGCSTSYDGK
17	KDB18520	UV8b_762	21	Glyco_hydro_cc	PF11790.7	5.6e-59	ATGTACACCAAGATCGCTGCTTTGGCTGGCGCCCTGGCCATCGTCGACCAGGCTGCCGCCTTCAATGTCCACCGCGGTCACAGACACCAGAAAAAGGACGGTGTAGTCGTTTGGGAAACTCTTGTCAAGACCGTCTACGTTACCGATTCCCCCGCTGCACAACCCTCTAAACCCCCCAGCAATATTGACGTAGCGTTGGATGTTGTCGCTATCCCTACCCTGCCCGCCGTGGTCGACGCTCCCGTTCAGAAAGCCCCTAGCAGTCCCGCCGCTGCCTCGCCTGCCAAGGGTGGAAGCAGCAGTGGAGGCTCGTCTCAGGGCTCGTCCAAGGATTCGTCCAAAGGTTCTTCCGCAGGGTCCTCCGCAAGCTCCGGCGGTCCTGGCTTCTCTGGCAAGCGT…	MYTKIAALAGALAIVDQAAAFNVHRGHRHQKKDGVVVWETLVKTVYVTDSPAAQPSKPPSNIDVALDVVAIPTLPAVVDAPVQKAPSSPAAASPAKGGSSSGGSSQGSSKDSSKGSSAGSSASSGGPGFSGKRGLAYNDPLLANLFGAACKNCGWAYSWGKYPGSLDSKYSFVPMLWGLKEVSNWDSAATSAIANGAKALFSFNEPDNRGQADMTPSVAADAHVQYMNKYADKALIGAPAVSNSNLAGEGLDWLKNWVKQCEAKGCKYHFCNVHWYSPASAIDSLFDHIKQAHQICGGKPVWLTEFAPIDASPSQIASFLEQAIPKLESIDYLHAYSYFMVSTDADRLLSSSSSLSTIGQTYASL	38.3562	EVSNWDSAATSAIANGAK	48.19	9	35.6164	ALFSFNEPDNR	56.8	8	40.5479	GQADMTPSVAADAHVQYMNK	74.89	9	Y	:	N
										GQADMTPSVAADAHVQYMNK				GQADMTPSVAADAHVQYMNK				EVSNWDSAATSAIANGAK
										ALIGAPAVSNSNLAGEGLDWLK				LLSSSSSLSTIGQTYASL				GSSAGSSASSGGPGFSGK
										GSSAGSSASSGGPGFSGK				GLAYNDPLLANLFGAACK				LLSSSSSLSTIGQTYASL
										GGSSSGGSSQGSSK				ALIGAPAVSNSNLAGEGLDWLK				ALIGAPAVSNSNLAGEGLDWLK
										ALFSFNEPDNR				GSSAGSSASSGGPGFSGK				GLAYNDPLLANLFGAACK
										YSFVPMLWGLK				YSFVPMLWGLK				YSFVPMLWGLK
										LLSSSSSLSTIGQTYASL				YSFVPMLWGLK				ALFSFNEPDNR
										YPGSLDSK				APSSPAAASPAK				YSFVPMLWGLK
																		APSSPAAASPAK
18	KDB15529	UV8b_3560	18	DUF3844	PF12955.6	4e-37	ATGAAGCTCAGCGCCGGGCTCCTAGCTGTCCTCGTCGGCTGTGCTGCCGCATCGCAGCCGCATGCTGAGGTCTTTATTCTACCCGCCATCGATACATCATCTCCGCCAGCCATCACCCCCAGCCTCGCCAGGCTACTGCTTCTTCAGCGATTAGCCTCAAGTGGTCAAGAGCCGTCACTGCAGGATGTTCCTAATGGCGTCGACTCGGAAAATGCTGTCTCGCTTCTGAATCGGTTCGGGAAATCGATACCACCACTTTTCTCAGGCGCGAAGACCTCCCGGCCGAGCCAGCTCGTCTTGATGCTCGAGAACATGAATAAGGAACAAATGGGCGAGCTGCGTAAAGCACTCGGTATGAGTCCGGCACTTACGATCGCCGATCCGCCTGCCGATACATCA…	MKLSAGLLAVLVGCAAASQPHAEVFILPAIDTSSPPAITPSLARLLLLQRLASSGQEPSLQDVPNGVDSENAVSLLNRFGKSIPPLFSGAKTSRPSQLVLMLENMNKEQMGELRKALGMSPALTIADPPADTSHKDLVELDLYRVGALDGNKCSVQQVANPLENCWGGKHSAVARYRISEDPEVLQQLAKQLKQLVQLSKYGDLQTTIVALPGSKGSGKWTDEQQELRRRQAEQVISAINQTAKHPQTASSVKAEPVSYPSSGRVQSCYDSEAACNEATRNCTGHGSCMDKFASGGGGKAKDKVACFSCHCQATRSEKGSLTHWGGASCAKQDVSVPFWLFAGFTVAMIGIVSMSIRLLFNVGEEKLPGVIGAGVSRSK	11.0818	VACFSCHCQATR	12.52	4	6.86016	YGDLQTTIVALPGSK	7.33	2	8.44327	YGDLQTTIVALPGSK	7.39	3	Y	:	N
										GSLTHWGGASCAK				LPGVIGAGVSR				LPGVIGAGVSR
										LLFNVGEEK								LLLLQR
										FASGGGGK
19	KDB15881	UV8b_3193	17	GPI-anchored	PF10342.8	3e-11	ATGAAGTCCGCCGTCGCTCTATCTGCCCTGGCCGCCGTCGCCGTCGCCGTTCAGCCCAAGTTCCTCAACTCCAACTTCCAAGTTGTCGCGGGCCAGCCATTCACCCTCAAGTTTGACAGCTGCCAGAGTGGCTGCACCATCGTTCTCCAGAACGGACCCCAGACCAACACCAAGGATGTCAAGGTCCTGACCTCCGACGCCACTGGTGGAGCCTTTACGTTTACTCCGTCGGGCTGGGCCTCTGATACGTACAACTTCAAGATTACCAACAACGCCAACCCCAGCGAGTACAACTTCAGCTTGCAGTTCAGCTACCAAGGTGACGGATCTGCCTCTGCGTCGTCTGCCTCTGCCTCTGCCTCTGGCTCCGCTTCCGGCTCCGTTTCCTCGTCTGCCTCT…	MKSAVALSALAAVAVAVQPKFLNSNFQVVAGQPFTLKFDSCQSGCTIVLQNGPQTNTKDVKVLTSDATGGAFTFTPSGWASDTYNFKITNNANPSEYNFSLQFSYQGDGSASASSASASASGSASGSVSSSASAASTAGTSSQTGSSAAATTASGSTSMTSVTSMTSMASSVSFTSFAMTNSTATTTNSQSSTSTTSAPAVTTTVPNAGVRASPLALVAGAIAALAYLG	27.9476	FDSCQSGCTIVLQNGPQTNTK	50.68	3	27.9476	FDSCQSGCTIVLQNGPQTNTK	178.53	3	27.9476	FDSCQSGCTIVLQNGPQTNTK	158.93	3	N	Y	N
										FLNSNFQVVAGQPFTLK				FLNSNFQVVAGQPFTLK				FLNSNFQVVAGQPFTLK
										VLTSDATGGAFTFTPSGWASDTYNFK				VLTSDATGGAFTFTPSGWASDTYNFK				VLTSDATGGAFTFTPSGWASDTYNFK
20	KDB12319	UV8b_6806	20	GPI-anchored	PF10342.8	4.2e-24	ATGCGCTTCTCCGTCGCCGCTGTTCTGGCGTTTGCCGCGTCCGCCATTGCCCAGACCGCCGACTTCGACCCCATCTACACCCCCAACAGTGGCGAGACGATTGATGCTGGCGCGCCCTACACCGTCACCTGGAGTTCTCCCGCCAAGTACATGGATGGCACCGTCTCCATCGAGCTGATTGGCGGCAAAACCCAAAACACCCAGCAGCACATTGCCGACATTGCTTCTGGCATCAAGAACAGCGCCAACAAGTACACTTGGAACGTGGATGCTTCGCTTGGAGCCGAGGCTGTCTACGGCCTCGTCTTCAAGCTCGAGAGCAATTCCTCCATCTTCCAGTACTCCAACCCCTTCCATATCAGGGCTGCCGCCAAGCCGGCCCCCAGCAGCGCCAGTCAA…	MRFSVAAVLAFAASAIAQTADFDPIYTPNSGETIDAGAPYTVTWSSPAKYMDGTVSIELIGGKTQNTQQHIADIASGIKNSANKYTWNVDASLGAEAVYGLVFKLESNSSIFQYSNPFHIRAAAKPAPSSASQTVTVTQPPGVKTIILSGTIPTSTSSSAAPTSTICTSSTSSTSSTSIYKTVQYNVTVCPTTLVPSASQYVPVNANSSTGIVSVSSPTAPAPVPTAAAAAIRIGSLGILGVVAAVLAL	13.253	TQNTQQHIADIASGIK	15.11	2	18.8755	YMDGTVSIELIGGK	54.41	3	18.8755	TQNTQQHIADIASGIK	60.26	3	N	Y	Y
										LESNSSIFQYSNPFHIR				YMDGTVSIELIGGK				YMDGTVSIELIGGK
														TQNTQQHIADIASGIK				YMDGTVSIELIGGK
														LESNSSIFQYSNPFHIR				LESNSSIFQYSNPFHIR
21	KDB11283	UV8b_7893	32	ATP-synt_J	PF04911.11	2.4e-30	ATGTCCTGGCTTGGCGTCGCTCCCTTCAAGAAGTTTCCGGCTCCCTTCCTGAAGCCCATGTGGCCCTTCTTTGCTGCCGGTCTGGTCATCGCCTATGGTGTCAACTCTGCCCAGAATGCCATGATGGCTTCCGACGAGTGGAAGAACGATCCCCGTAACCCCAAGGCCAAGACCGGCGGCCACTAA	MSWLGVAPFKKFPAPFLKPMWPFFAAGLVIAYGVNSAQNAMMASDEWKNDPRNPKAKTGGH	16.3934	MSWLGVAPFK	3.01	1	16.3934	MSWLGVAPFK	5.9	1	18.0328	MSWLGVAPFK	5.82	2	N	Y	N
																		MSWLGVAPFKK
22	KDB17184	UV8b_1781	22	CBP4	PF07960.10	2.2e-26	ATGCCCGCCAAGCAGCCGACAAACTGGAAGCTCTGGGCCAAAGTCCTGGTCGGCGGCGCCGCCATCAGCATAGGGGGTCCCTTGCTCACGATGCGCCTGACGCCGACCGAAGACGAGCTCCGGTCGAGATATAACCCCGACCTGCTGAAGAAGAGCATCGAAGGCCGGCAAGAGCGGGAGGAGGAGTTTGACGAGTTTGTCACGCGCTTGAAGCAATACTCCAAGTCGGATAAGCCGATCTGGATTGTGGTCAAGGAGGAGGAGGAGAGGCGCAAAAAGGCCGTCTTGGAGGCAGCAAAGGCGCACCAGAGGGAGGCGGATGCGCAGCGGGACGAGATGAGGCGGGAAGCGGGATTGGGGTCCAAGTGA	MPAKQPTNWKLWAKVLVGGAAISIGGPLLTMRLTPTEDELRSRYNPDLLKKSIEGRQEREEEFDEFVTRLKQYSKSDKPIWIVVKEEEERRKKAVLEAAKAHQREADAQRDEMRREAGLGSK	13.9344	SDKPIWIVVK	9.33	2	8.19672	SDKPIWIVVK	7.33	1	8.19672	SDKPIWIVVK	8.91	1	N	Y	Y
										AVLEAAK
23	KDB14820	UV8b_4343	27	ATP_sub_h	PF10775.8	3.6e-23	ATGATCCCATCGCCATCGCCATCGCCATCGCCATCGCATGGTGCTTCTGTCTCTGTCTTGGTGTCCTCGGCAAAGGCGGGATTGTCGCCGTCCGTGAAGCAGCCTGCACGACGGCTCGGCTCTCCTAGGAATGAAGAAGAAACGCAGCAGCAAACCACCGACTTTGTCCAAGAGCTGTACTTGAAAGAGCTCAAGGCCTACAAAACCCCGGCTGTCAAGGAGTCCGACGCGGAAGGCCACGTGCAAACCTTTGCCATTCCCAAGACGCCCGCTTCGCCCGAGGAATCCGACCTCGCCAGCAACCTGAAGGAGTACGAAAGCATGGCCGTCGAGATTGAGGGCCAGGAGGCCAGCCAGTCCAGCCAGCAGGGCGGCGCGGCTGCCCTCCCCGACTGGCTC…	MIPSPSPSPSPSHGASVSVLVSSAKAGLSPSVKQPARRLGSPRNEEETQQQTTDFVQELYLKELKAYKTPAVKESDAEGHVQTFAIPKTPASPEESDLASNLKEYESMAVEIEGQEASQSSQQGGAAALPDWLEAEEDDETGH	20.979	ESDAEGHVQTFAIPK	34.86	2	20.979	ESDAEGHVQTFAIPK	43.31	2	20.979	ESDAEGHVQTFAIPK	37.22	2	N	Y	N
										TPASPEESDLASNLK				TPASPEESDLASNLK				TPASPEESDLASNLK
24	KDB12778	UV8b_6434	31	COX4	PF02936.13	5.7e-47	ATGCTGCGCACCCCGACGTCTATTTTGTTGCGCAGGAGCCTGTTGCGTAGTGTCACGGTCGCTACCTCCCGAGCCTCTTCCACTCAGGCCCTGTCCAACCCGACCCTGAAGAACATTGAGAAGCGATGGGAGGGTATGCCCCTTCAGGAGCAGGCAGACCTCTGGATGGCCCTGCGCGACCGCATGAAGGGAAACTGGAATGAGTTGACGCTGCAGGAGCAGAAGGCCGCGTATTGGATTGCCTTTGGACCACATGGTCCCCGTGCTGTCGACCCCCCTGGCACTAATGCCCGTATTGCTTGGGGCGTTGCTATCGGTCTCGCTGCTTCCTTCACCATTTTCGCTGCTATTCGATTAGCTGCTAAACCCGAACCTCACACTATGTCTAAGGAATATCAG…	MLRTPTSILLRRSLLRSVTVATSRASSTQALSNPTLKNIEKRWEGMPLQEQADLWMALRDRMKGNWNELTLQEQKAAYWIAFGPHGPRAVDPPGTNARIAWGVAIGLAASFTIFAAIRLAAKPEPHTMSKEYQEASNELLIQQKADPITGISSPRYEGKGMVQSPPKGY	41.4201	ADPITGISSPR	61.57	6	57.3964	GNWNELTLQEQK	56.08	8	57.3964	ADPITGISSPR	64.07	8	N	Y	N
										AAYWIAFGPHGPR				EYQEASNELLIQQK				AAYWIAFGPHGPR
										EYQEASNELLIQQK				WEGMPLQEQADLWMALR				EYQEASNELLIQQK
										GNWNELTLQEQK				AAYWIAFGPHGPR				GNWNELTLQEQK
										LAAKPEPHTMSK				LAAKPEPHTMSK				LAAKPEPHTMSK
										LAAKPEPHTMSK				ADPITGISSPR				WEGMPLQEQADLWMALR
										GMVQSPPK				GMVQSPPK				LAAKPEPHTMSK
														AVDPPGTNAR				AVDPPGTNAR
																		GMVQSPPK
25	KDB18931	UV8b_322	24	MAS20	PF02064.14	7e-39	ATGGTTCAGACGTCAACTGTGGTGACGGCCACCGTCGCCACCGCCGCCACTGCTCTCGTCGCTTATGCCCTGTACTTTGACTTCCGGCGCCGGAGCCACGCCGAGTTCCGTCGCGACCTGAGGAGAAACGAGCGCCGCCAGGTCCGCGCCGAGAAGGACGAGGCCGAGGCCTCGACGCGCCGGCAACGGGAGGCCATCAAGGCCCGCGTCGACGAAGCAAAGGAGGAGGGTTTCCCCGCTGGCGTCGAGGAGCGCGAAGTCTACTTCAACGAGCAGGTCATGTCTGGAGAGCTGCTCAGCTCGGATCCTGCCAAAACTGTTGAGTCTGCTCTCGCTTTCTACAAGGGGCTGAAGGTGTATCCTGCCCCTGGCGACTTGATCAAGATTTACGACAGCACC…	MVQTSTVVTATVATAATALVAYALYFDFRRRSHAEFRRDLRRNERRQVRAEKDEAEASTRRQREAIKARVDEAKEEGFPAGVEEREVYFNEQVMSGELLSSDPAKTVESALAFYKGLKVYPAPGDLIKIYDSTVPKPVLDVLALMIAYDSSLDIRSRPSGHAGINLADIPNVGLD	11.4286	TVESALAFYK	4.13	2	22.8571	EVYFNEQVMSGELLSSDPAK	13.34	3	17.1429	TVESALAFYK	7.47	2	N	Y	Y
										VYPAPGDLIK				TVESALAFYK				SRPSGHAGINLADIPNVGLD
														VYPAPGDLIK
26	KDB17321	UV8b_1918	27	Erv26	PF04148.12	1.2e-89	ATGTGGGTTCTGCCGCTCATCGGCTACGCCGGAGCCATCATGGGCTTCTGCTTCCTCACCCTCGCCATCGCCTCCGGCCTATACTACCTGTCGGAGCTCGTGGAAGAGCACACGGTCGTCGCCAAGCGTCTGCTGACCCGGCTTGTCTACACCATCATCGCCACCCAGCTCGCCCTGTGGCTGTTCGACGGGTTCCCCTTTGGGCCCACGCTCCTCAGCGTCTTCGCCCACGTCGTGTACCTGGGCAACATGCGACGCTTCCCCTTTGTGAAGCTGTCTGATCCCCTCTTTCTCCTGTCCTGCGTGCTGGTCCTGGCCGACCACTACGTCTGGTTTCGCCACTTCTCGCACAGCCAGGCCCAGGCGTACCAGCAGCCGCCGTACTATGGGTCTGCTGCC…	MWVLPLIGYAGAIMGFCFLTLAIASGLYYLSELVEEHTVVAKRLLTRLVYTIIATQLALWLFDGFPFGPTLLSVFAHVVYLGNMRRFPFVKLSDPLFLLSCVLVLADHYVWFRHFSHSQAQAYQQPPYYGSAASVPSFSMIASYFGLCVWLVPFALFVSLSAGDNVLPTMGSEPVRGMDGKARPQGMVKALVDHVRGAIGEIAGSGAVGRP	7.109	GAIGEIAGSGAVGRP	3.61	1	3.31754	ALVDHVR	2.05	1	3.31754	ALVDHVR	2.01	1	N	Y	N
27	KDB13563	UV8b_5661	23	Sec66	PF09802.8	1.5e-79	ATGTTCAACGTTGACTGGAAGGGTCTTGCCCTTCCATTTGCGTACTTGCTAGTGCTCGGCGGAGCACTAATGACCTTTTCCACCATCTATCGCAAGAGAAAGGCCGCCGAAAGCGCCAACCTGGCTCCGTGGTTCGGTCCCAACCTCCAGCGTAATGTGTACCTCTCTCTCCTGCATCTGGACTCAGATGACGGCAAGGAAAAGTCGCCAAAGGTTCCCGAGAGCGTCCTCAAGGCCGCGCTGCTGCGACGCGCTGTTGAAGACATTGATCGCTTGATCCAGATCAAGTCGGCCAAGCAGGCGTGCAGCTCGCTTCTTCTCAGAGGGAGCGTCGGCGATGATTTATGGCAGAGATTCCAGCGGGCTGAAAAGGAGATGGAGGAGGAATTGCGCGACGTC…	MFNVDWKGLALPFAYLLVLGGALMTFSTIYRKRKAAESANLAPWFGPNLQRNVYLSLLHLDSDDGKEKSPKVPESVLKAALLRRAVEDIDRLIQIKSAKQACSSLLLRGSVGDDLWQRFQRAEKEMEEELRDVVTEANALAPNWGPTIFQSAHEIAANTRLRERLNEIEAQKEAEKQWWEKRRGQISSDFMKELNDSTKEGAAEEDAVIVDTPAKGKKSKK	36.6516	EGAAEEDAVIVDTPAK	30.63	7	43.4389	EGAAEEDAVIVDTPAK	28.76	7	47.5113	EGAAEEDAVIVDTPAK	32.61	8	N	Y	N
										NVYLSLLHLDSDDGKEK				AAESANLAPWFGPNLQR				AAESANLAPWFGPNLQR
										AAESANLAPWFGPNLQR				DVVTEANALAPNWGPTIFQSAHEIAANTR				DVVTEANALAPNWGPTIFQSAHEIAANTR
										QACSSLLLR				GSVGDDLWQR				GSVGDDLWQR
										LNEIEAQK				MFNVDWK				QACSSLLLR
										MFNVDWK				GQISSDFMK				GQISSDFMK
										VPESVLK				LNEIEAQK				MFNVDWK
																		LNEIEAQK
28	KDB14950	UV8b_4096	25	DUF3455	PF11937.7	5.1e-29	ATGCTCAAAACCTGGCTCGCCGTCCTCTCCGCCGCTCTGGCCCTCGCCCTCCCCTCCGACTCCTGCAGCGCCGGGGGTCATCAACCCCCAAATCTCCCCCAGAGCGATGGTGCCGCCAGCCTGCCTCAACCGCCCCCCTCCTCCAAGCTGCTCTACATAGCCCTCGGTTTCGGGATCCAAAATTACACCTGCCGTACCGCCGGCGCCACACCTACCTCCACCGGCGCGCTCGCCATGCTTTACGACATCACCAAGCTCTATCCCGGGCATGGCAAGCACTCCCTCTCCCAGACGGCCTGGGACGCACTCACCTCGCGCGCCCTGCGCACCCACGACGTGCCTCTCAACTTCAACTCCTCCGCCGCCGGACGAGGCGACCCCCGCATCAGGCGAGCCTCG…	MLKTWLAVLSAALALALPSDSCSAGGHQPPNLPQSDGAASLPQPPPSSKLLYIALGFGIQNYTCRTAGATPTSTGALAMLYDITKLYPGHGKHSLSQTAWDALTSRALRTHDVPLNFNSSAAGRGDPRIRRASQTDPFPPDSPLHLSGLKPLHFLGHHLFTPAGVPDFVLKRGAVNLLAKKLAAVDAPRSADKGPDGTGAVPWLQLGAKDGSVGHVKYVYRVLTAGGASHGCSGQGDDGTSYTAMYWFFG	10	DGSVGHVK	7.89	3	24.8	SADKGPDGTGAVPWLQLGAK	36.36	4	24.8	SADKGPDGTGAVPWLQLGAK	35.89	4	N	Y	Y
										GAVNLLAK				HSLSQTAWDALTSR				TAGATPTSTGALAMLYDITK
										KLAAVDAPR				TAGATPTSTGALAMLYDITK				TAGATPTSTGALAMLYDITK
														TAGATPTSTGALAMLYDITK				HSLSQTAWDALTSR
														GAVNLLAK				GAVNLLAK
29	KDB10927	UV8b_8221	25	AIM5	PF17050.4	5.7e-26	ATGGGTTTCGCCACCGGATTCACTGGCGGCGTCGCCCTCACCCTCTCGGTCGCGTACCTCTCCGTGCTCGCCCACCAGAGGAACCGCGAGCACCAGGGCCACTCTCTGCGCGCACAGGCCCTGGCCGTCCAGAGCCTCATCGACCCCCGCGCCGAGGCCGTCGAGGTTGCCAAGGAGCGGTGGAACCACGAGGTCGAAAACGCCGTCCGGTGGGTCCAGCGCACCGACTGGCACGACGTCCGCGAGGGCCTGGAGGACCGCGTCGCCGCCCTCTGGAGCAGGGCCTTTGGGCAGGCGGCGCACGACGGCGCCGCCGAGGCTGTCGGCAGCCAGCTGCGGACGGGGGCCAGCAAGGCCGCAGCGGAGGCGCGTGACGCCGCCGGCAGAATCGCATCCGGG…	MGFATGFTGGVALTLSVAYLSVLAHQRNREHQGHSLRAQALAVQSLIDPRAEAVEVAKERWNHEVENAVRWVQRTDWHDVREGLEDRVAALWSRAFGQAAHDGAAEAVGSQLRTGASKAAAEARDAAGRIASGSRRTVESAAAEAENLEAKVQDKVLQARMAAWRDAQRAENQALRKASEAEDAVGAALHAVGDKAAEVAGKVGSAVGLSGGRAAPAAAAAAAAAGRGDVSAANAVRKALDQRFEKRGVDKRTAAEVLTQRYTPMDRRDNTVLRGL	41.3043	AFGQAAHDGAAEAVGSQLR	29.54	9	41.3043	ASEAEDAVGAALHAVGDK	45.65	10	41.3043	AFGQAAHDGAAEAVGSQLR	43.58	9	N	N	:
										AAPAAAAAAAAAGR				KASEAEDAVGAALHAVGDK				KASEAEDAVGAALHAVGDK
										TVESAAAEAENLEAK				AFGQAAHDGAAEAVGSQLR				AAPAAAAAAAAAGR
										KASEAEDAVGAALHAVGDK				TVESAAAEAENLEAK				TVESAAAEAENLEAK
										TAAEVLTQR				AAPAAAAAAAAAGR				TAAEVLTQR
										WNHEVENAVR				WNHEVENAVR				WNHEVENAVR
										GDVSAANAVR				TAAEVLTQR				VGSAVGLSGGR
										VAALWSR				GDVSAANAVR				GDVSAANAVR
										VGSAVGLSGGR				TDWHDVR				VAALWSR
														VGSAVGLSGGR
30	KDB11778	UV8b_7366	34	Glyco_hydro_12	PF01670.15	3.4e-23	ATGTTTAGGTGGCTAGTAAGCGCCGTCTTCCTGGCCCTGCCCATTGGCACTACCCTCGGGATCTTGCTTGGTCTGCAGGCATGGCGTCAAGCCAACGGTCAACCGCCTCCATTCTCTGGCGGTGATGACGGTTTTGGTCTACCCGGTATTATCATACCAAAGGGCAAAGATGGCGTTCGGATATTCTGCGATGAGTCCGTCGGTTTTGACCCAGTGTCCAAGAACCAGAATTTTATTCTGAACCCAAATCCTTGGGGCTGGAAAGAGGGTGAACAGGGTAACATTTGCATGCTGGTGGACTATAATGCAAACCGAACCTACGAGACGGCCTTTTCTGCACCAGTGTTTAATGTCACATGGAAATATCCGGTCATGTCGGGAACAAACAACGTGCACGCT…	MFRWLVSAVFLALPIGTTLGILLGLQAWRQANGQPPPFSGGDDGFGLPGIIIPKGKDGVRIFCDESVGFDPVSKNQNFILNPNPWGWKEGEQGNICMLVDYNANRTYETAFSAPVFNVTWKYPVMSGTNNVHAYPNAKVDSKKLPAKLGTINALRVEVEWHVTLKNDSQTEITDAEVAQSRINANVAIDMFMDKDKDKSSESAKANYEVMVWFARFGDSTWPIGKVQGGNGGIVTTKMVSGVSFNLYAGQNQLTNQTVLSWVTETPANKFAGKVTDLLEEIFALNDTKYPQKTDYLGYVAFGQEAYSSDVNVTFAVPQLAIDFQTT	4.29448	NQNFILNPNPWGWK	7.24	1	4.29448	NQNFILNPNPWGWK	3.97	1	7.36196	NQNFILNPNPWGWK	6.84	2	N	Y	Y
																		FGDSTWPIGK
31	KDB13413	UV8b_5792	31	ApoO	PF09769.8	1.5e-39	ATGGCTTCCAGACTGCTGCAGCTACAACGGCGCGCCGTGGCGCCGTTGGCGGCCATCGCCGTCGTTCTGTCCCCTGCCACAGTTCTCGCCGAAGCTCCTGCGCGCAAGGTTCGTCGCCGGAAAAAGACTCCCTTCTCCCAAGCCTGCCCGGCAGCCGCGAAGCCGGCCACGCTAACCCGCGAGAGGGGGGGCCTGCGGGGGAAAAAGAAACCCATCTACGATGACCTGGACGCCGCGGGCGCCAGCGACGACGACGCACGCTCGCCAACACCCACCATGGAGAACGAGCCCGTCTTCGTCGAGGACAGTCGGTCGTCGAGGAGAGGGCGCTTCATGGGCAAGCTGTTTGGCAAAGAGAAGAAGCAAACACTGGACAACACTCCCGCTACTTTGGACGCC…	MASRLLQLQRRAVAPLAAIAVVLSPATVLAEAPARKVRRRKKTPFSQACPAAAKPATLTRERGGLRGKKKPIYDDLDAAGASDDDARSPTPTMENEPVFVEDSRSSRRGRFMGKLFGKEKKQTLDNTPATLDAFLYGSAAHLQVTHAPPPPPREKQPRAPSPTDRLAAEIGRARLALYRVAAAAEDKVNETMDSAFHLEQSFTDTVAGLAPSRESGEKLMPGAMYVLVAAMAGSIITRRSNVLLRSTVPWAFGVGAGWAVLPVTMRNVSDLAWKYEQRFPAVADTHARVRESLRRGVSFAKAHGQVGVHFVDEKVTDAREAVEGWVKQGK	9.39394	FPAVADTHAR	10.99	3	13.6364	AHGQVGVHFVDEK	14.33	5	15.7576	AHGQVGVHFVDEK	16.83	6	N	N	:
										AHGQVGVHFVDEK				FPAVADTHAR				FPAVADTHAR
										NVSDLAWK				NVSDLAWK				EAVEGWVK
														EAVEGWVK				NVSDLAWK
														SNVLLR				LAAEIGR
																		SNVLLR
32	KDB19101	UV8b_492	29	Neugrin	PF06413.10	3.6e-14	ATGACTTGCGCGTGCCGCCGTGCCCCGTGGAAGATGTTTGTGCGTGCGGTAGCGCAAGTTCACAACCTGTCCCCCGCCGGAGCCGTGCGGGCGACCTGGACAGCAGCGCCGGCTGCTGCCCGTCCGCCTTTCGCCGTGGCTGCCGTCCGGCGGTTTGGCACCACGCCGACGCAGAGGCACGAGGCGGCTTCTCCCGCCGCCGCCGGGAACTCCCAGACGGGCCGAGACTTCGCGGAGCACAAGGACGATGACGCGTCTTCCGCCCAGCAAGCCGCGCCGGCAGTCCGGGCGGACGAGCAACCAGCACCCCCAAGACGGCCTCGCAAAACCAACAATGCCGACGACAACGACGGCCACGACCACGACCACGACGTCTTCGTAGGGGCCACCGGCAGCAGC…	MTCACRRAPWKMFVRAVAQVHNLSPAGAVRATWTAAPAAARPPFAVAAVRRFGTTPTQRHEAASPAAAGNSQTGRDFAEHKDDDASSAQQAAPAVRADEQPAPPRRPRKTNNADDNDGHDHDHDVFVGATGSSSSAPCKKTAAPAAPAASTKRGTRPVESGPDDGLSSPRPQAKPAARKDWQAQKEAWKVQKEALKQKFPEGWRPRKRLSPDALAGIRALNAQFPEVYTTQALADKFEVSPEVIRRILKSKWTPSAEEEQDRQERWFRRGKQVWTMKAALGVKPPRRWRLEGVARDVEWHERRERAVERERQRDEDEKRAERERRASGKTRGW	4.8048	HEAASPAAAGNSQTGR	3.64	1	6.60661	LSPDALAGIR	5.86	2	6.60661	LSPDALAGIR	5.15	2	N	Y	N
														TAAPAAPAASTK				TAAPAAPAASTK
33	KDB16358	UV8b_2814	24	MRP-L46	PF11788.7	3.9e-28	ATGGCTGCTTCAAGCAGAGGCCGCCGCGCCCTGGGATCCTTGATAGCAGGTTCATCCACCGTCTGCTCGAGATGCGCCACGACGTCTGCCCGGGCTCCCTCGCGGCTGTACTCGGCCACCGCCGCAGCCGGCCCGGCGAGCCCCTCGTCTGAAGCCGCAGCCGCAGCCGCAGTTGCCGCCGCCGCGCCGCCGCCGTGCTACGACGTCCGGTCCGGGCTGGTTCTCACGCGGCCGCCCCTGCTGACGCGCAAGCTGCACCCGTTCGAGAACGCCTTCTTCTTCTACCAGAAGCGGCTGGAGGAGCGGCTCAACACGCCCTTCGTGACGAGCATCTACTTCAAGCCCGACACGGCGCGCCGGCTGGACTGGAACCTCAAGGTGGGCGAGCGCCGGGGCACC…	MAASSRGRRALGSLIAGSSTVCSRCATTSARAPSRLYSATAAAGPASPSSEAAAAAAVAAAAPPPCYDVRSGLVLTRPPLLTRKLHPFENAFFFYQKRLEERLNTPFVTSIYFKPDTARRLDWNLKVGERRGTVAKDIGVYSGKSARAWDDELRAGDPLSGQDSLVDSLLRDAEARVSDDAEVIPAEDVVPVERPAPRETEADRAGDLRRLDRQLDRTLYLVVRGAGGWEFPADLVAKHENLHEAARRVMDQAAGVNMNTWIVGRVPVAHVVEQPVRDGEGLVQTRGRKTFFLKARIMAGQADLHSNPFGYTDFRWLTREELREQLPADYFRGVRNMMSDR	32.8446	IMAGQADLHSNPFGYTDFR	36.97	8	15.5425	VMDQAAGVNMNTWIVGR	20.21	3	15.5425	LNTPFVTSIYFKPDTAR	17.15	3	N	N	:
										AGDPLSGQDSLVDSLLR				IMAGQADLHSNPFGYTDFR				VMDQAAGVNMNTWIVGR
										LNTPFVTSIYFKPDTAR				LNTPFVTSIYFKPDTAR				IMAGQADLHSNPFGYTDFR
										LHPFENAFFFYQK				VMDQAAGVNMNTWIVGR
										VPVAHVVEQPVR
										GAGGWEFPADLVAK
										SGLVLTRPPLLTR
										AWDDELR
34	KDB13404	UV8b_5783	40	Anp1	PF03452.13	2.9e-111	ATGGCTCGCCCCATGGGGTCAGTCCGTCTTAAGAAGGCGAATCCGTGCACTCTCATTCTCGGCGCTGTTCTTTGCATCTTCATCCTGTTCTTCCTCGTCTCTCCGTCCAGTTCCGGCGCCTCGACTCGGCTGTCGTCCGTCACGGCTCAGCATCACCTGTCGCCTCCAACGTCTCCGTACAAGAAGTCGAGCTCCAAGTCGGGCCTGCAGACGGGTCCGCCTCCCGTTGTCCGCTATAACCTCAACAATGTCACCGTCACAGCCAGGCCCATCGAGAACCGGGAACACGTACTCATCCTGACGCCCATGGCGCGCTTCTACCCGGAATACTGGGAGAACCTCTTGCGTCTCAGCTACCCCCACGAGCTCATCACGCTCGGCTTCATCCTCCCCAAGACC…	MARPMGSVRLKKANPCTLILGAVLCIFILFFLVSPSSSGASTRLSSVTAQHHLSPPTSPYKKSSSKSGLQTGPPPVVRYNLNNVTVTARPIENREHVLILTPMARFYPEYWENLLRLSYPHELITLGFILPKTKEGNAATAALQQQIQRTQKRGPENDRFKSIIILRQDFEPAIASQEESERHKMSNQKARRAAMAKARNSLLFTTLGPATSWVLWLDSDIVETPPTLIQDLAAHDKDVIVPNCFQRFYNEEKKKEDERAYDFNSWQDSDVAMQMASKMGPDEILLEGYHEMPTYRTLMAYMATDGGDQNLTVPLDGVGGTALLVKADVHRDGAMFPPFAFYHLIETEGFAKMAKRLGWQPYGLPNYRVYHFNE	7.21925	EGNAATAALQQQIQR	8.15	2	9.09091	AYDFNSWQDSDVAMQMASK	6.92	2	5.08021	AYDFNSWQDSDVAMQMASK	2.91	1	N	Y	N
										SGLQTGPPPVVR				EGNAATAALQQQIQR
35	KDB11774	UV8b_7362	23	CBM_1	PF00734.17	1.1e-08	ATGGCATCTTTATTCTCCAAGGCGTCCGCCGCCGGCATTATGGCCATGCTCCCGTCTGCTTTGGCGGGCTTTAACCCCGGATCCAGAAGCAGTCTTGCGGTGTATTGGGGGCAAAACTCATACAATCAAGACTCCGGGCAGTACGCCCAGCAGCGTCTAAGCTACTATTGCGCCAACACCAACATTGACATCATTCCTCTGGCCTTTATGAATGGCATCACACCGCCCATGACCAACTTTGCCAACGCGAACTACAAATGCACCGCATTCCCCGGCAACAAACATGTCCACAGCTGCCCGCAGATTGCCGACGATATTCGCCAATGTCAGGTCTCGTATGGCAAGACCATCATCATTTCCCTCGGCGGTGCCACATACTCCCAGGGAGGCTGGTCGAGC…	MASLFSKASAAGIMAMLPSALAGFNPGSRSSLAVYWGQNSYNQDSGQYAQQRLSYYCANTNIDIIPLAFMNGITPPMTNFANANYKCTAFPGNKHVHSCPQIADDIRQCQVSYGKTIIISLGGATYSQGGWSSASDAESAAQLVWDMFGPVVSGSSVDRPFGSAVVDGFDFDFESATNNLPAFGAKLRSLMDAAGGKKYYLSAAPQCVFPDAANGAALNAVAFDFVMVQFYNNFCGVSNFQTGAAAQSAFNFDVWDNWAKNTSPNKNVKLLLGIPAAPGAGDGFVNGAMLKAAISYAQQFSSFGGVMMWDMSQLYANDGFLNEVVGDLGSSTSPPSITTAATPTRTVTPTGSPSSPSSDTPPSGILIARWGQCGGQGYQGPSQCQSPYACVSNSPWWSQ…	15.4613	LLLGIPAAPGAGDGFVNGAMLK	14.68	4	11.2219	SSLAVYWGQNSYNQDSGQYAQQR	26.45	2	11.2219	SSLAVYWGQNSYNQDSGQYAQQR	21.79	2	N	N	:
										SSLAVYWGQNSYNQDSGQYAQQR				LLLGIPAAPGAGDGFVNGAMLK				LLLGIPAAPGAGDGFVNGAMLK
										SLMDAAGGK				LLLGIPAAPGAGDGFVNGAMLK				LLLGIPAAPGAGDGFVNGAMLK
										QCQVSYGK
36	KDB13596	UV8b_5694	24	SIL1	PF16782.4	4e-09	ATGCAGGCAACGCTGTCAACGGCCTTCAGCATCCTCGTTTGCCTCGTTGCTGCTCCGTCATCATCCGCCTCGGCGCCGCAGCCCGCAAAACCGGATTGGATATGCCACACCAAAAACCCCAAGGACTGTTACCCGAGGATATTTCGGCCGACCAATCAGTTTCAGGTCGTCCACAACGATCAAGAGCTGCCCAACGGGCTTCATGTGCGCCTCAACATATGGACCGGCCAAAAGGAAGCCAAGATCAATGTCCCCGGCGAGACGGACGCTTCGTTGGAAGGGTTGCCGGTTGACCGGGCCGTGGTCATGGTCGATCCTGCGGAACCGGAAGGCGGCCTTCCAAGTATCCCCAGTATCCCCAGGGGAGCCCCGGAGTACGAGCCGGTAGGCAAGGTCAGA…	MQATLSTAFSILVCLVAAPSSSASAPQPAKPDWICHTKNPKDCYPRIFRPTNQFQVVHNDQELPNGLHVRLNIWTGQKEAKINVPGETDASLEGLPVDRAVVMVDPAEPEGGLPSIPSIPRGAPEYEPVGKVRQPQQESGTFGEGLKMLKKGAGRSSHAFDDALEGLEELSHDLYYGLKIAEDPKAVKALLCLMSSHQAGASPAAVPRDQQAAAILAGALQNNPTALSEVAKAWPRMAGSKCPATGESLRRGLYLSVMPSRNGGGGPDAERAVARVKSKVAVMNGLVKDSAIRAEFLKHGGMASLLRVLMEQDRSWAPAQRKVGQLVQDSFLDEDMGAILGQWPKGAQLSDKQCKTEDAQAAEGCWDYHVDRIVKLTKAKRGDWSWDLRDRLAGARKQQ…	29.4118	QPQQESGTFGEGLK	44.22	8	10.049	DQQAAAILAGALQNNPTALSEVAK	11.22	3	15.4412	DQQAAAILAGALQNNPTALSEVAK	16.02	4	N	Y	N
										VRQPQQESGTFGEGLK				HGGMASLLR				AVVMVDPAEPEGGLPSIPSIPR
										INVPGETDASLEGLPVDR				LNIWTGQK				LNIWTGQK
										ALLCLMSSHQAGASPAAVPR								HGGMASLLR
										DQQAAAILAGALQNNPTALSEVAK
										AVVMVDPAEPEGGLPSIPSIPR
										GAPEYEPVGK
										GLYLSVMPSR
37	KDB11915	UV8b_7240	24	DUF3431	PF11913.7	1.1e-77	ATGTTTCCGCCGCCTTCTTCCCCAACCAGGGCCAAGGCTCCGGCCTCGCGGTTCCCCAACATCATGGGTGCGGTGCGTCGGCCGCCCAAGCTGGTGACGCTGTTTCTGCTCCTGGCCTGGATATACCTGTGCTCCATGTGGTTCCCCATCCGGGGATTCTCGTCGTCGTCGGACACGGCGCAGCCCGAGGCGGTGCACGAGGAGCACCATCACGTCGATTCGGGGCCGCAGTTTCCGGTGGTGCAGACACAGGCGCAGGATGCCAAGCATGACCAGAAGGAGGACCAGAAGCAGGACCAGAACCAGCAGCACCAGCAGCAGCAGTCTTCGGCGCAGAGTGGCCAGCAACAGACTCAAGATTCGCCCGCCAAAGACGCCCAGCCTTCCTCGCCCGCCCCC…	MFPPPSSPTRAKAPASRFPNIMGAVRRPPKLVTLFLLLAWIYLCSMWFPIRGFSSSSDTAQPEAVHEEHHHVDSGPQFPVVQTQAQDAKHDQKEDQKQDQNQQHQQQQSSAQSGQQQTQDSPAKDAQPSSPAPSSSSSITHALPEDSSELVLAGWDSYNRTWLDKFLPNWKINFYMADDPEKSELKFPAKKGNEAMIYLSYIIDRYESLPAHVVFFHSDRFNWYTDDPDYDSLPLLKALKLDYVKEHGFVNLRCTWMLGCPAEIKPSLDESSSSSPGAPVHAKHVYKKAFTELYPDLHVPAVVGTSCCAQFAVHRDRILRRPKKDYEHYRDWLVKTDLGDDLSVRVFEYSWHIMFGKAGVYCPKVDTCYCKVYGMCDLKCDQMGCEGRYTMPPSQNLPS…	15.8273	YESLPAHVVFFHSDR	34.89	6	16.5468	YESLPAHVVFFHSDR	49.41	6	20.6235	YTMPPSQNLPSEWPR	33.23	7	N	Y	N
										TDLGDDLSVR				YTMPPSQNLPSEWPR				YESLPAHVVFFHSDR
										YTMPPSQNLPSEWPR				INFYMADDPEKSELK				FNWYTDDPDYDSLPLLK
										INFYMADDPEK				KDYEHYR				INFYMADDPEKSELK
										EHGFVNLR				FPNIMGAVR				EHGFVNLR
										KDYEHYR				YTMPPSQNLPSEWPR				KDYEHYR
														EHGFVNLR				YTMPPSQNLPSEWPR
																		FPNIMGAVR
38	KDB11931	UV8b_7256	17	Propep_M14	PF02244.15	1.4e-06	ATGAAGGTCGCTCTCCTTGTGGCGTCGTTGCTCAGCACGACTGCCGCCGGCGCCGTCCGGCCCAAAGCATCCTACGACGGCCACAAGGTGTTCCGCGTGCCCGTCGCTGACGACGGCTCGAATATCCGCAGTGTCATTAAGAAGCTGGGTCTGGTTACGTGGAAGCCGCCGGGCAGGAAGGGCGCCTTTGCCGACATCCAAGTCCCGCCAGCTCAACTGGACTCGTTCCACGACAGCATGAAGGGCCACCAGCTCATCACGATGCACGACGATCTCGGAAAGTCTATAGAGCGGGAAGGTGCATTCCAAGCTTATTCCGCTGGCTCCGCCAACCGCACCTGGTTCGAATCCTATCACGCCTACAGCGACCATGTCCAGTGGCTCAGCGACTTGGCCAGC…	MKVALLVASLLSTTAAGAVRPKASYDGHKVFRVPVADDGSNIRSVIKKLGLVTWKPPGRKGAFADIQVPPAQLDSFHDSMKGHQLITMHDDLGKSIEREGAFQAYSAGSANRTWFESYHAYSDHVQWLSDLASRYPKMSKLVSSGNSLQGNPIPGLHIFGRSGPGKKPAVVFHGTVHAREWIASMAVEYMMSELVTNYGSDTSITAFVDKYDFYLFPIVNVDGFKHSQTVDRLWRKNLQPNPGSSCRGHDINRNWDYKWGGQGASPNPCGDDYGGEKPADAPETRALAAFLHGVKAAQGLKLYIDYHSYGQLFMTPYGYSCSARARNDNELQSLAKGAVDAIYAVNKVKFDHGPICNIIYQATGSSVDYVADVVGADYTFASELRDMGEHGFILPPEQI…	13.7441	LVSSGNSLQGNPIPGLHIFGR	15.25	3	21.327	ALAAFLHGVK	31.79	5	14.455	LVSSGNSLQGNPIPGLHIFGR	30.95	4	N	N	:
										ALAAFLHGVK				LVSSGNSLQGNPIPGLHIFGR				DMGEHGFILPPEQIVPSAK
										WGGQGASPNPCGDDYGGEKPADAPETR				DMGEHGFILPPEQIVPSAK				ALAAFLHGVK
														WGGQGASPNPCGDDYGGEKPADAPETR				NLQPNPGSSCR
														KPAVVFHGTVHAR
39	KDB12374	UV8b_6737	24	Glyco_hydro_76	PF03663.13	8.4e-133	ATGAAGTCCGAAATTTCCGTTGGTACAGCGACGGCAGCGCTGTTGGCAGTCGCCTCGTTTGGACGCGCTCAGACGTCTCCCTTTTCTGTCGCTTCTATCGCCGACATCAAGCAAAGCGCCAGCACTTTAGCATGGGACATGCTTCAGTACTATCAGGGCAACGTGTCTGGGAACACACCAGGCATCTTACCCGGACCGCCACCTCAGGGCGACTACTACTGGTGGGAAGGCGGTGCGATGTGGGGGACGTTGATCGACTATTGGTATTGGACGGGTGATTCGACTTACAATAATGAGATTATGCAAGCGATGCAGTTCCAGGTCGGCGAGAACAAGGACTATATGCCCCGAAATGTTACCGCATCCCTTGGCAATGATGATCAAGCCTTCTGGGGCATG…	MKSEISVGTATAALLAVASFGRAQTSPFSVASIADIKQSASTLAWDMLQYYQGNVSGNTPGILPGPPPQGDYYWWEGGAMWGTLIDYWYWTGDSTYNNEIMQAMQFQVGENKDYMPRNVTASLGNDDQAFWGMAAMSAAENGFPNPPTDKPQWLELAQAVFNTQASPDRHDSTCGGGLRWQIPFANNGYDYKNSIANGCFLNIGARLFRYTGNTTYSGWAEKTWDWMWKIGFIDNKSYAVYDGAKVDKDCTNINRAEFSYNNAVLAEGVAFMYNVAKTFLNKGIAVEISCENVGTCTTDMLTFKGFLHRWYSTITQIAPYTADTIRPILLTSAEAAIKQCTGGARGRQCGFKWASGVYDGKTGAGQEMSVLSAVVSLLIPDAKTPMTEKNGGTSKGNPN…	2.25225	KPQPITTADK	3.6	1	2.25225	KPQPITTADK	3.54	1	2.25225	KPQPITTADK	3.39	1	N	Y	N
40	KDB11314	UV8b_7843	20	DUF2401	PF10287.8	3.2e-85	ATGAAGTACACGGCTTCTGTTTTTCTCGTGTCCGCGGGCTGGGCTACGGCCCTCACCCAGCAATGCAGCGGGACTGCAACCAACGAAGGAGGAAACTGGTTTTGCGGTGCCGTCAACCAGATTCTTTATCAGGGCATCAAGGGCAGCGGCACCTTCAAGGCTGTTACCAACATGGGAGCCTCTGGCGCGTGCCAGACGGAGGATAAGGCTTACAGTGGTCCTCTGGCGCCTCTTGACGAAGGTCTCTCTCTGCAATTCCGTGGGCCCCTTTGGCTCAAGGAATTTGCTGTCCTCAATCCGGCCACCAAGTCTAAGCGCACCGCTGGAGAGAATGTCGAGGCGCCTCGCCAGAGTGATGTCCGCGGCCGTAGCCATAGCCACAACCACAAACGTCTTCAC…	MKYTASVFLVSAGWATALTQQCSGTATNEGGNWFCGAVNQILYQGIKGSGTFKAVTNMGASGACQTEDKAYSGPLAPLDEGLSLQFRGPLWLKEFAVLNPATKSKRTAGENVEAPRQSDVRGRSHSHNHKRLHRSHRNKKREDIVHATIDGKLVSWVNDYHPDAAPAAPAAANSVPIVQVGVGSGAASAPASSSSTSSDSPKPDGKPAPSGSDWDRVAYYNAEEKIAENMVFMGNYGGQGSGEFNTVWGSSLAYLNAQGDGGSSSPQILKDGLIPSNKEFAIFSAEKCDETCGYSRVSDIAYKGFSGANKVFLFRFKMPMDGNRGFNGDMPALWALNSRIPRTAQYNACSCWPACGEADFFEVLASGDTKCKSTFHLANGGGSSDYFDRPVDKFIKAAV…	17.0354	GFNGDMPALWALNSR	24.05	7	25	AAVVFHEATASVSIK	45.57	8	19.469	GFNGDMPALWALNSR	48.55	7	N	Y	N
										EFAIFSAEK				GFNGDMPALWALNSR				GFNGDMPALWALNSR
										WVSQPTDASGLK				GFNGDMPALWALNSR				STFHLANGGGSSDYFDRPVDK
										VAYYNAEEK				WVSQPTDASGLK				AAVVFHEATASVSIK
				DUF2403	PF10290.8	6.9e-23				AAVVFHEATASVSIK				EFAIFSAEK				WVSQPTDASGLK
										EFAVLNPATK				AYSGPLAPLDEGLSLQFR				EFAIFSAEK
										VSDIAYK				STFHLANGGGSSDYFDRPVDK				VAYYNAEEK
														VSDIAYK				VSDIAYK
														AVTNMGASGACQTEDK
41	KDB16828	UV8b_2419	32	Glyco_transf_15	PF01793.15	1.7e-114	ATGGCCCTCGCGCGGCCCGTCCGGGTCTTGCTCTTGGCCGCCGCCCTTCTTTGGTGTCTTTTCCTCTACCAAGTGTTTCGGCCGTCGCCAGGACTCCATGGACCTGGGGGACGATATGTGAACTTTGAGAGGGATCCCAACTTGGATCCTACGGGAGAGCCACCTGGTGTTCTTGTGCGCACCTCGGAAAAGTACGCGCCCGACGCCCAAGACACCGACCGCGTCAATGCCACTCTGTTGGCGCTCGTGCGAAATTCAGAAGTCAATGAAATGGTTGCCTCGATGGAGGACCTGGAAAGGACATGGAATTCCAAATTCAACTATCCGTGGACTTTCTTCAACGACGAACCCTTTTCGGAGGAGTTCATGGCCAAGACCAAAGCTGCCACAAAGGCCAAG…	MALARPVRVLLLAAALLWCLFLYQVFRPSPGLHGPGGRYVNFERDPNLDPTGEPPGVLVRTSEKYAPDAQDTDRVNATLLALVRNSEVNEMVASMEDLERTWNSKFNYPWTFFNDEPFSEEFMAKTKAATKAKCNYEIIPKEHWAVPSWIDQQLYDESASILEKAGVQYAKLISYHQMCRWNSGIFYKHPALQNVRWYWRVEPKVHFFCDVDYDVFRYMQDNNKTYGFTIALYDDPKTLPTIWPETIKFLADHPNYIHKNSAVKWLTDAERRPEHNKGAQGYSTCHFWSNFEVADMDFWRSKPYEDYFNHLDRAGGFFYERWGDAPVHSIGVSLFEDRSKIHWFRDIGYQHIPFFNCPNSPKCSGCVTGQLTDGEAFLHHEDCRPTWFKGYEHQWRAMF…	9.47137	TLPTIWPETIK	11.56	4	8.81057	SKPYEDYFNHLDR	17.19	4	12.5551	SKPYEDYFNHLDR	18.06	5	N	Y	N
										AGGFFYER				TLPTIWPETIK				DIGYQHIPFFNCPNSPK
										HPALQNVR				HPALQNVR				TLPTIWPETIK
										DPNLDPTGEPPGVLVR				AGGFFYER				AGGFFYER
																		HPALQNVR
42	KDB15283	UV8b_3709	19	Glyco_hydro_72	PF03198.13	1.4e-122	ATGAGGAGTTTTGCTTTCGCCACGGCCCTCGCGGCCATTGGCGCCGTCACTGCCTCTCCCACCCCGAGCGAACAAGACCCGCCAACCAAACGTGCCAACTTCCCTGTTGTCTCTGTTTCTGGCAACGCATTTTACAAGGACAAGGATCGATTTTACGTGCGCGGCATCGACTACCAGCCCGGTGGTTCCTCCGCCAACGAGGATCCTCTTGGCGATACCGACGTTTGCCTTCGTGACATTGCCAAATTCAAGGATCTCGGTGTCAATACAATCCGTGTCTATGCCGTCGACAACTCGTTGAACCACGACAAGTGCATGCAGGCCCTCCAAGATGCTGGGATATATTTGGTCCTCGACGTCAACAACCCCAAGTACTCCATCAACCGTGCTGAACCAGGT…	MRSFAFATALAAIGAVTASPTPSEQDPPTKRANFPVVSVSGNAFYKDKDRFYVRGIDYQPGGSSANEDPLGDTDVCLRDIAKFKDLGVNTIRVYAVDNSLNHDKCMQALQDAGIYLVLDVNNPKYSINRAEPGPSYNAKYLQSVFATVEQFAAYPNTLAFFSGNEVINDEKGTDKAAPYVKAVTRDMKNYMNSRGLRRVPVGYSAADVSKNRMQTAMYMNCGSDDARSDFFAFNDYSFCNSNFKESGWDQKVKNFTDYGIAIFLSEFGCILNRPRKFAEIAALMSTEMTSVYSGGMMYEYSYEANEYGIVKIDSLKAKTVTETDEYANFKAALKDNPSPSGNGGAASTTHAVSCPAMGDDWQVNPSLIPEMPAQAQQYMKNGAGKGPGLDLDGKGSQNA…	12.4726	VYAVDNSLNHDK	29.37	7	17.7243	TVTETDEYANFK	44.87	9	19.4748	TVTETDEYANFK	48.44	9	N	Y	N
										VPVGYSAADVSK				VPVGYSAADVSK				VPVGYSAADVSK
										TVTETDEYANFK				VYAVDNSLNHDK				VYAVDNSLNHDK
										RVPVGYSAADVSK				RVPVGYSAADVSK				SDFFAFNDYSFCNSNFK
										DLGVNTIR				MQTAMYMNCGSDDAR				RVPVGYSAADVSK
										AEPGPSYNAK				FKDLGVNTIR				FKDLGVNTIR
										FKDLGVNTIR				AEPGPSYNAK				MQTAMYMNCGSDDAR
														MQTAMYMNCGSDDAR				AEPGPSYNAK
														GPGLDLDGK				DLGVNTIR
														DLGVNTIR
43	KDB16044	UV8b_2974	20	SUN	PF03856.12	3.2e-88	ATGAGGAATATCATTCAAATTACCATTGCGGCCACCCTAGCTATAGGGGCGACTGCCAATTCTCACCACCACCTTCATCGCCACGCCAAAAAAGAAGCCCCCGCCAGCCCAGACAGCAGTCATGGTCCCAACGTCGTTGTTGAATACGTTCCTGGCCCAGTCGAGATCGTTTATCAGCTCGATGGGAAAGTTTTGAACCCCGAGGAGGCAGCAGCTGGTCTGAAGGGTGGTCTGTTTGTCGTGGTCGGCGAAACCACGCCCACCTACACGCCTCCTCCTCCACCGACGTCTTCGTCTAGCACTGCTAGCACCACCAGCGAGAAAAGTCTCGGAGCGCAATTCCTCGAGAAGCCGACCTCTTCGTCCTCTTCTTCCACGCCAGCTCCGACGACCTCATCT…	MRNIIQITIAATLAIGATANSHHHLHRHAKKEAPASPDSSHGPNVVVEYVPGPVEIVYQLDGKVLNPEEAAAGLKGGLFVVVGETTPTYTPPPPPTSSSSTASTTSEKSLGAQFLEKPTSSSSSSTPAPTTSSTTSSATPSPTSSSAAASTTSSTTSKPQPTSSQASKPSSPSGGSAGKGLDAEFPSGKVPCSVFPSDYGAVPLDYLNFGGYSGLQFLSDFSLATSLSISNIVTGIAGNTCGPNCMCSYACPPGYQKSQWSSAQGSTKQSVGGVWCNKDGYLELTRPSVKTLCIPGAGGVTVQNDLGDVVSICRTDYPGTENMVIPAAAEPHSKIVITNPIQDKYYQWDGKPTSAQYYINKKGLSPDKCCLWTCAVDPLGCGNWAPMILGVGQASDGIT…	26.9147	CSYVNGAFSGGTDGCTTGVSK	56.37	9	26.9147	YYQWDGKPTSAQYYINK	62.95	9	26.9147	CSYVNGAFSGGTDGCTTGVSK	58.33	9	N	Y	N
										YYQWDGKPTSAQYYINK				CSYVNGAFSGGTDGCTTGVSK				YYQWDGKPTSAQYYINK
										TDYPGTENMVIPAAAEPHSK				TDYPGTENMVIPAAAEPHSK				DGYLELTRPSVK
										DGYLELTRPSVK				DGYLELTRPSVK				TDYPGTENMVIPAAAEPHSK
										IVITNPIQDK				QSVGGVWCNK				VLNPEEAAAGLK
										QSVGGVWCNK				SQWSSAQGSTK				IVITNPIQDK
										GLDAEFPSGK				VLNPEEAAAGLK				QSVGGVWCNK
										SQWSSAQGSTK				GLDAEFPSGK				SQWSSAQGSTK
										VLNPEEAAAGLK				IVITNPIQDK				GLDAEFPSGK
44	KDB13933	UV8b_5267	19	Glyco_hydro_72	PF03198.13	4.7e-107	ATGCGTATTCCAACCGCGCTCGTCGCTGCTCTCGCTGCGTCGCTGGCCACCGCCGTCCCCACTCTGGACATTGAGGCCAATGAAATCTACGATCCCAAGACTGGCGACAAGTTCCAAATTGTCGGTGTCGCTTACCAGCCGGGTGGTAGCGCGGGCTTCTCCAAGACTAGCCCTGATCCCCTCAGCCAGCCCGATGCTTGCTTGCGAGATGCTGCCCTTATGCAGGTCATGGGCGTAAATGCCATTCGCGTCTACAACCTGAACCCAGACCTTAACCATGACGAATGCGCTAGCATCTTCAATGCGGCTGGCATGTACATGATTCTTGACGTCAACTCGCCGCTGGTGGGCGAAGCCCTGGACTCGGGCAAGCCATGGGAGACGTACTACATGGAATAT…	MRIPTALVAALAASLATAVPTLDIEANEIYDPKTGDKFQIVGVAYQPGGSAGFSKTSPDPLSQPDACLRDAALMQVMGVNAIRVYNLNPDLNHDECASIFNAAGMYMILDVNSPLVGEALDSGKPWETYYMEYLNHTFAIVEAFANYPNTLLFFSGNEVINDIPSAKFVPQYLRAVTRDLKNYIKKNLKRQIPVGYSAADVRNVLFDTWNYMQCSDDGKSSDPTRADAFALNSYSWCGIATTYESSTFADLTSNFSTSSVPVFFSEYGCIKPAPRYWNETRAIYGANMTAVFSGGVVYEWTQEDNGYGLVSVNGSDLNILGDYNRLKAAWATIDWKTVQSQKAEKKDVSPPKCSTSLLTQKGFDTNFTAPAPPPGVQKLIDSGISPKPSGKIVKISDYN…	17.5	DAALMQVMGVNAIR	18.1	6	21.875	VVPLADDEFNMAGK	30.78	8	23.3333	FQIVGVAYQPGGSAGFSK	40.96	9	N	Y	N
										TSPDPLSQPDACLR				DAALMQVMGVNAIR				TSPDPLSQPDACLR
										VVPLADDEFNMAGK				NVLFDTWNYMQCSDDGK				VVPLADDEFNMAGK
										NVLFDTWNYMQCSDDGK				FQIVGVAYQPGGSAGFSK				DAALMQVMGVNAIR
										FQIVGVAYQPGGSAGFSK				QIPVGYSAADVR				DAALMQVMGVNAIR
										ISDYNVK				TSPDPLSQPDACLR				NVLFDTWNYMQCSDDGK
														AAWATIDWK				QIPVGYSAADVR
														FVPQYLR				AAWATIDWK
																		ISDYNVK
																		FVPQYLR
45	KDB13525	UV8b_5623	21	Calsequestrin	PF01216.16	2.5e-11	ATGCATCACAAGAAGGTTGCCTACGGCCTGCTGGCCGCCTTTGTATCTCTGGCGTGTGCCCAGGAATCCTCCGACGTTGTTCAACTGACGGAGAAGAATTTTGACGAATTCATCAACGCCAATCCATTGGTCCTTGCAGAGTTCTACGCTCCTTGGTGCGGACACTGCAAGGCTCTCGCCAAAGAGTATGAGGAGTCCGCTACCGAGCTCAAGGAAAAGAACATCAAGCTCATCAAGGTTGACTGCACCGAAGAGACCAGCCTTTGCTCGAAATACCAGGTCGAGGGCTACCCCACCCTCAAGATCTTCCGTGGCCTCGACAACATCTCTCCCTACAACGGCCAGCGCAAGGCTTCCGCCATCACCTCGTACATGATCAAGCAGTCCCTGCCCGCCGTT…	MHHKKVAYGLLAAFVSLACAQESSDVVQLTEKNFDEFINANPLVLAEFYAPWCGHCKALAKEYEESATELKEKNIKLIKVDCTEETSLCSKYQVEGYPTLKIFRGLDNISPYNGQRKASAITSYMIKQSLPAVSSLTKDTLAEFKTADKVVLIGYIAADDKASSETFTSVAEKLRDNYLFGSVSDAAVAEAEGVKLPSIVLYKSFDEGKNTFTGKFDAEEIEQFTKTAATPLIGEIGPETYADYMSAGIPLAYIFAETEEERDSLSKSLKPVAEKYKGKINFATIDAKAFGAHAGNLNLKTDKFPAFAIHETAKNKKFPFDQDSKITADAIAKFADDFASGKIEPSVKSEPVPEKQDGPVTVVVAKNYEEIVMDEDKDVLIEFYAPWCGHCKALASKYE…	64.741	SEPVPEKQDGPVTVVVAK	270.67	34	61.1554	QSLPAVSSLTK	301.13	33	57.3705	FDAEEIEQFTK	251.48	31	N	Y	N
										TDKFPAFAIHETAK				YQVEGYPTLK				GLDNISPYNGQR
										LRDNYLFGSVSDAAVAEAEGVK				TDKFPAFAIHETAK				VDATANDVPDDISGFPTIK
										AAVSVKEEATEEAAPPAGAK				GLDNISPYNGQR				TDKFPAFAIHETAK
										QDGPVTVVVAK				KASAITSYMIK				VVLIGYIAADDK
										AFGAHAGNLNLK				ASAITSYMIK				AFGAHAGNLNLK
										ASSETFTSVAEK				FPAFAIHETAK				QDGPVTVVVAK
										VVLIGYIAADDK				DNYLFGSVSDAAVAEAEGVK				ASSETFTSVAEK
										VDATANDVPDDISGFPTIK				VDATANDVPDDISGFPTIK				FPAFAIHETAK
										FDAEEIEQFTK				FDAEEIEQFTK				EYEESATELKEK
										DNYLFGSVSDAAVAEAEGVK				VVLIGYIAADDK				EEATEEAAPPAGAK
										VDCTEETSLCSK				TIQDLVQFVK				DNYLFGSVSDAAVAEAEGVK
										EYEESATELKEK				LRDNYLFGSVSDAAVAEAEGVK				LRDNYLFGSVSDAAVAEAEGVK
										INFATIDAK				EYEESATELKEK				AAVSVKEEATEEAAPPAGAK
										EEATEEAAPPAGAK				VDCTEETSLCSK				EGDADEEAHDEL
										QSLPAVSSLTK				QDGPVTVVVAK				ASAITSYMIK
										NYEEIVMDEDK				EEATEEAAPPAGAK				TIQDLVQFVK
										FPAFAIHETAK				ASSETFTSVAEK				YEQLGEAYAK
										TIQDLVQFVK				AFGAHAGNLNLK				KASAITSYMIK
										FADDFASGK				AAVSVKEEATEEAAPPAGAK				EYEESATELK
										ASAITSYMIK				SEPVPEKQDGPVTVVVAK				SEPVPEKQDGPVTVVVAK
										GLDNISPYNGQR				EGDADEEAHDEL				QSLPAVSSLTK
										YQVEGYPTLK				EYEESATELK				YQVEGYPTLK
										FPFDQDSK				YEQLGEAYAK				FADDFASGK
										YEQLGEAYAK				INFATIDAK				INFATIDAK
										SLKPVAEK				FPFDQDSK				FPFDQDSK
										EYEESATELK				FADDFASGK				KFPFDQDSK
										LPSIVLYK				LPSIVLYK				LPSIVLYK
										EGDADEEAHDEL				KFPFDQDSK				ITADAIAK
										KFPFDQDSK				ITADAIAK				DTLAEFK
										GSPVTYSGSR				DTLAEFK				GSPVTYSGSR
										ITADAIAK				GSPVTYSGSR
										LFPAGAK				LFPAGAK
										DTLAEFK
46	KDB13918	UV8b_5252	17	DUF2183	PF09949.8	3.6e-21	ATGAGAGGTCCCTACCTGGCTGTCGCCTGCAGCGCGCTGGTGTGCGCTATTCCGACCAGGCCGCCATTACCAGCACAAACAATTCCCGGCGTGGACGCAATCGCTGCAAGGGCTCCAGCACCCACGGCTGCCTTTGACCCGATACGCCGTGGTCTTGGCGACGATATCAAGAGTTATGTCGATGGTCTAGCCAGCGGGGTTGAGAGCAAGCTCTCGTCGTTTGTCGAGTCTGGCATCTTAAACTATCCCAATGGCTTTCCTGCTGGCACAGCAGTGGAAAAATCACTCGGAGTCTCCAACGCTGCACTTGATGCGCTGCCTACTCAAGTCATGAACCTTCCATCGTACGGGAACTGGACCAACGGTTCATGGAGCCTTCGAATCCACGGCAACGTGTAC…	MRGPYLAVACSALVCAIPTRPPLPAQTIPGVDAIAARAPAPTAAFDPIRRGLGDDIKSYVDGLASGVESKLSSFVESGILNYPNGFPAGTAVEKSLGVSNAALDALPTQVMNLPSYGNWTNGSWSLRIHGNVYKLPNVSQSKIDDLADDFLIGTSVKDLNSTEQAQARNVTRSIFVIQQANRNVTMNLVNDVAVRANASGGAINARGGAQIVHMPYNTTMEGDFDAFVELKNTTGPRGGYLIPGNETFEIQTLNVYTKGTDSGNATAYLVPPTGLTVISDIDDILRVTKIYEPKQGILNTFARPFTPWLNMPEIYANWSASIKNTHFHYLTTTPEQATRTYMEFIYKTYPLGSFDTRPLNFSDIKATLHIRRFLLDKVFQTFPKRRFILVADTSNHDVM…	9.51456	NTHFHYLTTTPEQATR	16.84	4	9.51456	IDDLADDFLIGTSVK	13.66	4	9.51456	NTHFHYLTTTPEQATR	17.99	4	N	N	:
										IDDLADDFLIGTSVK				NTHFHYLTTTPEQATR				IDDLADDFLIGTSVK
										SIFVIQQANR				SIFVIQQANR				SIFVIQQANR
										TYMEFIYK				TYMEFIYK				TYMEFIYK
47	KDB18188	UV8b_1036	16	Glyco_hydro_72	PF03198.13	6.2e-124	ATGGGTCTGGGGCTTGTCTTGTTCCTCGCCTCTGCGGTGCTAGGTGCTGACCTGCCCTCTATCCAAATCAAGGGCTCCAAATTCTTCTATCCCAACGGAACGCAGTTCTTCATCAAGGGCATCGCCTACCAGCAAGACTCCTCCCCCGGCGGCGCAACCACCAACTCATCCGCCACCTTCACCGACCCCCTCGCCGACGAGGCTAGTTGCAAGCGCGACATCCCCCTCCTCCAGCAGCTGCAGACCAACGTCATCCGCACATATGCCATCGACCCGACCGCCGACCACTCGGCCTGCATGAAGCTGCTCAGCGACGCGGGCATCTACGTCCTCTCCGACCTGGGCAATCCCCAGCAGTCCATCAACCGCGGCAACCCCGAGTGGAACGTCGACCTCTTG…	MGLGLVLFLASAVLGADLPSIQIKGSKFFYPNGTQFFIKGIAYQQDSSPGGATTNSSATFTDPLADEASCKRDIPLLQQLQTNVIRTYAIDPTADHSACMKLLSDAGIYVLSDLGNPQQSINRGNPEWNVDLLAHYQKVVDSLASYSNVIGFFAGNEVTNNATTTPASAYVKAAVRDVKRYIKNQNYRPMGVGYAADDDADIRDQISAYFNCGPAEDSVDFLGCNVYEWCGKQTFESSGYNRLLESFQSFSVPVFFGEYGCNLPGGAADRIFDDTAALYVSNMTAVFSGGFVYEYFEEANDYGLVKVSDGSATKLKDFAALQKQISAVSPEGVQMSDYSPSNKAADCPAVNAKWQASPQLPPTPNADACSCMAKAAECVVANSTDAKDYGSIFGFICGS…	4.45736	LTYVLNQYYSSNGK	6.02	2	22.093	LTYVLNQYYSSNGK	51.97	8	22.093	GNPEWNVDLLAHYQK	55.64	8	N	Y	N
										LKDFAALQK				QISAVSPEGVQMSDYSPSNK				LTYVLNQYYSSNGK
														DIPLLQQLQTNVIR				DIPLLQQLQTNVIR
														LLSDAGIYVLSDLGNPQQSINR				LLSDAGIYVLSDLGNPQQSINR
														GNPEWNVDLLAHYQK				QISAVSPEGVQMSDYSPSNK
														QTFESSGYNR				LKDFAALQK
														AADCPAVNAK				QISAVSPEGVQMSDYSPSNK
														LKDFAALQK				QTFESSGYNR
																		AADCPAVNAK
48	KDB16099	UV8b_3029	18	Glyco_hydro_125	PF06824.10	8.1e-179	ATGAAGTTGGCGTCGCTTCACCTGCTTGCCGCTGCTGGCGTCGCCGCCGCCGCCGATGTCCCCGGCAATTGTCCCGGCTACGACGTCTACGCGGCTCAGAGACACCCGCCCTACTCCCCCGGCAGATTCAAGTATCCGTCCCAGCGGCCAGAGGTCAAGTGTCGATCGTACGTCGTCCCCGACGTGGACAAAACCATCGCCCAGGTCAAAGGTCGCATCAAGGACCCCGATCTGTACAGCCTGTTCGCCAACACCTGGCCAAACACCGTCGACACCACCATCCTCTGGCATGGAAGGGCCGCGGACGATGCTGACCAAGAGCTTGCCTTTGTCACGACGGGCGATATCCACGCCATGTGGCTGCGCGACAGCGCCAACCAACTGCAGTCCTACAAGCCC…	MKLASLHLLAAAGVAAAADVPGNCPGYDVYAAQRHPPYSPGRFKYPSQRPEVKCRSYVVPDVDKTIAQVKGRIKDPDLYSLFANTWPNTVDTTILWHGRAADDADQELAFVTTGDIHAMWLRDSANQLQSYKPILNITSHDAAAAAANSIASLYRGTINLQARYIAKFPYCNAFQPPPEAKLPPIRHKRSSLVKRADTVTPPYDPDVVWECKYELDSLSAFLQLSWDYYDATKDARFFAKHHWADAVRTILSLADDMMRGTYADDGHVNTSPYTWLRDANSATETVSNSGSGNPVLGNIGLVRSFFRPSDDSTIYQYHIPANMMFSRFLKACAEIMQPIDENTASRMTRMAEGIERAVELYGVVKHPKFGDIYAYEVDGYGSHNLMDDANIPSLLSIPH…	3.82409	TILSLADDMMR	5.72	2	21.9885	GTYADDGHVNTSPYTWLR	37.43	8	19.8853	DANSATETVSNSGSGNPVLGNIGLVR	41.8	7	N	Y	N
										AVELYGVVK				QLMGATSGLGLIHESVNTWNDQK				GTYADDGHVNTSPYTWLR
														DANSATETVSNSGSGNPVLGNIGLVR				QLMGATSGLGLIHESVNTWNDQK
														TILSLADDMMR				TILSLADDMMR
														SYVVPDVDK				AVELYGVVK
														AVELYGVVK				TILSLADDMMR
														TILSLADDMMR				SYVVPDVDK
														HHWADAVR				HHWADAVR
														FKYPSQRPEVK
49	KDB17408	UV8b_2005	59	ISN1	PF06437.10	4.4e-178	ATGCCCTCAAGACGCACAGGCGGGATCAATTCATCGCGAGGCAGAGTGCAAAGAAGCAAACCTTTCAAAGCATCCATCAGCCGGGGTGCGCTGCTCTGCTTGGTGTTTGTCAACCGTCACTCTCACCACTCTCACACTCTCACCACTCTCACACTCTCACCACTCTCACACTCTCACACTCTCACACCCACCCTCAACTCTCGCACTCCAACAACCCGCCAGCTGCTCTCCAGGCTAACTCAACTCGCCGTCACGGTAGAATGGGTCAAGGGCCTGCTGGCAGTCCCGTTTGTTCTGTACTCGCAACCCACAGGCCTTCCTGGGGATGATGCCAGCGTCACCAAGATGGCCGAGGAGGCGCACAGGCGGTACGCAGAAATCATGCGAGACGTCGAGCTG…	MPSRRTGGINSSRGRVQRSKPFKASISRGALLCLVFVNRHSHHSHTLTTLTLSPLSHSHTLTPTLNSRTPTTRQLLSRLTQLAVTVEWVKGLLAVPFVLYSQPTGLPGDDASVTKMAEEAHRRYAEIMRDVELMIDDHILRQRQYLSQMQAQDGPYAGFISPVPSKLGMLVPTAGPFFTRLPLEAAFKYQDRKRYISSRRYVAPSFNDVRLILNSAQIMAVTGGALQLATFDGDVTLYDDGESLEPSSPVIPRLLDLLRKNIRIGIVTAAGYTSGEGYYGRLHGLLDAIAGSADLDDSQKHNLVIMGGEANYLFTFDASSPHRLASVPRPDWLTPEMAAWSEAEIAALLDVAESALRDCVRTLNLPATIVRKDRAVGIVPSEPHLRIARESLEETVLVV…	13.8889	GENTLHVGDQFLSAGSNDFK	22.94	5	10.1852	IGIVTAAGYTSGEGYYGR	11.38	3	10.1852	QYLSQMQAQDGPYAGFISPVPSK	11.81	3	N	N	:
										QYLSQMQAQDGPYAGFISPVPSK				QYLSQMQAQDGPYAGFISPVPSK				IGIVTAAGYTSGEGYYGR
										AVGIVPSEPHLR				LGMLVPTAGPFFTR				LGMLVPTAGPFFTR
										LGMLVPTAGPFFTR
50	KDB15230	UV8b_3893	29	Ish1	PF10281.8	1.2e-90	ATGAAGTACATCGGGCTTATTATCACGGCCGGCATAGCCATTTCTGGAACAGTCGCAAGCAGCTGGTTTCCTGGGACCAAGGCCGTGTACAATAAATGGCACCAAACCGAATTAGAGCGATGGCTCTCTGATCATGGTATTCCATATCCCAAGGCATCGGATCGCAAAGATTTGTTGATGCTTGTTCAAAACCGTTGGAACGATGCTATCGTGGAGCCGTACAAACTATGGGAGACAGGCGAATTAAGCTCTTATTTACGAGAGAGAGGGCATGATGTCAAGACGAGCGCCGAAAACTCCAAGGAAAGTCTAGTTTCACAGGTTAAAGCCAACTGGTACGAAACCGAAGACGCTGCACAGCAAGCATGGGTCAACGCCAAAGATTGGATTCTGGATACG…	MKYIGLIITAGIAISGTVASSWFPGTKAVYNKWHQTELERWLSDHGIPYPKASDRKDLLMLVQNRWNDAIVEPYKLWETGELSSYLRERGHDVKTSAENSKESLVSQVKANWYETEDAAQQAWVNAKDWILDTWSESQLKAFCDKHGIPVPQPHHRDTLLQKARLAYEAAAKKTGETAAYPGDWLYQTWSESELKAWLDKYGIPVPQPTTRDKLLAAVRRNSRLAYLKAKHEATSASTSAQAAYASLTDVIIDAWSDSKLKEFCDKNNIPVPQGTKENELRALVRKHRADFLGDNIQAKATSALGAATSNARNEFAKATDSVSLAVEDAFNRAIETWSESRLKSYLDARGIPVPHGSTTDSLRAIVRKNSHKAASGRQAWTFDDFSYGNLKAYIQKNGD…	25.878	QAWTFDDFSYGNLK	44.62	13	32.5323	WNDAIVEPYK	52.95	15	21.0721	ANWYETEDAAQQAWVNAK	38.93	9	N	Y	N
										AFLDSYGVPVPQGSK				QAWTFDDFSYGNLK				WLSDHGIPYPK
										ADFLGDNIQAK				LWETGELSSYLR				QAWTFDDFSYGNLK
										WLSDHGIPYPK				AFLDSYGVPVPQGSK				LGSEVATQEGR
										WNDAIVEPYK				ANWYETEDAAQQAWVNAK				LWETGELSSYLR
										LGSEVATQEGR				LGSEVATQEGR				WNDAIVEPYK
										LWETGELSSYLR				AIETWSESR				TGETAAYPGDWLYQTWSESELK
										AIETWSESR				ADFLGDNIQAK				AIETWSESR
										LGAAAAQGWR				DLLMLVQNR				WAIDQLR
										DLLMLVQNR				WLSDHGIPYPK
										LAYEAAAK				WHQTELER
										YGTSSPTGTVFAR				YGIPVPQPTTR
										WAIDQLR				WAIDQLR
														TGETAAYPGDWLYQTWSESELK
														LAYEAAAK
51	KDB11503	UV8b_7648	20	Glyco_hydro_72	PF03198.13	5.7e-125	ATGGGACTTGCCAAGCTCTCTGTATCGCTCCTTGCTCTAGCAGGGAGCGTCATCGCCGCCGACATGCAGGCCATTGAAGTAAAGGGCTCCAAGTTCTTCTATAAAAACGGAACGCAGTTTTACATGAAGGGCATTGCGTACCAGCAGGAAGTCGGTGCTGGCGGTGGCTCCATGACCAGACGTGATGATTCCACCAAGACCTACGTCGATCCCCTGGCCGATGAAAAAGCCTGCAAGCGAGATGTGCCTCTGCTCCAGGAACTGGGCACCAACATTATCCGAACCTATGCCATTGACCCCAAGGCCGACCACTCCGCTTGCATGAAGCTCCTGCAGGACGCCGGGATTTACGTCATCTCCGATCTTAGCGAACCCGACAATTCCATCAACCGCGACTCT…	MGLAKLSVSLLALAGSVIAADMQAIEVKGSKFFYKNGTQFYMKGIAYQQEVGAGGGSMTRRDDSTKTYVDPLADEKACKRDVPLLQELGTNIIRTYAIDPKADHSACMKLLQDAGIYVISDLSEPDNSINRDSPQWNTKLFARYTAVIDELAQYTNVVGFFAGNEVSNAKNNTMASAYVKAAVRDTKAYIKNNKKITRWLGVGYAANDDKDIRAEIADYFNCQSVDESIDFWGYNIYSWCGESSMQKSGYDLQVQFFQNYSVPVFFAEYGCNNNGAANRIWQETGALYSDAMTVVFSGGIVYMYFQEANDYGLVKVSGDKVTKLKDFDALKKQVTKASPKAVEESSYAPSNKMNQCPKLDDNWQANSILPPAPDQKLCDCMVKSRSCVPKSGLSSKKYG…	11.8081	LDDNWQANSILPPAPDQK	26.26	6	21.9557	TYVDPLADEK	74.97	11	21.9557	LDDNWQANSILPPAPDQK	68.94	11	N	Y	N
										WLGVGYAANDDKDIR				DVPLLQELGTNIIR				TYVDPLADEK
										AVEESSYAPSNK				LLQDAGIYVISDLSEPDNSINR				WLGVGYAANDDKDIR
										KYGDIFSFICTK				YGDIFSFICTK				YGDIFSFICTK
										YGDIFSFICTK				LDDNWQANSILPPAPDQK				LLQDAGIYVISDLSEPDNSINR
										TYAIDPK				WLGVGYAANDDKDIR				DVPLLQELGTNIIR
														AVEESSYAPSNK				AVEESSYAPSNK
														KYGDIFSFICTK				LKDFDALKK
														LKDFDALKK				KYGDIFSFICTK
														LKDFDALK				LKDFDALK
														TYAIDPK				TYAIDPK
52	KDB13454	UV8b_5833	21	Carbpep_Y_N	PF05388.10	4e-20	ATGCGGCTGTCTACCTCGGCCCTCGTGCTCGGAGCCGCATCGTCCGCCGTCGGCCTTGGGGACCAAAAGGTTCTTAGCAACCCGTCCAAGGCTGCCCTCGGCCTGGATCTCGCCGATGTTGGCAGCCTCGATTTCGATTCCTGGTCAGAGTCCCTGAAGAAGGCCTTTGGCGAGGCTTCCTCCGAGGCCAAGGCCATCTGGGATGAAGTCGCCATGCTCGCCCCCGACGCTGTCGACGCCTTCAAGAAGCACGTCATCAGCGCCAAGCCCAAAAAGAACTCTCGCATTCCCGACAAGAAATGGGACCATGTCGTCAAAGGCGCCCATGTACAGTCTATATGGGTCGACAACGAAGAGGGCGAGTCCCATCGCAAGGTCGGCGGCAAGCTGGACAACTAC…	MRLSTSALVLGAASSAVGLGDQKVLSNPSKAALGLDLADVGSLDFDSWSESLKKAFGEASSEAKAIWDEVAMLAPDAVDAFKKHVISAKPKKNSRIPDKKWDHVVKGAHVQSIWVDNEEGESHRKVGGKLDNYSLRAKKVDPAKLRVDKVKQYSGYLDDEENDKHLFYWFFESRNDPKNDPVVLWLNGGPGCSSLTGLFMELGPASINKKIELVHNPYSWNANASVIFLDQPVNVGYSYSSGTVSNTVAAGKDIYALLTLFFHQFPEYAKQDFHIAGESYAGHYIPVFTSEILSHKDRNINLKSVLIGNGLTDPYTQYEHYRPMACGDGGYPAVLGESECRGLDNSLARCQSLISSCYNSESVWTCVPASIYCNNAIIGPYQRTGRNPYDVRRDCTGGN…	20.2925	AGHMTPFDQPEASLDFLNR	66.51	8	10.9689	AWTDKLEWSGHEGFSK	35.58	6	10.9689	AGHMTPFDQPEASLDFLNR	43.29	6	N	Y	N
										SHGNLSFLQIYR				LEWSGHEGFSK				AWTDKLEWSGHEGFSK
										NFLLQGDWMKPYHNLIPK				SHGNLSFLQIYR				SHGNLSFLQIYR
										QDFHIAGESYAGHYIPVFTSEILSHK				AGHMTPFDQPEASLDFLNR				LEWSGHEGFSK
										AWTDKLEWSGHEGFSK				NPYDVR				WLSGSLK
										QYSGYLDDEENDK				WLSGSLK				NPYDVR
										LEWSGHEGFSK
										WLSGSLK
53	KDB14131	UV8b_5120	18	NAT	PF04768.12	1.8e-46	ATGCTGTCTGCCGCCGCCGCTGCTACCATCCGATCAGGCTCTGGGCGAGCTGCATCCCGAGCTGCATCCCGAGCTGCGGCCTCACCCTTGGCGGCTGCGAGCAGCAAGATCCGAGCACCCGGCATTGCGCCATGTCGAGCCCCCCTCTCCACCACGCGGGCGTTGGCCTCGCCGCCGGCACGAGACCGCACCCGCGAGATTGTCACCCAAACCATCAACAGCATCGGCAGCAAGCGAGAGGGTCAGCAGTATCTCAAGCTGTTCACCTCGGTGTCTTCGCAAAAGTTCGCCGTCATCAAGCTCGGCGGCGCCATCCTGACCGACTACATGGATGAGGTGTGCCGGAGCCTGCTGTTCCTTTACGAACTGGGTCTCTATCCCGTCATTGTCCACGGCGCC…	MLSAAAAATIRSGSGRAASRAASRAAASPLAAASSKIRAPGIAPCRAPLSTTRALASPPARDRTREIVTQTINSIGSKREGQQYLKLFTSVSSQKFAVIKLGGAILTDYMDEVCRSLLFLYELGLYPVIVHGAGPQLNRLLEEAGVEPQFEEGIRVTDAKTLGIARRLFLEENMRLVDRLDELGVATRSLAGVFTADYLNKDKWQYVGKITKVNKAAIEKSIEAGYIPVLTSMAESEDGRLLNVNADVAAAELARALEPLKVVYLSEKGGLFDGDGGKISHINLDAEFENLMSQPWCRYGTRLKIKEIKELLDTLPRSSSVAIIHPSDLQKELFTDSGAGTLIRRGDKIQKVASVAEFEDLGALKATLIRDREGLDAEATVDRYVDYLNENPFTAYYDD…	32.7869	LLNVNADVAAAELAR	70.41	15	24.7723	VASVAEFEDLGALK	58.77	11	31.1475	DAAFTPVYDEFIHHGR	56.55	14	N	N	:
										SLAGVFTADYLNK				ELFTDSGAGTLIR				ELFTDSGAGTLIR
										VASVAEFEDLGALK				MATLATLTITK				VASVAEFEDLGALK
										LLEEAGVEPQFEEGIR				EIVTQTINSIGSK				LLEEAGVEPQFEEGIR
										ELFTDSGAGTLIR				DAAFTPVYDEFIHHGR				SIEAGYIPVLTSMAESEDGR
										DAAFTPVYDEFIHHGR				LLEEAGVEPQFEEGIR				AAMAASESLR
										MATLATLTITK				AMLGDSNLESR				MATLATLTITK
										SIEAGYIPVLTSMAESEDGR				SSSVAIIHPSDLQK				SSSVAIIHPSDLQK
										MATLATLTITK				AAMAASESLR				AMLGDSNLESR
										AMLGDSNLESR				ELLDTLPR				ELLDTLPR
										SLAGVFTADYLNKDK				GGLFDGDGGK				VVYLSEK
										DREGLDAEATVDR				AAMAASESLR				GGLFDGDGGK
										ELLDTLPR				VASVAEFEDLGALK				DREGLDAEATVDR
										LDELGVATR								LFLEENMR
										LFTSVSSQK
										GGLFDGDGGK
54	KDB17807	UV8b_1174	19	DUF1996	PF09362.9	3.1e-84	ATGATGCTCAGGTCTGTGACCTTGTCCGCTAGCCTCATCGCAGGCGCCAACGCGTTTTGGCGCATGGAATGTCCGGGTCGAGTTGGTCTTACTCGATTGGATCCAATTGTCAACCCAAACTCGGTTTCTCCACACGTCCACGCTATCCATGGATCTTCTGGTTTCTCTGACAATTCAAACACACTTGACCTGCTCGAAGGTGATTGCACATCATGTCGTGTGACGCAAGACAAATCGAGCTACTGGACACCGGCGTTATACTTTCAAGATAACACTACTGGCAACGTCGAGCTGGTTCCTCAAGTTGGCGGCATGCTTGCATACTATTTGCTATATGGAAATAACGTCACCGCTTTCCCCCAAGGATTTCGAATGATTTCTGGAAGTAATGACAGACGA…	MMLRSVTLSASLIAGANAFWRMECPGRVGLTRLDPIVNPNSVSPHVHAIHGSSGFSDNSNTLDLLEGDCTSCRVTQDKSSYWTPALYFQDNTTGNVELVPQVGGMLAYYLLYGNNVTAFPQGFRMISGSNDRRSYTAGDPSQPDPPKSQWASLGQTTQSILAERAVGFNCLNYARNPEGTLYRHFLPEQTYLDANCADGLRLELMFPSCWNGKDLDSKNHKDHLAFPDLVMTGNCPDGYPVRLPSMLYEVIWNTAAYKGRNGRFVLSNGDTTGYSYHGDFVTGWDTPFLQRAIDTCTNPSGRIEDCPLFNVVDQETATSCKLKPSLPQLLFGEDVIGPMAKLPGGIPVGGMAQAPAPSSSTQAAPVPILTYRPGSTPSAPASPLPGDVFKEKIDTSSAA…	3.09091	SQWASLGQTTQSILAER	3.82	1	3.09091	SQWASLGQTTQSILAER	4.63	1	6.36364	SQWASLGQTTQSILAER	8.5	2	N	N	:
																		HFLPEQTYLDANCADGLR
55	KDB14282	UV8b_4877	19	Pro-kuma_activ	PF09286.10	6.2e-23	ATGGTCCTGAACCTGCTCATGACAGCCTGGGCCTTTGCCGGCCTCGCCTTGTCTGCTCTATGTCTGGAAAATGCCACAACGATACCCGAGGGATGGCAGATGCTCCGAGAGATTCCCGACCCGTCGACACCGATGCGGTTCTCCGTCGCTCTCCGACAGCCTGATGTCCACCAGCTGGCGTCCAAGATCCTGTCCGGCTCTTTGCTTGACCAAGCCCATGTTCTGCCTCTCCGAAAGCCGGCCCAGAAGGACGTCGAGGACGTCATGAGCTGGCTCTCAGGCAGCGGCATCACCAAAACCGAAGCCGACCTAGATTGGATTCACGTGTCAACCACCGTGGGCCAAGCCGACAAGCTCCTCGACACGCAGCTCAGACGCTACTCGTTTGCTGGCAGGCCA…	MVLNLLMTAWAFAGLALSALCLENATTIPEGWQMLREIPDPSTPMRFSVALRQPDVHQLASKILSGSLLDQAHVLPLRKPAQKDVEDVMSWLSGSGITKTEADLDWIHVSTTVGQADKLLDTQLRRYSFAGRPPILRTTEYSIPDQLADAIDFIHPIANFMTPEHEVSLAPSQPRHRSSKKTRRGGLACVSSTTLDCISKLYGIDYRTPDGKSPIRFGIAGFLEQWGSHADLDQSFRTWRPDLAKARYNFSEELVKGGVNRQDVGAAGAEASLDLQFGMAVGYPTNVVYYSTGGLGEKLNGNATPVTGELNDNEPYLDFFQYLSSKPNDQLPHVISVSYADDELSVPKPYAIRVCNEIGMLAARGVSVLSSSGDGGAKGARSATCRTNDQSHRDMTMAT…	10.1375	NLNGHLGGYYDPK	11.42	4	15.4639	EILQDVTTGQSISCVFSDGK	28.68	6	16.6667	APGGWPAKPGYDTITGLGVPNNFQK	32.11	7	N	Y	N
										APGGWPAKPGYDTITGLGVPNNFQK				APGGWPAKPGYDTITGLGVPNNFQK				NLNGHLGGYYDPK
										GVSVLSSSGDGGAK				NLNGHLGGYYDPK				VCNEIGMLAAR
										VLGWLNR				GVSVLSSSGDGGAK				EILQDVTTGQSISCVFSDGK
														VCNEIGMLAAR				GVSVLSSSGDGGAK
														VLGWLNR				LYGIDYR
																		VLGWLNR
56	KDB12369	UV8b_6732	20	Pro-kuma_activ	PF09286.10	8.1e-27	ATGCGCGCTTCTGGCATTGCTTTGCGATGGCTTCTCGCCGCTCAACTCTCGCTGGCTCATGTGTGCCGAGTTGACAACGGCCAACAGCAGCAGCAGCAGCAGCAGCAGCAGCAGCACGAGTCACTCGAGTCCCCCCCGGACGACTATACGCGGCTTGGACGCGCGGCAGATGACGAGGTTGTGAACCTGCGAATCTACCTCTCCCACTCGCACAGGAACTATCTGGCCGTTGCACAAGAGGTTTCCGACCCAGCATCGGCCCAGTATGGCCAGCACCTAAACGCTCGGCAACTCGCCCAGGTTCGGCCGGATACGTCAGAGGCCTCGGCCGCGGTCCAGCAGTGGCTTCGGGATCAGCGCGTTCCCGATCGTGACATGGGCACCGCCGCCGACCAGGTG…	MRASGIALRWLLAAQLSLAHVCRVDNGQQQQQQQQQQQHESLESPPDDYTRLGRAADDEVVNLRIYLSHSHRNYLAVAQEVSDPASAQYGQHLNARQLAQVRPDTSEASAAVQQWLRDQRVPDRDMGTAADQVTVKLTVGEANRLLRTTFDRYRVGAGPDVLLRTTGYAIPDAMKKNVDFIYPTVHFFRRPSGRGARQQLGKRQRAPTGPQNCTNNVCPPQLRAQYNIDYRPADNASGSAIAIAGFLNNFPNVTDVVAFLHQYGGVGASDPLPPIGIVSVGNGTLQPPSDGGSLTVEAELDLDYSMAFTGPLPVTFYTVGGRAPKVGEHKAPSEPISPFDDEPFVEFFEYLLALETPPQVVSVSYSDDERYVPLAYARRVCDLLAQAAARGVSVVAASG…	4.6589	GVSVVAASGDGGASGTGGNTQCLGPGGR	5.21	1	13.3111	KPPVGFLNPLLYAAR	41.14	5	11.8136	GVSVVAASGDGGASGTGGNTQCLGPGGR	30.05	4	N	N	:
														AYPDLSLLGDNYLTLTR				KPPVGFLNPLLYAAR
														HYLAELAGK				AYPDLSLLGDNYLTLTR
														GVSVVAASGDGGASGTGGNTQCLGPGGR				VCDLLAQAAAR
														VCDLLAQAAAR
57	KDB17735	UV8b_1619	30	MmgE_PrpD	PF03972.13	3.4e-145	ATGTCTGCTGTCCATCGTGGTCTGCGAACAGCATCCAAGCAGCTTCGCGTGCTACGTCTGCCTACCTCTGCGCCTACCGCTTCCGCTCCCGCCTGCTCTCCCTACGCCGTGGCCCGATCCGCCCCCGTCGGCGCTCGTGTCTTGACCGCTGCTCAATCCTCCACGTCGTGCAGGGGCCTTTCCACCTCCGTATCTCGGCAATCTGGTGCGCCCGTCATGGCTTCTGAGCCCCGCGAGTACGATCCCGAGATCAAGGACATCGCCGACTATGTCGCCAACAAGACCATCGAATCTGATCTTGCCCGGAGGAGCCACATCACCAAGAGCGCACATCAGACTCCCGCGCGCAACGTGGAGGACAGCCGCCAAGGTCCATTCTTGGTTACTTGCTTCTGCCGC…	MSAVHRGLRTASKQLRVLRLPTSAPTASAPACSPYAVARSAPVGARVLTAAQSSTSCRGLSTSVSRQSGAPVMASEPREYDPEIKDIADYVANKTIESDLARRSHITKSAHQTPARNVEDSRQGPFLVTCFCRGGNITIPETFDTARWILLDTLGCGLEGLRFKECTKLLGPIVPGTVVPNGTKVPGTPYVLDPVNGAFNIGAMIRWLDFNDCWLAAEWGHPSDNLGAILAVADWINRTNKAGGNLAHGKIFTVKDVLESMIKAHEIQGCLALLNSYNRVGLDHVVLVKVASTAVVSKMLGLGEKQIADAVTQAWVDGQSLRTYRHSPNTMSRKSWAAGDACQRAVNLALKVMKGEQGVPTVLSAPTWGFYDVLFKGNKFQFQRPYGSYVMENVLFKVS…	38.5124	VSYPAEFHSQTAVEASEK	104.65	19	35.8678	VSYPAEFHSQTAVEASEK	72.49	17	33.2231	VQELVELSQNSSK	64.69	16	N	Y	N
										VQELVELSQNSSK				VQELVELSQNSSK				LDNMSVDEYVDLYTVK
										QIADAVTQAWVDGQSLR				LEATDYTDGGEAATSELVESLR				LDNMSVDEYVDLYTVK
										LDNMSVDEYVDLYTVK				QIADAVTQAWVDGQSLR				LEATDYTDGGEAATSELVESLR
										LEATDYTDGGEAATSELVESLR				LLGPIVPGTVVPNGTK				HLSPHLSESR
										VGLDHVVLVK				LDNMSVDEYVDLYTVK				QIADAVTQAWVDGQSLR
										LLGPIVPGTVVPNGTK				LDNMSVDEYVDLYTVK				VSYPAEFHSQTAVEASEK
										AGGNLAHGK				EEAKPVILAK				LLGPIVPGTVVPNGTK
										AHEIQGCLALLNSYNR				HLSPHLSESR				VGLDHVVLVK
										FQFQRPYGSYVMENVLFK				VPGTPYVLDPVNGAFNIGAMIR				VASTAVVSK
										LDNMSVDEYVDLYTVK				AHEIQGCLALLNSYNR				VPGTPYVLDPVNGAFNIGAMIR
										EEAKPVILAK				VGLDHVVLVK				DIADYVANK
										CVEDPQYTLDYHDPALR				VASTAVVSK				DVLESMIK
										VASTAVVSK				MLGLGEK				AVNLALK
										SWAAGDACQR				DIADYVANK				MLGLGEK
										DIADYVANK				EYDPEIK				EYDPEIK
										DVLESMIK				DVLESMIK				EEAKPVILAK
										MLGLGEK				AVNLALK
										REEAKPVILAK
										AVNLALK
58	KDB17801	UV8b_1168	24	Pro-kuma_activ	PF09286.10	1.9e-24	ATGCGGCCTAGTTGTCAGTGCCTCGCCGCAGGCTTCCTGGCACTCGTGAGCTGGCCGGTCGTCTTGGCTTATCCGACAGAACGCGAGAGAGACGGCCCGGTGGATGGCGCGGCCAAAGTCCGTGCCGCTGTTGTATTTCACCAGCCGCGGGTGCAAGAGGCCCAGGATCTGCTGATGGACATATCGAATCCCACATCCGCCAGGTTTGGCCAGCACCTAGACAAGGAGGGGATCGAGAAACTCTTCTCGCCTAGCCGGGGATCGCAAGACAAAGTTGTCGGGTGGCTGGAGAGTGCTGGCATACCCAGGTCGTCGATGCGGATGAGGCGAGCAGCTGCCACTCTGGAATTCGTCACCGACGTCGCGACCCTCGAGTCGTTATTCAAGACAAAATACCGC…	MRPSCQCLAAGFLALVSWPVVLAYPTERERDGPVDGAAKVRAAVVFHQPRVQEAQDLLMDISNPTSARFGQHLDKEGIEKLFSPSRGSQDKVVGWLESAGIPRSSMRMRRAAATLEFVTDVATLESLFKTKYRLVRDAGTGKPRLDSGSDERVPAELKDHVHFVTSAALVEDRPELRKRVAVVKQQRVRAPAAAADADGSEKPVNLRDCNLSWTPACVRELYDIPLGTKAAPNNSLGIFGFGDAYDQANLDNFWNKYAPFIPRGTAPKVNSIDGAHAPGEESDGEELLDLQMAYPISWPQGAEIFQVPYNMNGGIGNEFLDAVDADYCHYDGGDDPNLDIHFPIFQGYPGPAMCGTYNVTNVVSMSFAVDEASLNRHYVERQCHEWMKLALRGVTVLVA…	1.96078	GWDPVSGLGSVK	2.5	1	1.63399	ELYDIPLGTK	2.7	1	3.59477	ELYDIPLGTK	5.15	2	N	Y	N
																		GWDPVSGLGSVK
59	KDB13608	UV8b_5440	26	PLA2_B	PF01735.17	3.1e-166	ATGAGCCGGCTCATGCGTCTTCTATTCGCCGCCTCTGTCGTCGGCCTAGGTGCATTTCCCTCGCTTGGCGCCGCGGCTGCCGTCAACATTGCCATCGAACCACATGACAGCGACGCCATAAAGATAGCCACCATTCAGGAGCGTGGATATGCTCCCGCATCTGACAAGTGTCCGAGCAGCCGACCCGAGGTACGAAGCGGCCCCTCGCTGAGTCCGCGGGAAAAGGCATGGCTTCCAAAACGCCGACAACAGACAATCTCCCACATCAGAGACTTTCTCAAAAGAAACGCCATTCCCGGCTTCGACAGTGACAAATACCTCGGCGGAGTCGGGCCCGACTCCCCGGCTCTACCCAACATCGGTATCGCGGTTTCTGGTGGCGGCTACCGGGCCATGCTC…	MSRLMRLLFAASVVGLGAFPSLGAAAAVNIAIEPHDSDAIKIATIQERGYAPASDKCPSSRPEVRSGPSLSPREKAWLPKRRQQTISHIRDFLKRNAIPGFDSDKYLGGVGPDSPALPNIGIAVSGGGYRAMLTGAGAVAAFDSRSPGSTSKGNIGGLLQSATYLSGLSGGGWLVGSIYANNFTTIQAAVNSGRIWQFGRSILKGPAGMTTSEYYALIFLEQVRKKHKEGYRRTITDYWGRMLSYQLVDAKDGGSGVSFSSIAEMPDFAAGGAPLPILVADSRAPGQKRTTLDDAMFEINPWELGSSDSVLNGFVPLKYVGSNFDNGKIPSQEPCVTGFDNVGYVMGTSSSLFNQIVLRLRDNPAQYVPPDVPKSTVKMVVSVLRGLSFANYDIADWGP…	12.3994	SLRPVSGGTGSFPVIPGR	16.69	5	12.7214	AMLTGAGAVAAFDSR	35.01	6	18.5185	AMLTGAGAVAAFDSR	33.36	8	N	N	:
										LRDNPAQYVPPDVPK				GLSFANYDIADWGPNPFR				DALIANGWAVATQLNGAR
										MLSYQLVDAK				GPAGMTTSEYYALIFLEQVR				GLSFANYDIADWGPNPFR
										QQTISHIR				MLSYQLVDAK				GPAGMTTSEYYALIFLEQVR
										ADSLTLVDGGVDEQNVPFLPHLQPSR				QQTISHIR				SLRPVSGGTGSFPVIPGR
														TITDYWGR				MLSYQLVDAK
																		MLSYQLVDAK
																		TITDYWGR
																		QQTISHIR
60	KDB18258	UV8b_1106	38	HsbA	PF12296.7	2e-16	ATGAAGTTCCTCGTCTTTGCCACGGCCGCTCTGGCGTCGCCGTCGCTTGTCAGACGCGACGACGCCTCGATCAGTGACGACATCAGCGCCATCGTGGCCAGGACCAATGCTCTCAACACCGTCATCAACAACTACCAGGGCGCAGCCCAGAACCCGGCCCTGTTTGACTCCGCCAGGGCCACCATCCAGTCCATCCAAAAGGCCGTCGTTGACGCCGGGAACTCGCCCGACCTGACCTTTAACCAAGGGCTCGCCCTCGTGGCGCCCATTGGCACCCTGACAAAGGCGGTCGACGCGGCCTCCAAGGCGCTGATCAGCAAGAAGCAGGCTGTCTTTGACGGCGGACGTGCGTGCGAAGCGTTGCCCTTGATTCAGACCATGCAGCAGACCGCCAAGGAT…	MKFLVFATAALASPSLVRRDDASISDDISAIVARTNALNTVINNYQGAAQNPALFDSARATIQSIQKAVVDAGNSPDLTFNQGLALVAPIGTLTKAVDAASKALISKKQAVFDGGRACEALPLIQTMQQTAKDFVKALTPKLPSSLQSLAPRLSQPIIDSLQKAIDAFADAKCAAASTSQAGSVTATSSAATTGAATTHPSAAVTTTSQAATETDTDCDDETSSSTAARSTAVATTTASVTSAATTSAATTQTSAAVTTTSQAATETETDCDDETSSTTAARSTAAATTTASGTSAATTSAATTQTSAAVTTTSQAATETETDCDDETSSSTAARSTSVATSPASVPPASTTSVPVIPTASSASSSAPVVSTSPATSAPVLCTSCATSPVPVTSTGSAA…	10.5263	TNALNTVINNYQGAAQNPALFDSAR	23.27	5	17.9825	LPSSLQSLAPR	54.61	8	16.8129	ACEALPLIQTMQQTAK	56.27	7	N	Y	N
										LPSSLQSLAPR				LSQPIIDSLQK				LPSSLQSLAPR
										LSQPIIDSLQK				DDASISDDISAIVAR				LSQPIIDSLQK
										ACEALPLIQTMQQTAK				TNALNTVINNYQGAAQNPALFDSAR				DDASISDDISAIVAR
										AIDAFADAK				AVVDAGNSPDLTFNQGLALVAPIGTLTK				TNALNTVINNYQGAAQNPALFDSAR
														ACEALPLIQTMQQTAK				AVVDAGNSPDLTFNQGLALVAPIGTLTK
														AIDAFADAK				AIDAFADAK
														QAVFDGGR
61	KDB16823	UV8b_2414	18	Alk_phosphatase	PF00245.19	2.6e-66	ATGCGTCTGCGCGGCCCCTCCTCCCCGTCGTTTCCTCGTGCCTGCATTGCAAAGCCCACCCCAGTCGTCGACCTGCGCTCCTCTGCTTCGGCGCTTCCCCACATCGTCGTCGTCGTCGTCGTCATGCTTGCCAAGCTCGACGTCGCTGCTGTTCTGGCGGCTTCGGCTTCGCTGTCGGCTGTCGCGGCCCAGACGTACCAGCGCCTGGGCACCTGCCCGACTCTCGGCTGTCTCCTCCCGCCCGACCAGAGCGACTTTCTCCCCGGCCAGCTCTTTGACCTGCGGGTCGAGGTCCACGCGCCCGTCAACGGCAGCGAGGCCGCTCACGACGGCAGGCCTGACGACAAGTTCAAGGTCACTATTGCCAGGGACGGCCATGCTCCCCGGGACATTGCCGCG…	MRLRGPSSPSFPRACIAKPTPVVDLRSSASALPHIVVVVVVMLAKLDVAAVLAASASLSAVAAQTYQRLGTCPTLGCLLPPDQSDFLPGQLFDLRVEVHAPVNGSEAAHDGRPDDKFKVTIARDGHAPRDIAAAFKVEEPPLEKWTFDWYEDLFARDRKTPSVVNVSSKIYRKLSLDEPGKYTVTLEYYGGEKTTAEWVVRPIAKHRRAKNVIFFIGDGMTTNMITAARLLGHKSINGKYQTQMQMDQFPVLGHQMTHSIDSYITDSANSASALYSGHKSTVNAMGVHADSSPDPFDDPKVETIVEIFRRVTKGAWGAVSTAFLADATPTALTGHTRRRNEYGPLVDQALHGVTNYSWTNHGGPDVYFGAGAEQFFAGKGTYQGKDYYGEFANKGYTIS…	25.2874	DVNYGTGVNFPANWEPR	84.57	15	26.8678	DAIGVYEQSGLSQYTVKPK	74.43	14	26.8678	DVNYGTGVNFPANWEPR	72.3	15	N	N	:
										DAIGVYEQSGLSQYTVKPK				ALGDLLELDDTVR				DAIGVYEQSGLSQYTVKPK
										ALGVFCQSNLPVWLDR				GAWGAVSTAFLADATPTALTGHTR				GGKEPALDLPGLK
										GAWGAVSTAFLADATPTALTGHTR				GFFLMSEAASVDK				ALGDLLELDDTVR
										ALGDLLELDDTVR				DVNYGTGVNFPANWEPR				ALGVFCQSNLPVWLDR
										SSDGYVVNPK				SSDGYVVNPK				GAWGAVSTAFLADATPTALTGHTR
										GFFLMSEAASVDK				YAIAGGVGAAPDR				GFFLMSEAASVDK
										YTVTLEYYGGEK				GGKEPALDLPGLK				TTAEWVVRPIAK
										VETIVEIFR				KLSLDEPGK				YAIAGGVGAAPDR
										EPALDLPGLK				DYYGEFANK				TPSVVNVSSK
										YAIAGGVGAAPDRR				TTAEWVVRPIAK				SSDGYVVNPK
										DYYGEFANK				VEEPPLEK				DYYGEFANK
										GGKEPALDLPGLK				ALGVFCQSNLPVWLDR				VEEPPLEK
										DIAAAFK				KTPSVVNVSSK				QMHALDYDR
										YAIAGGVGAAPDR								KTPSVVNVSSK
62	KDB15006	UV8b_4152	25	TRP	PF06011.11	1.2e-161	ATGCGGTCGCTTTTGAAAGCACCGCTTCTCCTCTTGGCCTCCTTGGGCGGCATGCCTTTGCCGGTCACGGCCGAGAACATGCTCATGTCCAACTCCCTCAACAATTGTCAGGAGGATTCCAGCTTCACGGCCAGTCTCTTCAAGGTCGTGTACACGCCAAGCAACAACTCAGCCACGGTGCAAATCGTCGCCACCTCGTCCGTTCAAGGCTATGTTCTTTTCGACGTGTCCATTTCCGCCTACGGCTACACCTTTTTGAGGACCACGGTCGATCCTTGCGACATCAAGCTGGGTGGATTGTGCCCCGCGGTGGCCGGAAAGATTCCCTTTGCCTTCAACCTGGCCGTTCCTTCCGACGCTGCCAAGCGGATTCCTGCCTTTGCCTACAGCATCCCCGAC…	MRSLLKAPLLLLASLGGMPLPVTAENMLMSNSLNNCQEDSSFTASLFKVVYTPSNNSATVQIVATSSVQGYVLFDVSISAYGYTFLRTTVDPCDIKLGGLCPAVAGKIPFAFNLAVPSDAAKRIPAFAYSIPDLDATVRVQINLTKTDNPRSIACVEADISNGKTVDLLGVKWATAIIAGLALVSSAIVNGLGHSNTATHVAANSLSLFSYFQAQAILGLSAVHLPPIVQSWTQDFQWSMGIIKVDFMQDIFTWYQRATGGTPSTIFDTISTVSVQVEKRGLQLASHGLSLFRRSAAMMPKPIVVAAANLAKRGNVMTSSGAYIVYGIQRVAFRSKIETTNLFMTGLTFFCIFVLLTMIAVACFKGLCELAVKRKWMDGNTFIDFRNGWFTVLKGILFR…	14.7757	AAAGQVSSAAASQHSLQGQQNGPR	26.97	6	8.97098	AAAGQVSSAAASQHSLQGQQNGPR	12.31	3	12.1372	AAAGQVSSAAASQHSLQGQQNGPR	15.17	5	N	Y	N
										IPAFAYSIPDLDATVR				SPVNPSMPLFPAGQRPESPFR				IPFAFNLAVPSDAAK
										SNNSASPAPGHKPQNNASSPWQR				SNNSASPAPGHKPQNNASSPWQR				SNNSASPAPGHKPQNNASSPWQR
				TRP_N	PF14558.5	9.4e-42				SQTQLTTTTELDALAATAR								SASPSPYNR
										AMFVALAQK								SPVNPSMPLFPAGQRPESPFR
										SPVNPSMPLFPAGQRPESPFR
63	KDB13612	UV8b_5444	25	Glyco_hydro_92	PF07971.11	2.6e-156	ATGGTTCAAGCCTATACTGCCGGCTGGCGTTCAGCCTGGTTGCTTACCCTTCTCTCTGTCGGCACCACAGCCAAAGACGCCCAGCTCGATCCTCTGCAATACGTTGACCTTCTCATTGGGTCCACCAACGGCGGCAATGTTTTCCCTGGCGCATCCCTCCCCTACGGCATGGCCAAGGCCGTCGCCGACACCAACAGCGGCAGCAACCAAGGCGGCTTCACCCTCGACAACTCCCCCGTCACCGGCTTCAGCGTGCTTCACGATTCAGGAACCGGCGGATCGCCCTCCCTGGGCAACTTTCCGCTTTTCCCCTACAACGGCTGCCCCGGCGACGACGTCGACAACTGTGCCTTTCCCAAGAAGACCCGTGCCAATTTTGGAAAGTTTTCCAACGAATCT…	MVQAYTAGWRSAWLLTLLSVGTTAKDAQLDPLQYVDLLIGSTNGGNVFPGASLPYGMAKAVADTNSGSNQGGFTLDNSPVTGFSVLHDSGTGGSPSLGNFPLFPYNGCPGDDVDNCAFPKKTRANFGKFSNESVKAEPGYFGITLQSGPQVEMTTTQHTALFRFQFKGAGAGAKPLILQDLSDLSDSRQDNGTVKVDPQTGRITGNAVFVSSFSQGSYKPYFCTDFHGADIADSGIFVDSRASTQVHDLTISRSINGYPLPGGAFVRFANADKPVYARVGVSFISVEQACASAEREMPNFDFSKHQRDAEAAWRQKLSPITVNTEGVDVGFVKSFYSGIYRTMINPQNYTGENPLWSDGEPYFDSFYCIWDLFRSQLPFLTILDPEAVAQMVRSLISTY…	9.48167	LSPITVNTEGVDVGFVK	18.04	7	11.1252	NIYIQEATLNGQPYTK	30.84	7	15.8028	LSPITVNTEGVDVGFVK	35.75	11	N	Y	N
										LGYVPVQDFDYK				LGYVPVQDFDYK				NIYIQEATLNGQPYTK
										ELVLTLGGK				LSPITVNTEGVDVGFVK				ASTQVHDLTISR
										EMPNFDFSK				ASTQVHDLTISR				FANADKPVYAR
										FANADKPVYAR				YIASSGNWR				LGYVPVQDFDYK
										NVNFDPTYK				RPNGVDTGFK				YIASSGNWR
										SFYSGIYR				NWIDHSFFTEGK				ELVLTLGGK
																		TWGYQDPWK
																		GGIDSWNR
																		SFYSGIYR
																		SINGYPLPGGAFVR
64	KDB12046	UV8b_7039	41	Scs3p	PF10261.8	1.7e-76	ATGAGCGGCGCCACCTTGCAGGCCGTCAACAGGTCGGTGTGGCCTCGCCATAAGAAAGCCACCTCCGACTCGCCCTTGTTCCTCACCCTCATCGCGCTCATGATCACGACCCGGCGCAGCGCCAATCTGGGCGCCAGGCATTCCAACGCAATGGAGGACACCGACGATCCAGCAGAAAGCCCGTCGCGACCGCGCAACCCGCCGTACCTGCCGACCCCGATGGAGAGACTCGTTCTCTTGCTGTTCCCCGCCATCCTCCTCTTTGGGACCATTTTTTCCGTCGTTTCTCCACAAACCCGCTCCGCTCCCTACGATCCAATCACCCAGTCGCACCCGCAGGATGCCGACGCGGCCCCGAGCTACTTTGCTCGCAAGTCCAACGTCTTCAACGTCTTCTTC…	MSGATLQAVNRSVWPRHKKATSDSPLFLTLIALMITTRRSANLGARHSNAMEDTDDPAESPSRPRNPPYLPTPMERLVLLLFPAILLFGTIFSVVSPQTRSAPYDPITQSHPQDADAAPSYFARKSNVFNVFFVKRGWGWTTFAFYFFLLTHPSGGVSWLDVNPRRLRGILRWAAVTGWWFLVTQWCFGPPVIDRGFQWTGGKCDLVEQKLGAGGPDDADVADVLTAVACKAAGGKWRGGHDISGHVFLLVLGTAFLMQELGWAVGRWHAASVEERCVVMADGAVKSANVEADPGAGHSRGQHSLGVGGKTASAVAGLNLWMLLMTGIYFHTWFEKLTGLLTALLGVYIVYIVPRFVPATSAATRPEPAMARAIQPPAHLPDLVKRAFAQARAAGSLHY…	10.9434	SANVEADPGAGHSR	19.9	6	3.01887	SANVEADPGAGHSR	5.55	2	1.76101	SANVEADPGAGHSR	2.97	1	N	N	:
										LADGGAVLADDGSEAGR				GQHSLGVGGK
										SAPYDPITQSHPQDADAAPSYFAR
				ATP_transf	PF09830.8	9.2e-20				AAPFAVFSEPIR
										GQHSLGVGGK
										ACGAVEAQQR
65	KDB15922	UV8b_3234	23	DUF2156	PF09924.8	3.2e-16	ATGCCAAGCTCCTCTGTGTTCGCTCCGGTGGCATCGGCCTTCGGCTTGCCCCGGTCGTCGCCCAGTCGAAACTCCAGTCCCCTCAGGACCGGCGACGTCACAGAGGATGCCAATTACACAGCAACCTTGTTGACGTCAAATGCTTCGGGAATCACCAGCCCGAGCCCCAGTTCCGCGTCGCCCGCTACTCCTTCCACGCCCCCATTCTCTGCAAGTGCTTTCGGCAGCAACAAGCGACTGCCCAAGATGAACGACGGCGCCGTCGACGTCGTCAAGAGCTCAGCCCGCTCCAGCCTGGAGATGCTCAGCCTCAGCAACTACCGAGCCGATCTGGACAGGCTCAACGACAAGTCGCAGCGTTCCAGCATGGACAAGAGCAGCAGAGACTCTGGCCGCTCT…	MPSSSVFAPVASAFGLPRSSPSRNSSPLRTGDVTEDANYTATLLTSNASGITSPSPSSASPATPSTPPFSASAFGSNKRLPKMNDGAVDVVKSSARSSLEMLSLSNYRADLDRLNDKSQRSSMDKSSRDSGRSSLDSGRTSSSADWPAHPYELNPISELDKLPLGTEVNFRARLVTQRQLSKNLDFLLFRDQTHTVQGVLSREYLDMVRWVQKLNSESLVQVNGTLKAPPEPVRSATHSSVEVEVHSILLVNAAQGAPFTNYKPPETLRNRLTSRILDLRHPSNQALFRIRALVARKFRETLEEQGFLEINTPKLQPAATESGAAVFKVNYFGRNAFLAQSPQLAKQEVVSADFGRVFEIGPVFRAENSNTHRHLTEYTGLDLEMAIEHDYHEVIAVID…	1.19826	HPTGAAVGYVR	2.18	1	2.39651	LIANYGDASNTSWLDER	8.36	2	1.85185	LIANYGDASNTSWLDER	3.83	1	N	Y	N
66	KDB17335	UV8b_1932	26	Het-C	PF07217.10	8.7e-239	ATGAATAATCTCAGGAACCCTACCTTCGTCCTGGGCTTGATCATCGTCGCCGCCCTGGTCAGCCCAGTAGCGGCCTTTGGAGCTGGAAACATTGCCTCCGTTTCCAAGCTTGAAGGCCAGAACTGGCGGCACGGCGACATTGAAGATGCCCTCCTGACCCTGGCCATGGCCCGTGCCATGAAACATAAAAAGTTCAGCAAAATCATGGTTTCCAGGGTCTATTTCGGAAACTGGCTTCGAGACTACTCGCAAGCCATTGATGTCGGCACCGTCAAGTCGGTATCTGCCGAGGCTATCCGTCTTCTCCTCTGCATCCTGGGTTTCCTGACCTTTGGCTACGGGTCCGGCGAGTTCGAGGTCACCGCTGACCGTCTCGGCTGCTATCGGCCTGAAGACCAT…	MNNLRNPTFVLGLIIVAALVSPVAAFGAGNIASVSKLEGQNWRHGDIEDALLTLAMARAMKHKKFSKIMVSRVYFGNWLRDYSQAIDVGTVKSVSAEAIRLLLCILGFLTFGYGSGEFEVTADRLGCYRPEDHIDNPKNYADNQDARQYDRRLRGPIDEDRELSIDPQSGMKNYIANERAGIMTSAKHVRNLFTRCVELGRNYKNNERKEDLYESLRLMGTGLHCLEDFLAHSNYCELALVEMGERDVFPHVGRNTLIRLDGADHEVYPIVTGTFGGVDFLHSVVGEVSDKMSQNEIEELEGTLQESKNSDTSLLRDLLDKIPDSLFGGKNQKNRIDEIQENAASAQVENMSVSPRNPEELTVYVQQVYRQIMPAIQFHDDVMKSITSAVEKIPVLPKI…	51.3543	EEQHVVFNNDQSTDPTHSMLSK	180.19	39	25.1354	IDEIQENAASAQVENMSVSPR	74.98	19	25.6771	MSQNEIEELEGTLQESK	87.31	19	N	N	:
										DHFSNILNEIAGR				IIEQLEDQLSK				NPEELTVYVQQVYR
										NPEELTVYVQQVYR				TWWGELQNEHTSYR				NELATGSGEVIQSSK
										NDGESFTGSQTSHGYQGTSYGQSQQSSHYSGGSSEFHR				QIMPAIQFHDDVMK				KLYGEPDTLENR
										NELATGSGEVIQSSK				DHFSNILNEIAGR				TWWGELQNEHTSYR
										KLYGEPDTLENR				DLLDKIPDSLFGGK				IIEQLEDQLSK
										IIEQLEDQLSK				NPEELTVYVQQVYR				QIMPAIQFHDDVMK
										IDEIQENAASAQVENMSVSPR				QESSYGGGGGGGGYVR				QESSYGGGGGGGGYVR
										TWWGELQNEHTSYR				KLYGEPDTLENR				RQEESSYDDPGSAYGGR
										QIMPAIQFHDDVMK				NELATGSGEVIQSSK				LPSGQGSQQNEQPGEEK
										MSQNEIEELEGTLQESK				NMGHDGVSEAR				QEESSYDDPGSAYGGR
										NRIDEIQENAASAQVENMSVSPR				DYSQAIDVGTVK				DHFSNILNEIAGR
										LPSGQGSQQNEQPGEEK				LPSGQGSQQNEQPGEEK				NMGHDGVSEAR
										QESSYGGGGGGGGYVR				SGLEGFLSK				HGDIEDALLTLAMAR
										QESSYGQDEGSYGR				LYGEPDTLENR				DYSQAIDVGTVK
										DLLDKIPDSLFGGK				NYIANER				SGLEGFLSK
										GREQDDEDDEDEDGKNHGR				DVFPHVGR				DLLDKIPDSLFGGK
										EGVDDTGHGHGCTGK				HGDIEDALLTLAMAR				NLMFDEVR
										HDREDDEEDGEDDGDGSHGR				KEDLYESLR				SITSAVEK
										HGGQVEYVSQESR
										ASSLLGGALGK
										DYSQAIDVGTVK
										NMGHDGVSEAR
										QEESSYDDPGSAYGGR
										LYGEPDTLENR
										RQEESSYDDPGSAYGGR
										IPDSLFGGK
										SGLEGFLSK
										NYADNQDAR
										EGHYGAGSQR
										ELSIDPQSGMK
										KEDLYESLR
										DVFPHVGR
										HGDIEDALLTLAMAR
										EDSEYGAR
										VYFGNWLR
										REDSEYGAR
										SITSAVEK
										IPVLPK
67	KDB16877	UV8b_2468	20	WSC	PF01822.18	7.7e-54	ATGAGACTCTCACCCGTTTTGCTTGGCCTGCTTGGCCTGGCTGGATCCGCTGCGGCGGACCGAACGTGGCCTTCCAACGTTGACGAACTCGAGGAGATCATGTTCCAGATCAAATCGTTTCGATCCCGCAAATTTGCCGACACTGTGCATCCCTGCTCCAGCGAAACTTCAGGTCCGGGTCGACATGCTGCCGCCGAGTGGCTCCGATCCGCATTCCATGACATGTCAACCGCCAACACCTATTTCAAAATCGGTGGTCTCGATGCTTCCCTGCAGTACGAACTGGACAACGGCGAGAACACGGGCCCCGGGCACAGGACGACACTGACGTTCATGGGACCCTACGTGACAAGTCGCTCCAGCCTGGCCGATTTGCTGGCTCTAGGAGTCTACATGTCT…	MRLSPVLLGLLGLAGSAAADRTWPSNVDELEEIMFQIKSFRSRKFADTVHPCSSETSGPGRHAAAEWLRSAFHDMSTANTYFKIGGLDASLQYELDNGENTGPGHRTTLTFMGPYVTSRSSLADLLALGVYMSVRSCGGPGGPIVPFRAGRKDAHGPGPMGVPQPQNSPQTLLQQFDRMGFNAEEMIRVTACGHTIGGVHAPEFPELMPPRGVVNGNAPLDSTDTFFDNKVVTEYLSGTTRNPLVVGNSVRIHKNSDFKVYNIDGNKTMSTLADPDTFKNSCQGVLEKMINVVPPGVYLTDPIAPYTVKPVDLQLTLTNGGKSLQFTGYIRVRTTGLGADAIKSVAITYKNRKGSADCGSSSCTFTSTVQGVGKGFDDTFSFYPIEAVIPASQGISSFT…	39.8278	KGSADCGSSSCTFTSTVQGVGK	184.8	30	36.1679	SGVLTVVAAVR	267.76	27	41.7653	GVVNGNAPLDSTDTFFDNK	277.22	30	N	Y	N
										DAHGPGPMGVPQPQNSPQTLLQQFDR				MGFNAEEMIR				VVTEYLSGTTR
										DAHGPGPMGVPQPQNSPQTLLQQFDR				IGGLDASLQYELDNGENTGPGHR				TMSTLADPDTFK
										TTLTFMGPYVTSR				VPQPNSPVPHLENTVVPLR				MGFNAEEMIR
										GSADCGSSSCTFTSTVQGVGK				GSADCGSSSCTFTSTVQGVGK				GSADCGSSSCTFTSTVQGVGK
										GYPLQDDVLFQAPQSCISGK				TMSTLADPDTFK				YTLFSADFHVPGGSPYQSR
										FADTVHPCSSETSGPGR				SCGGPGGPIVPFR				SAFHDMSTANTYFK
										YTLFSADFHVPGGSPYQSR				VPQPNSPVPHLENTVVPLRK				SAFHDMSTANTYFK
										GVVNGNAPLDSTDTFFDNK				ADTFKPVTHIGGTCAAFAGAR				DAHGPGPMGVPQPQNSPQTLLQQFDR
										VTACGHTIGGVHAPEFPELMPPR				GVVNGNAPLDSTDTFFDNK				DAHGPGPMGVPQPQNSPQTLLQQFDR
										IGGLDASLQYELDNGENTGPGHR				KDAHGPGPMGVPQPQNSPQTLLQQFDR				KGSADCGSSSCTFTSTVQGVGK
										VPQPNSPVPHLENTVVPLR				YTLFSADFHVPGGSPYQSR				SGVLTVVAAVR
										SGVLTVVAAVR				GYPLQDDVLFQAPQSCISGK				VPQPNSPVPHLENTVVPLR
										ADTFKPVTHIGGTCAAFAGAR				DAHGPGPMGVPQPQNSPQTLLQQFDR				KDAHGPGPMGVPQPQNSPQTLLQQFDR
										KDAHGPGPMGVPQPQNSPQTLLQQFDR				DAHGPGPMGVPQPQNSPQTLLQQFDR				VTACGHTIGGVHAPEFPELMPPR
										VPQPNSPVPHLENTVVPLRK				KFADTVHPCSSETSGPGR				ADTFKPVTHIGGTCAAFAGAR
										SCGGPGGPIVPFR				TTLTFMGPYVTSR				YFGTEYGSECYCGSYLTGGSK
										SAFHDMSTANTYFK				FADTVHPCSSETSGPGR				VPQPNSPVPHLENTVVPLRK
										VVTEYLSGTTR				VVTEYLSGTTR				SCGGPGGPIVPFR
										MGFNAEEMIR				SAFHDMSTANTYFK				IGGLDASLQYELDNGENTGPGHR
										KFADTVHPCSSETSGPGR				SAFHDMSTANTYFK				FADTVHPCSSETSGPGR
										NPLVVGNSVR				TTGLGADAIK				KFADTVHPCSSETSGPGR
										TMSTLADPDTFK				DYDYFGTEYGR				GYPLQDDVLFQAPQSCISGK
										TMSTLADPDTFK				HAAAEWLR				DYDYFGTEYGR
										HAAAEWLR				NSCQGVLEK				VDVIAGDKADTFKPVTHIGGTCAAFAGAR
										NDVAGNGAK				TMSTLADPDTFK				TTLTFMGPYVTSR
										NSCQGVLEK				KGSADCGSSSCTFTSTVQGVGK				MGFNAEEMIR
										TTGLGADAIK				SLQFTGYIR				KDAHGPGPMGVPQPQNSPQTLLQQFDR
										VDVIAGDK				NPLVVGNSVR				HAAAEWLR
										SVAITYK				ASIWYK				SLQFTGYIR
										LHDNNGK								TTGLGADAIK
										KDAHGPGPMGVPQPQNSPQTLLQQFDR								NSCQGVLEK
										ASIWYK								NPLVVGNSVR
																		TMSTLADPDTFK
																		ASIWYK
68	KDB17741	UV8b_1625	20	CFEM	PF05730.10	6.1e-06	ATGAGAAATACTTTGAAGCTCGCGGTTGCAGCCGCTGGCGTCCACCAGGCTGTGGCCACATTTGGTGGCGCAGGACTTGGCGCTTCACTGGGACTCGGTGCCGGAGTTGATGCCGGCGTTGGTGCCGGCGCTGGAATTGGTGCTGGCGTTGGTGCTGGAGTTGATGCCAAGGTTGGAGCCGGTCTCGGTGCTGGCGTCGGTGCCGGTGTCGGTGTCGGTGCCGGCGTTGGTGCTGGAGTCGGCGCCGGCGTTGGTGCTGGAGTTGATGCCAAGGTTGGAGCCGGCGTCGGTGCTGGCGTCGGTGTTGGTGCCGGCGTTGGTGCTGGAGTCGGTGCCGGCGTCGGAGTCGGCGCCGGCGTTGGTGCTGGAGTTGATGCCAAGGTTGGAGCCGGTCTCGGT…	MRNTLKLAVAAAGVHQAVATFGGAGLGASLGLGAGVDAGVGAGAGIGAGVGAGVDAKVGAGLGAGVGAGVGVGAGVGAGVGAGVGAGVDAKVGAGVGAGVGVGAGVGAGVGAGVGVGAGVGAGVDAKVGAGLGAGVGAGVGVGAGVGAGVGAGVDAKVGAGLGAGVGAGVGVGAGVGAGVGAGVGAGVDAKVGAGVGAGVGVGAGVGAGVGAKVGAGLGVGVGAGVGAGLGVGVGAGVGVGAGVGLDLGAFLNAPCFSLPSTSTNVCHKSQLSPWDFSGLDLGSFSSYLGLDFSGGWSCHKSKLDSSNYISGSCTQGSSSGLDISIGADAGISLFTPSSFDLFTSFDVRLEFLYFMPDGSTCKQSSDCSKQGTTIYNKQCAGATKVRILYPQQFKVKAG…	1.68067	QGTTIYNK	5.18	2	8.71849	LEFLYFMPDGSTCK	41.68	5	8.71849	VGAGVGAGVGVGAGVGAGVGAK	57.64	5	N	N	:
										ILYPQQFK				VGAGVGAGVGVGAGVGAGVGAK				LEFLYFMPDGSTCK
														VGAGLGAGVGAGVGVGAGVGAGVGAGVDAK				CLNTFLQLK
														CLNTFLQLK				ILYPQQFK
														ILYPQQFK				VGAGLGAGVGAGVGVGAGVGAGVGAGVDAK
69	KDB12706	UV8b_6362	22	WSC	PF01822.18	8.5e-12	ATGAGACCGTCAACAATAATTTATGGCGCCCTCGTGGCTGCAACCAAGGTCCGAGCACAAGCCAAGCAACCGCCTGCTACACTCCCATCCATCAACTCGTTCACTTCTCAAGGTTGCTTCTCTTCCTCGGGCAACATGACCTTGCATTCTCCCATTTCCGCTGAGAGAATGTCCTCCGCTGCCTGCAATAACGCGTGCAAGGATGACGGTTTCTGGCTGTCTGGTTTACATGGAGGATCGTGCTATTGTGGATACGCCCTGCCTCCACAAAAGGACTTGGTTTCCGACAGCAAATGCAACGTCGGCTGCACCGCATATCCTCTCGAGGCTTGTGGTGGCAAGGACGCTTACTCGGTTTACAATGTCGGCATCGAACTCCAAGTCCCCACGTATGACCCG…	MRPSTIIYGALVAATKVRAQAKQPPATLPSINSFTSQGCFSSSGNMTLHSPISAERMSSAACNNACKDDGFWLSGLHGGSCYCGYALPPQKDLVSDSKCNVGCTAYPLEACGGKDAYSVYNVGIELQVPTYDPSSTTSSTTAMTSSKTTSSASPTSNGATSTSDVPATVTATTTSPPEPSEPAKKSGPNVAAIVAGVVVGVVAAAAAIAGIVFFMRRKRNAEIEEEHRRNAAVNAFISGSKPPSSHGSISMTDSRLDPVMAHRRMSDGSIADNEDYSRRILRYDLAARRRLSTKNNLALLFPQMTSPTVPRVRRTGQNTQFTYNLPQRVSDVQTYPVQSPQGATIFVYGHENGVTIVWRGGRRFKPQQERHGQDKHQNGTSEDAIMLIDSDDDEQTQSN…	4.51423	GAGGGVNLFSGAQPTR	20.61	4	1.3739	TGQNTQFTYNLPQR	8.13	1	2.55152	GEGSSAIVVHGK	11.57	2	N	N	:
				SKG6	PF08693.9	1.9e-06				TGQNTQFTYNLPQR								TGQNTQFTYNLPQR
				Podoplanin	PF05808.10	6.5e-06				LAITLVSPK
										FKPQQER
70	KDB14079	UV8b_5068	18	BetaGal_dom2	PF10435.8	8.2e-55	ATGAGGTTTTCTATTCTCGGCGGCGCAGTGTGGCTCACACTGTCTCGAGCTCTCACTCTTGCAGGTTTCGGCGGTCGTCCATACCAGATTTTCCATGAGCAAGATCGACGAGCTTCCTCCATCCAAGACTTGGTCTCTTGGGACGAGCACTCCCTGTTCATCCATGGCGAGCGAGCCATGATGTTTTCTGGCGAGGTTCATCCATTTCGTCTTCCTGTTCCTTCGCTCTATCTCGACGTTTTTGAGAAGATCAAAGCCTTGGGCTTCAACCTGGTCTCCTTCTATGTCGACTGGGCCCTGCTAGAAGGGAAGCAGGGCGACTTCAGAGCCGAGGGCATCTTTGACCTCGATCCCTTCTTTGACGCCGCGAAAAAGGCTGGCATTTATTTACTGGCTCGC…	MRFSILGGAVWLTLSRALTLAGFGGRPYQIFHEQDRRASSIQDLVSWDEHSLFIHGERAMMFSGEVHPFRLPVPSLYLDVFEKIKALGFNLVSFYVDWALLEGKQGDFRAEGIFDLDPFFDAAKKAGIYLLARPGPYINAEVSGGGFPGYLQKLNGYLRSEAPDYLNATENYMAHICSIIAKHQITYGGPVVLFQPENEYSSGHNIPFPNGQYMQYVINQARSAGISVPMINNDVGPSGNYAPGKGVGSMDIYGHDSYPLGFDCGKPTVWPANGLPTTFHKRHVQQSPSTPYSIVEFQGGAFDPWGGWGFEQCAALVNHEFSRVFYKNNLAAGVTIFSLYMIFGGTNWGNLGHPGGYTSYDYGACIRENRVIDREKYSEVKLQGQFLKVSPGYITASVG…	0.878049	GGTLSLYGR	2.2	1	6.43902	VVLVTGPLYSK	19.31	5	6.43902	ITGNLGGENYVDK	18.62	5	N	N	:
														SAGISVPMINNDVGPSGNYAPGK				GPLNEGGFFFER
				BetaGal_dom3	PF13363.5	2.9e-20								GPLNEGGFFFER				SAGISVPMINNDVGPSGNYAPGK
														ITGNLGGENYVDK				VVLVTGPLYSK
														LPGFTLK				LPGFTLK
71	KDB14060	UV8b_5049	34	Peptidase_C1_2	PF03051.14	1.7e-144	ATGAACCCACGGTTGGGTCCAAGATGGAGCGTGGAGGGAGGCACGAGCTGGGAGGCTGGGCTGTCTGGCAGTGGAGCTCTGGCTGCAGGAGGCTATGCTGCTTCCAGACCACAATTCACCCTGCCCAGCAACCAAGGTCTGCATGACAGCACCCCGTACGGAGTACTCGCTGCATCCAGTATCCAGTCCGGCCTTCGTCCTCAAAAGCCATTGCGCGTCTGGTACGCACCTCCTGCCCAATTTCTCCTCCTCCAATTATCTCCAACCACATCAGACACCAAGAAAATCCCTCCCCCTTACCAAAGCAGTAGAAGAAGAAGAAGATCGGAAGGCGCTTCGAATCCTTTTCCTTCTTTCCTCTTTTTCTCCATCTCTCTCCCTCTTCGACTTTTGCTTCCC…	MNPRLGPRWSVEGGTSWEAGLSGSGALAAGGYAASRPQFTLPSNQGLHDSTPYGVLAASSIQSGLRPQKPLRVWYAPPAQFLLLQLSPTTSDTKKIPPPYQSSRRRRRSEGASNPFPSFLFFSISLPLRLLLPKEQKPEIPSSKVANLDFEARVPVPFSIFPSTYRESESQTTQSQTHEEVDIKLSSNQEPAGRQDQYSSNSAHVHLPPRGEHSYSQEEVRITEERHRRPGFQQEQFVKEDFRPAPSEYTETRVEVDTHVRPYTSPVDIAEREYRERYRPAYHTTVDTPARPQYQTEDFRASQYTVQGRPNLQSTFKEEVKFSEQTVEPSRFTPAEQKSNMGYYDEDGHYHSIRQGIHKLADKVVHPHHHHDQVDVDIKEDIRITETRPRHGGGGGSYV…	17.0732	HGGGGGSYVPNTVTIPCHHIR	61.82	15	11.5385	VLDMQGGSIVAMTETGDVK	47.33	10	13.6961	QSLPVIDQSNLWAR	59.48	10	N	N	:
										QSLPVIDQSNLWAR				VLDMQGGSIVAMTETGDVK				HGGGGGSYVPNTVTIPCHHIR
										NDYLSLLTVDR				LALSALSSADPR				VLDMQGGSIVAMTETGDVK
										IPSEGAPITNQR				QSLPVIDQSNLWAR				VLDMQGGSIVAMTETGDVK
										LALSALSSADPR				HGGGGGSYVPNTVTIPCHHIR				SNWFLEQIIGTAGK
										VLDMQGGSIVAMTETGDVK				ISTSAATGQYR				QLHEESSFVSNPAPSVVVQTMLGPVFK
										AFTWQYVDK				AFTWQYVDKDGK				AFTWQYVDKDGK
										AGLPVFFGCDVGK				LSNAFESGR				ISTSAATGQYR
										LLLAPVPPAPGVVVAVK				YLGVDLFTK				LALSALSSADPR
										LSNAFESGR				ALVLSDNGR				LSNAFESGR
										ISTSAATGQYR				ELAVDMK				ELAVDMK
										YLGVDLFTK
										AHQLTVTPK
										AVLTSQASK
										ELAVDMK
72	KDB18623	UV8b_14	22	PNTB	PF02233.15	1e-151	ATGGCGTCGAATGTGCTACGCCCACTCTCAGCTGAGCTCTGCCTTTCTTCTTCGTCTGCTGCTCGTATGACGCGACACTGCTCTGCGTTCATCCGAGATGTGAGGCCATTGCGTTGCTCTCGCCGTGAGTGGCATGGCTCTTCTGGGCAGGTAAATCAGCAAACGCTGCTGCCTTCTGTTATCAGCAAACCACAGGCGCTGGTTCGCCACGCACTTGTTGTGGCAACAGTGTCTGCAAATTCTGGTTATCAACGTTATTCAACTGCAGCTGTGCCTCCAACGACACCGTATAGTCAGCTTACTGTCGGCGTTCCTCGGGAGACGTTCCCTTTCGAACATCGTGTTGCCCTAACACCAACCAATGTCACGCTCCTTCTCAAAAAAGGCTTTGCGAAAGTT…	MASNVLRPLSAELCLSSSSAARMTRHCSAFIRDVRPLRCSRREWHGSSGQVNQQTLLPSVISKPQALVRHALVVATVSANSGYQRYSTAAVPPTTPYSQLTVGVPRETFPFEHRVALTPTNVTLLLKKGFAKVLVERGAGSHAEFLDEAYEQAGASLVDGPQAVWSRADIVLKVRGPSVEEIESVQENQTVISLLQPAQNKELVQKIAEKKATCFAMDMIPRISRAQVFDALSSMANIAGYKAVLEASNVFGRFLTGQVTAAGKIPPCKVLVIGAGVAGLSAIATARRMGAIVRGFDTRSAAREQVQSLGAEFVEVDVQEDGSGAGGYAKEMSKEFIEAEMRLFKEQAKEVDIIITTALIPGKPAPKLIRTEALDVMKPGSVVVDLAAEAGGNCEATQP…	10.2968	LPTQSSTLYSNNITK	36.46	9	4.91651	LPTQSSTLYSNNITK	14.62	4	6.7718	LPTQSSTLYSNNITK	17.59	5	N	N	:
										FLTGQVTAAGK				SLTNVLFGGISTPAQTK				SLTNVLFGGISTPAQTK
										SLTNVLFGGISTPAQTK				FLLSLSPK				VALTPTNVTLLLK
				AlaDh_PNT_N	PF05222.14	3.9e-49				AVLEASNVFGR				VALTPTNVTLLLK				FLLSLSPK
										VALTPTNVTLLLK								GMASGYADVPNPMFYMPNTK
										IIGYTDLPSR
				PNTB_4TM	PF12769.6	2.2e-30				GMASGYADVPNPMFYMPNTK
										FLLSLSPK
										MLDMFK
73	KDB14878	UV8b_4401	25	WSC	PF01822.18	4.6e-89	ATGATGAGGGTGTCGCAACTCTCTCCTTCCGTGTCGCTCGGCTTTGTAACTCTGCTTTCCTTGGGCCACGCGGCATTTCTTGAGAAACGCGACCTTTTTCTACCGTCCGACGGCGAACTAGGCAATGGCTGGGCATATCAGGGCTGTTACGTGGATGTCGGTCGAACCATCAACCAGGCGGATACGGCAGATGCGCAGATGACGAACCAGAAGTGCACCCAGTTCTGCTTCGCGAAAGGGCTTCCCTACGCCGGAACCGAATACTCCAGCCAGTGCTTTTGCGGCAGCCAGTTGGCGACTGGCGGTGTCGAAGCTGCCGCCGCAGATTGCTCCATGGCATGCGGCGGAAACGGAACCCAGCCATGCGGCGGCCCCAACAGACTGACCCTGTGGAAGTCG…	MMRVSQLSPSVSLGFVTLLSLGHAAFLEKRDLFLPSDGELGNGWAYQGCYVDVGRTINQADTADAQMTNQKCTQFCFAKGLPYAGTEYSSQCFCGSQLATGGVEAAAADCSMACGGNGTQPCGGPNRLTLWKSSQVTGPSVNPGTGNWTSIGCYSEGKTGRALSQVFSVPGAEMTVAKCTAACRAANAGNVLAGVEYGGECYCGKTLSNGAQPTGSGSCNMVCNGNGTEYCGGPGALNLYDYGMQYPTSAISGSISGRATDSPSGTPSACPVQPTAVGAFAWAGCYTEATGRRALSDKTYAADDMTLAACAQYCAGYTLFGVEYARECYCGNSLNTGSAKAPSSDCNAVCSGSSCELCGAGDRLSVYTRGVDVDPATSSTPVSTSSASASAQGGPAATG…	9.87654	ALSQVFSVPGAEMTVAK	29.77	8	23.4568	IGGDPAQLGNWPK	128.6	18	25.0441	DPNLNALLYDPTKPLGSR	135.53	18	N	N	:
										TINQADTADAQMTNQK				NGAISASLLGSVSSTHGNSMGGR				IGGDPAQLGNWPK
										ILDENNFSTVK				AANAGNVLAGVEYGGECYCGK				NGAISASLLGSVSSTHGNSMGGR
										QINVGGWSGDSTYGVR				QINVGGWSGDSTYGVR				AANAGNVLAGVEYGGECYCGK
										NDWEENAAVLK				VLVSGSDPQDGVNPEEYR				QINVGGWSGDSTYGVR
										DPNLNALLYDPTKPLGSR				TFFWQNFMETNMTPK				VLVSGSDPQDGVNPEEYR
										YTIAGAEYSR				TFFWQNFMETNMTPK				ALSQVFSVPGAEMTVAK
										LYTPDGSAGVPGK				ALSQVFSVPGAEMTVAK				TFFWQNFMETNMTPK
														TLFPAIACSGTSCTVTSPPGK				TFFWQNFMETNMTPK
														DPNLNALLYDPTKPLGSR				TINQADTADAQMTNQK
														LYTPDGSAGVPGK				TINQADTADAQMTNQK
														YTIAGAEYSR				NDWEENAAVLK
														ILDENNFSTVK				ITLELGSAAR
														TINQADTADAQMTNQK				VETFTPPYLK
														TINQADTADAQMTNQK				YTIAGAEYSR
														LYHSEAITLLDGR				ILDENNFSTVK
														VETFTPPYLK				TLPNIPGAVNDPMGGR
														TLPNIPGAVNDPMGGR				LYTPDGSAGVPGK
														TLPNIPGAVNDPMGGR				TLFPAIACSGTSCTVTSPPGK
														CTQFCFAK				TLPNIPGAVNDPMGGR
														DWTYGQK				DLFLPSDGELGNGWAYQGCYVDVGR
74	KDB14905	UV8b_4428	36	Rax2	PF12768.6	3.3e-74	ATGCGGCTGCCGCTCTGCCAACGCCGCTCAAAGCGCTCATCCGTCTCGATCCTGCACCCAACTTTTGTAGCACTTTCGGCACTTGCCCCGTCGCTTGCTGAAGCTGTTCACTTCAATCCAGCGCCGTCAGCGAACCTCGACTTCTCTAGTTTGGGCAGAATAGCCATTGCAGGCGATTTCAACGGCATCTCTCTCTATGAATACGAGGGGCAAATAGCTCGGCCGCTGCCTACAAATGGCAGCGACTCTCTTCTCGGACGACTACCAAATGGGGCTTTTGTTCCCGTCATGTCTACCGATGCATCAATTCGAGCAATGTGCGTACTGAGAAACGGCGATGGTGGCTTGAAAGGCGTCGTCGTGGGGGGCAATTTCACCAGCCTTGACGGCATCCAGTCA…	MRLPLCQRRSKRSSVSILHPTFVALSALAPSLAEAVHFNPAPSANLDFSSLGRIAIAGDFNGISLYEYEGQIARPLPTNGSDSLLGRLPNGAFVPVMSTDASIRAMCVLRNGDGGLKGVVVGGNFTSLDGIQSTAVALFNPNSTEITSLKGLEGEVNALYCDDSQNIVYVGGNFKGSNSTNAIAWSDADGWINLPFAGFNGPVNAISKTSNGHIVFGGSFTGLGNASTPSVPDLQIVNLSTANITSTNGATTEGFKDPKSIVCSAGKDGPGSTWLAGDRVPATWEAKFGFGFQPTKLRLYNTRQDGRGTKTFRFLAFPINGIMNFTYVDPSTGNTATCTSECPLSHNDSVTFQDFHFVNKVGMNSFQIAISDWYGAGAGLSGMELFQDDIFAYAIADFN…	4.94297	GVQFPSTATATGPWK	17.88	6	0.760456	DGSQVWIAGK	2.95	1	3.72624	TADVLSTLENSAINK	13.26	4	N	N	:
										SFGSQPAPISGK								GVQFPSTATATGPWK
										IPPQQLLESLGR								FGFGFQPTK
										SLQVFSLTK								DGSQVWIAGK
										DGSQVWIAGK
										VGFTLTK
75	KDB14469	UV8b_4740	26	Sortilin-Vps10	PF15902.4	9.3e-277	ATGAGGCCGGGTGGCAAGGCTGCGGCGACATGGCACATGCTGCTATCATTCCTCTTGTGGACGGTAGCCCTTGCCAAGGTCGAACCATCAATCGCCGTCAACAAGTTCGACAACCCTCCCTGGAACCTGAACTATTTCGAAGACAGCGATGTCATTGTCTTCGAGGACAAGGTGGAGGCCAATGTATATCGATCCACGAACGCAGGCGTCTCATGGAAACGGGTAGACTCTGTGCCGGAGGGCCGTGTCTTAAGCCTCGTTATGCATCCTCACGACAAGAAGAGGGCCTACATCCTGACCCCCAGCAAGACGCAATATCGAACCGAAGATCGAGGCGAGACTTGGACCAAGTTCGACACCAAGGCCCTGCCGAGCAGGTTCCAACCCAACATCCTCGTT…	MRPGGKAAATWHMLLSFLLWTVALAKVEPSIAVNKFDNPPWNLNYFEDSDVIVFEDKVEANVYRSTNAGVSWKRVDSVPEGRVLSLVMHPHDKKRAYILTPSKTQYRTEDRGETWTKFDTKALPSRFQPNILVFHAGDPDRIILNAMNCDGIFCSERAMYTIDGFKTTKGLRVNTSGCRWAKASVEFTTGDSDKDRSRVLCVVRESLSFFNQVQRLTVSDSFFAVVDKDFQEFEPNIDQNKGVSGSLNLAVVKKHLLIATASPRSDEMSLFVTDDTVKWHRAIFPKDDNHDHSHRINQGAYTVLESTNYSIQIDVMTSHPSRPMGVLFSSNSNGTYFTENIPYTNRNTKGNVDFEKISGIQGIFLVNTVENGAEVAKGHKDKIVVTQITFDDGRTFSEI…	4.13929	LTGGGDGAGDGAGGR	18.72	6	5.12484	ISGIQGIFLVNTVENGAEVAK	24.48	7	8.6071	EADTFMTTDGGLTWTNVK	33.47	10	N	N	:
										ESLSFFNQVQR				ESLSFFNQVQR				SVALPNDLSIKPDLLTTTQDSTSLK
										VLSLVMHPHDK				EADTFMTTDGGLTWTNVK				ESLSFFNQVQR
										HLLIATASPR				VLSLVMHPHDK				ISGIQGIFLVNTVENGAEVAK
										RVDSVPEGR				FLLLGEKDR				RVDSVPEGR
				Sortilin_C	PF15901.4	3.6e-92				FLLLGEK				WATGSYDR				AMYTIDGFK
														FLLLGEK				DSEAESDYTLWTPK
																		FLLLGEK
																		HLLIATASPR
																		VEANVYR
76	KDB13983	UV8b_5317	25	GLEYA	PF10528.8	3.6e-47	ATGGATTGGGTAATCCCACGTTTGCTTGTCTTTCTAGGCGCTCAAGTACTGCTGACTGGGCAGGCACGGGCCATTGGCAGCTGTTCCAATGACGCCGTGGTAAACTACCAACCGTTGATGGTGTACTGCCAGGGAATCCCATACAACGTGGTAGGAGCATACACGAGCTGTCTCGATGCATCCTACATCACCACCACAGTTGCCGCGACAGGCATCGTCGCCACGACTGTTACGCAGCCGGCACCGGCTAGTTCCTCGGTCGATCCGTCTCGCTGCGTCGGATGCGGGCTTCCCGCCCAGATCTCCAACTTCCAGTTCTACGGATGCGCAACCTCGCGGAATGGGTTTCCGGCGCTCGTCAAGGTTGCCACGAGCAGGTCCATGAGCCTCGACGCCTGT…	MDWVIPRLLVFLGAQVLLTGQARAIGSCSNDAVVNYQPLMVYCQGIPYNVVGAYTSCLDASYITTTVAATGIVATTVTQPAPASSSVDPSRCVGCGLPAQISNFQFYGCATSRNGFPALVKVATSRSMSLDACAAACTGPFMAVYDNDCYCGDITGSTLAQRSVCDCNIFCPGNKQQCCGGRGTTNSLRKRQAADLAGVDISLYQRAAIIPSSGGGDGTTTNVIGTGSYATITRPVDGSVTAPTTITVPPSGTNPGSVIVVTPLATGSYVTFSQPYDGSLTAPTTLTIPPSGTRPGSVIVVTPPGTGDWVTQTQPVGGSITAPTTITILPSGTRPGSVVIVTPLAAVTITQPFSGSLTVPTTITIPATGTNPASVVIVTPPAASPVTIVQPFSGSLTVP…	0.468658	NGFPALVK	5.42	1	2.51904	SVCDCNIFCPGNK	19.53	3	2.51904	SVCDCNIFCPGNK	13.37	3	N	N	:
				WSC	PF01822.18	8.4e-08								CVGCGLPAQISNFQFYGCATSR				TTTIGFCTNTGANVPIPIYYVR
				PA14	PF07691.11	1.3e-10								NGFPALVK				NGFPALVK
77	KDB13988	UV8b_5322	25	WSC	PF01822.18	2.3e-06	ATGCATCGGATACATGCGCGGTTCCTTGTGTTCTTGGGCACCTATGTCTGCCTGCTCGGGAGAGCCGGGGCTTCTATCCCCTGCCCAGACACTACCACAGTGAACTATCAGCCTCTGGAAGTCCGCTGCCAGCAAAACACCTACACATTAACGGGAATCTACGTCGATACACCCTGCGTAAGCGCGCCGTTAGCTTCCACCGTATACACAGTTGCCACCACCGTCGCGCAACCGGCGAGCACCGCCGCCGCCGCCGGCAAATGCGAGCTCCCGGCCCAGATCTCGGGCTTCAAGCTCTACGGATGCGCCGTCTCGGCCGCCGGGTTCGCGGGCCTCGCAAAGATCGCCACGAGCCAGGCCATGACCCTCGAGGCATGCGCCAGCTCCTGCGGCAAGACC…	MHRIHARFLVFLGTYVCLLGRAGASIPCPDTTTVNYQPLEVRCQQNTYTLTGIYVDTPCVSAPLASTVYTVATTVAQPASTAAAAGKCELPAQISGFKLYGCAVSAAGFAGLAKIATSQAMTLEACASSCGKTFFGVYSSDCYCGDAAGADVVAIAPDQCSTSCPGNGRFCCGGIPKRGASGNILKRQSAASAVALSLYQRISDARPDGGSTQTTGGPATGGYVTLTQVLTGTNAVPTTVTIPPSGTAPGSVIIQTPPGGQYVTLTQPLSGTNGVPVTLTIPPSGTFPGTVIIQTPAASAASAAFVTLTQPLTGTNGVPTTITIPPSGTAPGTVLIQTPVTSRGFVTLTQPLTGTNSVPTTITIPPSGTLPGTVIIQTPPGLYVTLTQFFIGTSGTAVT…	3.03967	QSAASAVALSLYQR	14.09	4	1.75167	IATSQAMTLEACASSCGK	8.46	2	1.75167	LYGCAVSAAGFAGLAK	8.52	2	N	N	:
										LYGCAVSAAGFAGLAK				LYGCAVSAAGFAGLAK				IATSQAMTLEACASSCGK
										IATSQAMTLEACASSCGK
										CELPAQISGFK
78	KDB18159	UV8b_1007	26	GLEYA	PF10528.8	7.3e-19	ATGGCACTGCCATTGACCCGTCTCGTCGTCCTCTTGGGCGTGCAGGCCGGCTTATGGACCCAGGGCGCAAGAGGCCTCGACGGCGCCTCGGCTGACGTCGTCGTCAACCTTCAACCGCTCGAGCCAGGAGAGAGGCCTCTCAAGCCAGAGGGGCTCGGTAGCCAGGCGCTAACGCCAGGGGTGAAAAAAAACAGCACAGTCTCGGCTGCCGCAGCCGGGCCTTACACAACGGCAGCTGCTGGGCCGGCGTCGCAGACAGCCGCCGTCTCGCAGTCTTCCGGCGGGACCGCATCTACGGGCTCCAACTCCAGGCCTAGCTGCCAGCTGCCCAGCCAGGTCGCCGGCTTCCAGCTCTACGGATGCGTGGCTCTGTCCGCCGGGCTGCTGACCGACTTCGCC…	MALPLTRLVVLLGVQAGLWTQGARGLDGASADVVVNLQPLEPGERPLKPEGLGSQALTPGVKKNSTVSAAAAGPYTTAAAGPASQTAAVSQSSGGTASTGSNSRPSCQLPSQVAGFQLYGCVALSAGLLTDFAVVSSSPSMSLQVCAAACAKSFFGVHDSECYCGDAVRSRASVVAVGLCNIPCPGNEGQCCGGDVSLLKRQVASVAALSLYQRPTGSTTGDGGVSASSSPASSGLASSGLASSGGTYVTVTQPVGGSVTAPVTLTVPPSGTVPGTVIIQTPAASAATGPYVTLTQPLTGTNTAPTTVTIPPSGTIPGTIVIQTPAAAGSYITVTQPLSGTNTAPTTLTIPPSGTVPGSVIIQIPPTTAPATGPFVTLTQPLSGTNTAATTVTIPPSGT…	0.831296	SFFGVHDSECYCGDAVR	0	1	0.831296	SFFGVHDSECYCGDAVR	10.9	1	0.831296	SFFGVHDSECYCGDAVR	3.76	1	N	N	:
				WSC	PF01822.18	2.4e-10
				PA14	PF07691.11	7e-08
79	KDB15989	UV8b_3301	26	GLEYA	PF10528.8	7.4e-20	ATGGGTCGGATATTTCTGCACCTTCTTACTTTCCTGGGCCTCAACATATGCTTACTGACTGGAGGAGCCAACAGCGCAAATGACTGCGCAGGGAACATTCTCGTAAACTACCAGCCTTTGAAAGTGTACTGCCAGGATAACACATACGTTTTGACGGGGGCATATACCAGCACGACCTGCACGGATGCGCAGTATATCACCACCGCGACAACGCAGCCGCCGGGCGGCACCTTGCCGGGAACGGCTGCCACGGCGGCTGCCACGGCGGCTGCTTCCGCCGCACCGTCTCCGGCTGTTCAGTGCAACCCGCCCGGCCGCGTCTTGGGATATGCGCTTTACGGCTGCGTCGTCTCCGGGGCCGGCTTTCCCGGCCTCGGCAGGGTCGCCGCCACGCAGATG…	MGRIFLHLLTFLGLNICLLTGGANSANDCAGNILVNYQPLKVYCQDNTYVLTGAYTSTTCTDAQYITTATTQPPGGTLPGTAATAAATAAASAAPSPAVQCNPPGRVLGYALYGCVVSGAGFPGLGRVAATQMMSLQVCAASCTKRFFGVYKSNCYCGDDLDSSASIIALEQCNISCPGNSNECCGGNPAGALPRLLRRQSTGGPVIALSLYEQAADGVASGGSVAPLASTSRVLSAATAASGSTSTVPGTVSQPPSGGLYVTFTLALTGTNGEPTTVTIPPSGTVPGSVIIQTPLVGPYITLTRPFTGLATTFTIPPSGTAPGTVIIQTPAGSYVTLTQLLTGTYGVATTVTIPPSGTVPGTVVIQTPPGLYVTLTQAAAGTNSAPTTVTIPPSGTNP…	1.08235	IVTSYMPGYLGNTPITR	4.21	2	4.42353	IVTSYMPGYLGNTPITR	55.64	5	4.42353	VAATQMMSLQVCAASCTK	63.62	5	N	N	:
										FFGVYK				IVTSYMPGYLGNTPITR				IVTSYMPGYLGNTPITR
														ILCVNSPGPTACGFTLIDPTGK				IVTSYMPGYLGNTPITR
				WSC	PF01822.18	2.2e-09								ANANLVSGTQASLTGPTVSYSAIAGTFIPMR				ANANLVSGTQASLTGPTVSYSAIAGTFIPMR
														VAATQMMSLQVCAASCTK				ILCVNSPGPTACGFTLIDPTGK
														FFGVYK				FFGVYK
Footnotes
a		Transcript IDs of Ustilaginoidea virens; identical at https://fungi.ensembl.org/info/website/ftp/index.html.
b		Gene IDs of Ustilaginoidea virens; identical at https://fungi.ensembl.org/info/website/ftp/index.html.
c		Signal peptide was predicted from SignalP 3.0.
d		Pfam domain was predicted with Pfam 31.0.
e		Secreted protein has been reported by Anfen Fang et al, 2016. Y, Yes; N, No.
f		Successfully cloned from Ustilaginoidea virens cDNA. Y, Yes; N, No.
g		Cell death phenotype tested by Agrobacterium-mediated transient expression system in N. benthamiana. Y, Yes; N, No.
h		The putative candidate library comprises 79 proteins, of which 18 have been demonstrated to be unable to induce cell death in N. benthamiana by Fang et, al.
		The coding sequences of remaining 63 secreted proteins were separately cloned to the binary PVX vector pGR107, which adds a C-terminal 3*HA tag to the proteins.
		The cDNAs of 35 genes were successfully cloned and transiently expressed in N. benthamiana, of which five induce cell death in N. benthamiana (Fig. 1a & Supplementary Data 1).
