# Supplementary material for: The N-terminus of an Ustilaginoidea virens Ser-Thr-rich glycosylphosphatidylinositol-anchored protein elicits plant immunity as a MAMP
Source: Nat Commun. 2021 Apr 27;12:2451. doi: 10.1038/s41467-021-22660-9 (PMC8079714; doi:10.1038/s41467-021-22660-9)
Supplement: Supplementary file 4 — Supplementary Data 2 [file 41467_2021_22660_MOESM4_ESM.xlsx]

## Sheet: Supplementary Data 2
	Supplementary Data 2. List of proteins containing a Ser-Thr-rich Glycosyl-phosphatidyl-inositol-anchored domain in fungal species.
	Division	Species	Main Host	Transcript IDa	CDS sequence	Protein IDb	Amino Acid Sequence	Signal Peptide Positionc	Domaind			Experiment
									Start	End	E-values	C/Se	Cell Deathf	Cell death Indexg
Fungi	Basidiomycota	Puccinia sorghi	Maize	KNZ55822	ATGGCAAGAAAAAAAATCCTACTGGGGTTTATTCCCCTAGTGGCTGTTGTCCTTCTCGGCCTGCTCTCTCCATGTCGTTACGCGGGTGCATATCAGGTCACTTCGCCTGGGGCAGATGACTTTTGGTATATCGGAAGCAAGAAGGCCGTAAGATGGACAAGCGTCAGTTCCGATCCGGCATACTTCTCGATCGCAATTACTAACCAGGATGCCAGCACCTACCCTACTGCTCTCAGCACGATGTTGGTGAAGGGAATACCAAAGAGATCAGGCAAGTATGAATTACCTGCTTCGGCCATCAAAGGGCTCAAGGAAGGCAGTGGCTACCAAGTCAACATCATGAGTCTAGAAGGTGGTGCTATTCTGGCCCAAAGTCCCACTTTCACAATATCACGTCAG…	KNZ55822	MARKKILLGFIPLVAVVLLGLLSPCRYAGAYQVTSPGADDFWYIGSKKAVRWTSVSSDPAYFSIAITNQDASTYPTALSTMLVKGIPKRSGKYELPASAIKGLKEGSGYQVNIMSLEGGAILAQSPTFTISRQDDEMDMDDGADSDAADQGRQEEVDHPSENQHHDVHKTKKGKDDIYRYQRLYQKHGKTHHDSHTHKQARPYRSRQRLRQAKAKSNALYKSTPRFDHSRTTCSRSPHNRRVAKVLRT	31	34	130	7.4e-10
	Basidiomycota	Puccinia sorghi	Maize	KNZ55117	ATGCGTTTCTTGGATTTGTTGATTACCCTTGCCGGCTTAACCGCCTCGGCTTCAGCCTTCACCGTCACCCAACCTTCGGCGGCCAGCTACTGGGTTCAGTTCGCGACCAATACCATTGCTTGGTCGAATGCTCCGGGCGATTCCTCGCTCGTGACCTTGCAGATCGTCAACCCCAACGCCGATCAGCTCAACGGGGTCTTTTCCATCGCTGAATACGTCCCCGCCTCGCTCGAGTCCTACACTGTCACTAACGTGACCCTCAAAATCGCCGATGGCTCCCAAGTTTACGCCTCTTCTTCACCATTTGCGGTCAAGCCCGCCGGCTCCGCTCCTGCAGCCGGATCTGGCACGGGCTCGTCCGGCAGCCTCCCTGGCGCGACTGGTGCGACCGGTGACATG…	KNZ55117	MRFLDLLITLAGLTASASAFTVTQPSAASYWVQFATNTIAWSNAPGDSSLVTLQIVNPNADQLNGVFSIAEYVPASLESYTVTNVTLKIADGSQVYASSSPFAVKPAGSAPAAGSGTGSSGSLPGATGATGDMHNMTGMSGMSGMSGMSGMSGNSTNGRPGNTVGFNNNPNGTANANARPSHASIVTPASIAALSVMASAIGLVTL	20	23	104	2.3e-06	S	N
	Basidiomycota	Puccinia sorghi	Maize	KNZ55116	ATGCTCTGCAGCAAATGCCTTAATCATTCATTATATTCGTTTGCAGCTCTGACGATCACCTCCCCCTCCGCAAGCTCGTACTGGGTTCAGTATGCTACCAATACCATTGCTTGGGCGACTGCCTCAGGAGACCCCACATCTGTCTCCATTTTGATTATCAACCCTGCTAACAAGGGGTTCAACGGTCCCTTTGCTATTGCCGAATATGTCAAAGTATCGAAGCTCTCGTTTGATGTGACTAATGTTCAGCTGGTTGTTGCTGACGGCCCTTCATTAAAACAGGTCCAATTTGTTGACCCCGCAAATCACACACAAGTATTAGCCACTTCTGCCCCTTTTTCTGTTAAAGTCAGCGGAACCCCAGACGCCCAGGTGACCTATGCTCCGGGCACTCCTGAG…	KNZ55116	MLCSKCLNHSLYSFAALTITSPSASSYWVQYATNTIAWATASGDPTSVSILIINPANKGFNGPFAIAEYVKVSKLSFDVTNVQLVVADGPSLKQVQFVDPANHTQVLATSAPFSVKVSGTPDAQVTYAPGTPEAKSSMPSNSTVNSNSTSRVGSETPGNSSKTNNGNASGNAKSSSAISAALPSIAAFAFGSLLALAC	27	20	115	1.5e-06
	Basidiomycota	Puccinia sorghi	Maize	KNZ52281	ATGGTTTCACTGGTCTGGCTTGCGGCACTCGGGATGGCGTATTGTTCCGTGACGCCTACCGCGCCGGGCCCGAACCAAGTGTTTAGGGAAGGCCAACAATGCACGCTTTCCTGGGCCCTCGACACTACCAACACGTGGAAAAACTTTTCCGTCGACCTCATGAGCGGCTCCAATTATAATATGAACGTAGTCACGAATGTTTTTAAGAACATGAACGGCACCAAGGGCCGAACTAGCTTCTCTTGGACCTGCCCTCAGGTCACTCCCAACTCCGCCATCTACTTCTACCAATTCAACCAAGCCGGCCAAGATCCAGGATGGACGACGCGGTTCACGATTGCTTCTCCCAAGGGCCAAACTACGCCACCTGAGCATGCCACACAAACGGATGGCAAGCCT…	KNZ52281	MVSLVWLAALGMAYCSVTPTAPGPNQVFREGQQCTLSWALDTTNTWKNFSVDLMSGSNYNMNVVTNVFKNMNGTKGRTSFSWTCPQVTPNSAIYFYQFNQAGQDPGWTTRFTIASPKGQTTPPEHATQTDGKPIPWGVGKLRSSK	16	20	113	6.8e-11	S	N
	Basidiomycota	Puccinia sorghi	Maize	KNZ50279	ATGAAGTCTCTGATCAATAGCCTGATTGCCGTCGCGATCCTAAACGATGTACAAGGCGCGTTATTCCCAACCTTCCCCACCCAGACTGATACCTGTGCCGTGCTACGAGACTGTCAAATCAAATGGTTGGACGATTCCAACCAACCTTCGACAAAGACTATGGGGGAGACCACCATTGACTTGGTCATGGGTAGCGCCGCCAACTTGCAAGCCGTGCAGAACCTTGGTGGCGTTTCCAACCCCTCTGAAGCCACCGCAATCACTTTTCAACCTATTGCCGGTCTCTCGCCAACCCAGAAATATGCTGTCCGCTTCATCGCCAAGTCCGACCCATCTCACCCAATCTTCTCGACGTATTTCACAATTACCGGTGGATCCGGTACTGCCAAGGCTTTGATT…	KNZ50279	MKSLINSLIAVAILNDVQGALFPTFPTQTDTCAVLRDCQIKWLDDSNQPSTKTMGETTIDLVMGSAANLQAVQNLGGVSNPSEATAITFQPIAGLSPTQKYAVRFIAKSDPSHPIFSTYFTITGGSGTAKALITPNSSLAGSVAGSPSPIIGSKAPQAAVNSNATDVRTTVKNNTASANAEQSEASSAHLSFSAIVAIATLVSSAYFL	20	24	122	1.2e-09
	Basidiomycota	Puccinia sorghi	Maize	KNZ46184	ATGATCTCCGGTCTCACTTTATCGCTGCTCTTCGTCGCAGGTGCCCGTGCCGCAGGCGTCGTCCCCACCGCCCCCGGTCCTGGCGAAAGCTTCAAAGAGGGAGGCGAGTGCTCCATCTCCTGGAATCTGGACACTACTGGCAAGTGGACCAACTTCAGCATTGATCTCATGTCCGGCTCCAATACTGCCATGAATACCATCACCAATGTGGTTACGGGCCGAGACGGCACAAAGGGTGAAACTACTCTCAAGTGGAAATGTCCTTCAGTCACGCCTCATTCTGCCATTTACTTTTACCAATTCACCCAACCCGGGGCTGACACCACTTGGACTACCCGGTTTACCATTGCATCTCCCACGGGAGAAGTTACTGCACCCGCCAACTCAGTGTACGTTCCA…	KNZ46184	MISGLTLSLLFVAGARAAGVVPTAPGPGESFKEGGECSISWNLDTTGKWTNFSIDLMSGSNTAMNTITNVVTGRDGTKGETTLKWKCPSVTPHSAIYFYQFTQPGADTTWTTRFTIASPTGEVTAPANSVYVPSSQPDGAKIPWGTGQLAGAGAASAADNTTTTAPSPSANTTSINTPVANTTSPTNSTVGPGELSIFFSNTTTSVTGHSGTTTTPTQSTTPLNGSNSKPSSSSSPITTPKTGSDSSASLGSSGASAIQLCKSAAVAVTLAVVVIIAC	18	23	116	1.3e-09	S	N
	Basidiomycota	Puccinia graminis	Wheat and barley	EFP90849	ATGGTACAAGATAGTTTCCTGCTAAGGCTTACATCTAGCCTTACATTAGTAGTCGTTATCCTCATCGGCGTACTCACACCATTCCGTTCCGCGGACGCGTATTTCATAACTTCGCCGGTGGCGAATGACTTTTGGTATTTCGGGAGCAAGAAGGTGTTAAGATGGTCAAGTGTCAGTACTGATCCCGTACGTTTCTCAGTTGCAATAACAAACCACGATCCCAGTACCTACCCCTCGGCGCTGAGCACGCTGGTCGCAAAAGGTATACGCAAAAAATGGGGCAAATATGAATTACCTGCTTCGGCCTTAAAAGGACTCAAGGAAGGCAGGGGTTACCAAATCAATATCATGAGTCTAGAAGGCGGTGCCATCCTTGCACAAAGTCCTATTTTTACAATT…	EFP90849	MVQDSFLLRLTSSLTLVVVILIGVLTPFRSADAYFITSPVANDFWYFGSKKVLRWSSVSTDPVRFSVAITNHDPSTYPSALSTLVAKGIRKKWGKYELPASALKGLKEGRGYQINIMSLEGGAILAQSPIFTISRVDDESGEDEEDDDEDEVIDYADQQEEVPTTGTDQPHDAHKANKGKDDKDRYKRLGKLHQKIHRHKKAKSYRSRKEFQLAKSKSNALYKSIPKFDHSRSACSRSPRNPKIAKIV	34	37	133	1.8e-07
	Basidiomycota	Puccinia graminis	Wheat and barley	EFP86349	ATGTTTAATCTCATTGCAGTCGTTTACCTAGCGCTTCTCGGAACGGCGTATTCAGCCGTCACACCCACCGCACCCGGCCCGAAGGAAGTCTTCACGGCTCGTCAACAATGCAAGCTCTCTTGGAGCTTGGACAAGACCAACAAGTGGAAAAGCTTCTCGGTCGACCTGATGAGCGGCTCCAACTTGAACATGAACGTCGTCACGAACGTCTTCAAAGGAATGGACGGCACCACCGGCAAAACCAGTCACGTATGGAAGTGTCCGGAAGTCGACCCATGCTCTGCTATTTACTTTTACCAGTTCAACCAAGCTGGCGAAGACCCCGCTTGGACGACCCGATTTACGATCGCTTGCCCAGACGGTAAAATCATTCCTCCTGCGAATGCCACTCAACCGCAT…	EFP86349	MFNLIAVVYLALLGTAYSAVTPTAPGPKEVFTARQQCKLSWSLDKTNKWKSFSVDLMSGSNLNMNVVTNVFKGMDGTTGKTSHVWKCPEVDPCSAIYFYQFNQAGEDPAWTTRFTIACPDGKIIPPANATQPHGEAIPWGVGHLKH	19	23	116	5.5e-09
	Basidiomycota	Puccinia graminis	Wheat and barley	EFP85900	ATGAAAAGAGATTTGGTTGGACTCTTCTCGGCAATCGTATCGTTGTTTATAGGATACGGATACTCGTTAACTGTTACCGAGCCTAGTAGTGATACCACCTGGCACCTTCACTCCCCGAACCAGGTGAAGTGGGAAAGCGTGTCTACCGATCCTGAAAGCGTTGAAGTCAGGATAGTCAACAACAACCCATCGACTTACCCGACTGGATACACTCACACCGTTAAAGATGGAATCAACACAGCGGATAACAAATTCACGGTAGACTCGCTACCTGGACTGAAACCAGGCCGCGGTTACCAAGTCAACGTCATGAGCTCCGCCGGCACAATTTTGGCCCAAAGCGCCCAATTCGTGATCAATGGAACCGCTGAGAAAAACACTACTAGCACCACCACCCAC…	EFP85900	MKRDLVGLFSAIVSLFIGYGYSLTVTEPSSDTTWHLHSPNQVKWESVSTDPESVEVRIVNNNPSTYPTGYTHTVKDGINTADNKFTVDSLPGLKPGRGYQVNVMSSAGTILAQSAQFVINGTAEKNTTSTTTHPNTQSIAQPTLAAPSPVTSASSSGATILELSSIAKLFLVIVLAISTLPVEKLRSW	23	26	119	1.4e-12
	Basidiomycota	Puccinia graminis	Wheat and barley	EFP84741	ATGACTCCATTCACCAACAGCCTGATTGCTCTCGCCATCTTGAACACCGTTCAAGCCTCCTTGTCGCCGACTTTCCCCGTTCAAGGCAGCACTTGCGTCGTTCTCCAGTCGTGTCAAATCAAATGGCAAGACGACTCGACCTTACCATCAACGACTACCATGGGAGAGACCACTATTGACTTGGTCATGGGCAACGCCTCCAACTTGCAAGCCGTCCAAAACCTTGGCGGTGTGATGAACCCCTCCGTTGCCACTGCGATCACCTTCCAACCCATCGCCGGCCTCTCACCCACCGAGAAATACGCTGTACGGTTCATCGCCAAGGGCAATGCGTCCCACCCGATCTTTTCGACCTACTTCACAATCACTGGTGGTTCCAGTACCGCCAAACCTTTGGCT…	EFP84741	MTPFTNSLIALAILNTVQASLSPTFPVQGSTCVVLQSCQIKWQDDSTLPSTTTMGETTIDLVMGNASNLQAVQNLGGVMNPSVATAITFQPIAGLSPTEKYAVRFIAKGNASHPIFSTYFTITGGSSTAKPLATPNSVLAASNPSSPSSGPSAIIGNKAPTGASTAPTSSNVMTASNNTTASDNAEKSSASFVGPSSTVLAGMAAAVASLLFL	20	24	122	1e-09	S	N
	Basidiomycota	Puccinia graminis	Wheat and barley	EFP77753	ATGCGTTCCTTGAACTTGTTGATTAGCCTTGCCGGCCTCATCGCCTCGGCTGCAGCCTTTACCATCAACTCGCCCTCGGCTTCGAGTTACTGGGTCCAGTTCGCCACCAACACCATCGCTTGGACTAATGCTCCCAACGATTCCCCGCAAGTCACTTTGCAGATCGTCAACTCCAATCACACCCTGCTCAATGGAGTCTTTTCGATCGCCGAATATGTCCCCGCTGCCCTCGAGGCCTACACTGTCACCAACGTCACCCTCGTTGTTGCCGATGGTTACATTGTCCAAATGGTCAACCCTGCTAACAGCTCCCAGGTTTACGCCTCTTCTTCCCCGTTCTCGGTCAAGCCCAGCGACACCCCCGCTGCCCCTGGCTCTGGCCCCGGTGCCCCCAGCAGC…	EFP77753	MRSLNLLISLAGLIASAAAFTINSPSASSYWVQFATNTIAWTNAPNDSPQVTLQIVNSNHTLLNGVFSIAEYVPAALEAYTVTNVTLVVADGYIVQMVNPANSSQVYASSSPFSVKPSDTPAAPGSGPGAPSSLSGLPGTSNDMRNMTGMSGMPGNNMSGRPGNTTGFSNNANGTANSNARSDASIVSPISFAVLSVVASAIGLATL	20	23	115	3.1e-11	S	N
	Basidiomycota	Puccinia graminis	Wheat and barley	EFP77752	ATGCAATTCTACACCGCTCTATTGGGATTGGTAGCTCTGAGCTCCGGCGTCACTGCTTTGAGCATCACGTCTCCTTCCGGCAGCTCCTACTGGGTCCAATTCTCCACCAACACCATTGCCTGGTCCCTCTCCTCGGGAGACCCCACATCTGTTTCTATTCAAATCATCAACCCTACTAACAAGCAATTCAACGGTCCATTCTCGATCGCCGAATACGTCCCGGCCGCCAAGAAGTCCTACGACGTTACCAATGTTCAGTTGATCATCGCCGATGGATACGAAGTCCAGTTCGTGAACCCGTTGAACAACACCGAAGTGTATGCGACCTCGGCCCCGTTTTCGGTGAAAACCAGCGGAACCGCCCCTGCTCAGGTGACATACGCCCCAGGCACCCACGAG…	EFP77752	MQFYTALLGLVALSSGVTALSITSPSGSSYWVQFSTNTIAWSLSSGDPTSVSIQIINPTNKQFNGPFSIAEYVPAAKKSYDVTNVQLIIADGYEVQFVNPLNNTEVYATSAPFSVKTSGTAPAQVTYAPGTHESSNSSNNSSSNANTSSKNSTMNADINGNSFKNSGNANTNAKSSSVRAAAMPSIVALALGSLCALVA	20	23	115	1.2e-08
	Basidiomycota	Sporisorium reilianum	Maize	CBQ68114	ATGAAGTTCTTCGCCGCTGCCCTCATTGCGCTTGCCAGCGTGTCCTCGGTCGTTGGCATGCCCAACCACGCCAGGCGTCAGTCGTCGTCGTCGGGTGCAGCCACTGCGCCCTCTCCTCTCACTCCCAGCATGACCAACGAAGGCTCGCCGCTGTTGATCCAGTGGGACACCACCACGAGCCAGACGTGGAAGAGCATGGAGATCAAGCTCATGACGGGCTCGAACCAGAACATGACCGAGCTCTACACGGTGGCTACGGGCGTCGACGGTACGTCGTCGGGCGCTGGCAAGCTCCTGTGGACTGCGCCCAACGTCTCGCCCAACTCGGCCATCTACTTTTTCCAGTTCACGCACGGTGGCCAGGACCCGACGTGGACGACTCGATTCGCCATCGCTGAC…	CBQ68114	MKFFAAALIALASVSSVVGMPNHARRQSSSSGAATAPSPLTPSMTNEGSPLLIQWDTTTSQTWKSMEIKLMTGSNQNMTELYTVATGVDGTSSGAGKLLWTAPNVSPNSAIYFFQFTHGGQDPTWTTRFAIADTTGGVTSPPYAKQPEGPAIPWGQGRIVSGAVAAASSTNSSSSSASASGSMTSASATGSSASASASSMASSSSASASQSSASASSSSSSPSSSQTSSSSSSGSRSSSSASTSVRVGSAAMVGCVVAALAGSMLV	20	37	131	3.7e-10
	Basidiomycota	Sporisorium reilianum	Maize	CBQ72076	ATGGTTTCTGCCAAGATCACCACCTTTGCTGTGCTCGCGCTCGCCGCTGTCGATGCCGCTGTCTCGACCATCGTGGTCACCAAGCCCGTTGCCTCCACCACTGGCCACGGTGGCAAGCGTCTCGACATTGCATGGAACGACGACGGCAAGACGTCCACACACCGTGACTGGGGCCGCGTCAACATTTACCTCGCCACTGGCTCCCGCGATGTGCAGTTCAAGCTGCAGACGCTCGACACGAACGTCTCGTACAACCAGGGCGGTGGATCGTACCGGATCGACCCCACCGCGGGCCCCAACGGTGGCTACTACTTTCTCCGTTTCGAGGGCACCAACACCACCACCAACGCCATCCCCGCCATGGCCTTCTCGGCGCGCTTCACCCTGGACCAGATGACG…	CBQ72076	MVSAKITTFAVLALAAVDAAVSTIVVTKPVASTTGHGGKRLDIAWNDDGKTSTHRDWGRVNIYLATGSRDVQFKLQTLDTNVSYNQGGGSYRIDPTAGPNGGYYFLRFEGTNTTTNAIPAMAFSARFTLDQMTGKFNQTIMSTLQGASGTAQLTAAAVAATTSSSPSFFSYTSTQSTPAVATSAASSVSGASSSSATSVKSTSAAAPAANKLAGYASALVGLAAVGAAFL	20	27	129	1.7e-09	S	Y	8.13±1.06
	Basidiomycota	Sporisorium reilianum	Maize	CBQ68539	ATGCAGCTCTCGGCCCTTCTACTCTCAGCCTCGCTGCTCATCTCGTCGGTCGTGTCTGCACCAGCAGGCGTGGCGAGCTTCGGCGCGTCGTCGGAAGCCGAGCTGATGCTCAAGCGTCAGTACGAAAACACCAACTGGGACAGCATGATGCTGGGCCGAGACGCGGTGCAGCTGGAAAAGCGCATCGTGTACAACCCGCACATCACCTCCCCGATCTCTTCCACCGTCTGGACTGCAGGAAAGACGTACACAGTCACGTGGGATGTCAGCGACATGCCCGCAGAGGCGGAAAACCACACGGGTATCATCAAGCTCGGCTATCTGCCCGCAGACGGAAGCGGCGGCGAGAACCTGCACTGGACGCTGGCTGAAGGATTCGCCATCAAGGACGGCAAGACC…	CBQ68539	MQLSALLLSASLLISSVVSAPAGVASFGASSEAELMLKRQYENTNWDSMMLGRDAVQLEKRIVYNPHITSPISSTVWTAGKTYTVTWDVSDMPAEAENHTGIIKLGYLPADGSGGENLHWTLAEGFAIKDGKTSVTLPSDLAARSDYIVVVFGDSGNASKKFTINTAGTSEQEEPQQEDSLGELIQDKINKAFAQESFP	20	69	164	1.3e-07
	Basidiomycota	Ustilago maydis	Maize	KIS72283	ATGAAGTTCTCGCTTGCTGCGCTTGCTCCCTGGGCCGTTTTTGCCTTGACCAGTGTCTCGTCCGTCGCTGCCGTGCCCCGCCACGCTAAACGACAGTCGAGCTCGTCCACTACAGCTACCGCTCCATCGCCTCTTACGCCCAGCACGACCAACGAAGGGTCGCCGCTGTTGATCCAATGGGATACCACCACCAGCCAGGCATGGAAGAGCATGGAGATCAAGTTTATGACCGGTTCCAATCAAAACATGACCGAGCTCTACACGGTTGCCACGGACGTCGATGGCACCTCGTCCGGAGCTGGCAGGCTTCTTTGGACGGCACCCAACGTCTCGCCTAACTCGGGCATCTACTTTTTCCAGTTCACCCACGGCGGCGAGGACCCAACTTGGACGACGCGC…	KIS72283	MKFSLAALAPWAVFALTSVSSVAAVPRHAKRQSSSSTTATAPSPLTPSTTNEGSPLLIQWDTTTSQAWKSMEIKFMTGSNQNMTELYTVATDVDGTSSGAGRLLWTAPNVSPNSGIYFFQFTHGGEDPTWTTRFAIADSNGAVTSPPNARQPEGPAIPWGTGRIVSGAASAGSASNSSSSSAPASTSASSSVDSTSASSSSSATSASSPTSANQSSTSGPSSSSRSSSSPSASITSGSSSSSSSSASIVIRVGPAAMIGCVVAVLAGSMLV	25	32	136	1.3e-08	S	Y	6.13±0.83
	Basidiomycota	Ustilago maydis	Maize	KIS70693	ATGGTTTCTGTCAAGATCACAACCTTGGCCGTGCTCGCTCTCGCCGCTGCCGACACCGTCATCTCCACCATCGTTGTCACCAAACCTGTACAGTCCACAACCGGTCATGGTGGCAAGCGTCTAAACATCGAATGGAACGACGATGGCAAGACACCCACACGACGTGATTGGGGCCGTGTCAACATTTACCTCGCCACCGGCTCGCGCGATGTGCAGTACAAGCTGCAGACACTCGCCACCAACGTCTCGTACAATGCGGGTGAGGGTCGATATCAGATCAGCCCCACCGTCGGCCCTACCGGTGGCTACTACTTCCTCCGATTCGAAGGCACCAACACCACCACCAACAGCATCCCCGCCATGGCCTTTTCGGCTCGTTTCCGTCTCGAAGACATGACG…	KIS70693	MVSVKITTLAVLALAAADTVISTIVVTKPVQSTTGHGGKRLNIEWNDDGKTPTRRDWGRVNIYLATGSRDVQYKLQTLATNVSYNAGEGRYQISPTVGPTGGYYFLRFEGTNTTTNSIPAMAFSARFRLEDMTGNFNSTIMSTIQGGSGTGQLTTTVASATSSASTPNFFGASSSTQSALAATTTPATGSGSAASSQSTTVKSSSSDASAANKMAGFLSALVGAAAVGAALL	23	27	129	2.6e-10	S	Y	4.07±0.96
	Basidiomycota	Ustilago maydis	Maize	KIS67867	ATGCAGCTTTCATCTCTGTTGCTCACAGCGTCTCTGCTGGTCTCGTCGGTCGTCTGCGCTCCAGCAGCAGTAGCTAGCTTTGGCACATCTTCAGATGCTGAGCTCATGCTCAAGCGCCAATACGAAAATACCAACTGGGACAATGTCATGCTCGGACGCGATACGATGGAAGAGCTCGAAAAGCGAATTGTTTACAACCCACACATCACCTCTCCCACCGCCGCTACCGTGTGGACTGCTGGCCAGACATACACTGTCACATGGGATGCATCCGACCTCCCAACCGAAGCCGAGAACTACACGGGCCAGATTAAGCTAGGTTACGTTCCAGCTGACGGAAGCGGTGGTCTGAACCTGCACTGGACGCTTGCGGATGGCTTTGCGATCAAATCGGAAGAG…	KIS67867	MQLSSLLLTASLLVSSVVCAPAAVASFGTSSDAELMLKRQYENTNWDNVMLGRDTMEELEKRIVYNPHITSPTAATVWTAGQTYTVTWDASDLPTEAENYTGQIKLGYVPADGSGGLNLHWTLADGFAIKSEETSVTLPADLAERDDYIVVVLGDSGNASPKFTIKSATSENEELGDIIDEKINKAFAQAGM	20	70	165	4e-09	S	N
	Basidiomycota	Coprinopsis cinerea		EAU84075	ATGTTCACCAAGGCATTCGTCCTCCTCGCCATCGCCTCCCAGGCTTTTGCCACCGTCTTCATCACCAACCCAGTCGCGACGAGCACCCTTGTCGGTGGTGAAGAGGCTACCATTTCCTGGATTGAGAGCGGCGGTGGCCCCTCTTTGGAAGAATTCGGTCCTGCTCGCATTTCCATCTACGTTGGTAATGCTCAACAGCAGACTGGCCTCCAAGTTATCGCTGAAGAAGTCGATGTCTCGACTACTTCATCCGTCAGCTTCACCGTTGACCCCAGCATCGGACCCGACAGCGATGAATACTTTATCCGTGTCGAGTCTCTCAACCTCAGGGACGAGGAACAACCTCAATACCCTGCTCTCGCTTTCTCTGCCAAATTCACCCTCTCCGAGATGACTGGT…	EAU84075	MFTKAFVLLAIASQAFATVFITNPVATSTLVGGEEATISWIESGGGPSLEEFGPARISIYVGNAQQQTGLQVIAEEVDVSTTSSVSFTVDPSIGPDSDEYFIRVESLNLRDEEQPQYPALAFSAKFTLSEMTGVFTAEILDQIAGQSTAPLALPTAAAGDASAISTPTGSGAVRAASAASDSARPTSSGADDEEDDDEDGAAFTNSKVVTLSARTPNAQAWA	18	22	128	2.8e-08
	Basidiomycota	Coprinopsis cinerea		EAU84087	ATGGAATCGCTACTTTTTACCCTGGTAACCTTCCTATTGGCCTTTCATGGTGTAACGCTCGTGAAAGCCGGTCTCTATGTCGTAGAACCGTTCAGCGGCTCCACCTGCCATGGCGGTGAGCCCTGCACTGTAACTTGGTTGGACGATGGACGAGCTCCATTACTATCTGCCATCGGCGTTGTCACTGTTGGACTCTATACTGGTGACCAGCAACTTGTCCAAAGATTGAAGCCAGTTGACGTGAGCGCCGTCCGTTCGCTCACTTTCACTCCCAATCCTGCTGCGGGACCCGACTCCGATGCCTATTACATCGCGTTCACGTCTGTGGAGTTGATGGTTAATGAGACGGGCCCTTACACGTCGTGGTCTCCTTGGTTCCGTCTTGATCGTATGACGGGC…	EAU84087	MESLLFTLVTFLLAFHGVTLVKAGLYVVEPFSGSTCHGGEPCTVTWLDDGRAPLLSAIGVVTVGLYTGDQQLVQRLKPVDVSAVRSLTFTPNPAAGPDSDAYYIAFTSVELMVNETGPYTSWSPWFRLDRMTGSFEEPLPSAVESIPVPSSLTTPRPSTTVLSTITVGAPSPTAPTTSDSFTSTPVPPSDPEPTPSPSPEEELPPPSPSSSSSSLPTSSGFITSRIPAPTTASSASEEASSAPSAGSARSSSTPASASSATEPAPTSDSIEESSAIFTTAPVRLSLLASLAVLLVF	24	28	127	6.2e-06
	Basidiomycota	Coprinopsis cinerea		EAU84637	ATGCGCGTCGTCCTCGCCACCTGCCTCGCCTACGCCGCCTCTGCGCTGGCCTACACCGTCCTTGTTCCTAACCAATCCGAGGGCTGGACAGACCATGGTCCTCAACCCTTCGTCTGGCACCGTGATCACACTGACCGAGCCAACTTCACCGTCGTCCTCACCAACCCTAACAGGGACTTGATGCCCTTTGACCAAGTTCTCGCTGCTTTGGTCGATGGAAACCTCGGAAACACCACATTGAATCCGCCCAGTGCTGGTTGGCCCGCCCCTGGACCCAACTACCGCCTCAACATCATTGACAGCACTACCAACGAAACCGTCCTCGCTTCTTCCCCAGCCTTCGACATCGAGCATACTACCGTTTCTCGATCTTCCACCATTACCTACCCCACTACCGTT…	EAU84637	MRVVLATCLAYAASALAYTVLVPNQSEGWTDHGPQPFVWHRDHTDRANFTVVLTNPNRDLMPFDQVLAALVDGNLGNTTLNPPSAGWPAPGPNYRLNIIDSTTNETVLASSPAFDIEHTTVSRSSTITYPTTVIRYTQTEHPNAIPTDDTLGGDDNGSATSYNVPVALAAFAAAVPALFL	18	21	116	9.6e-08
	Basidiomycota	Coprinopsis cinerea		EAU84639	ATGCGAGCCTTCTTTGTCCTCTCTGCCCTTGTTTCCACTGCCCTCGGTTACCTAGTCACCCGCCCTAACCAATCTCAGGGCTGGACAAACCAAGGCCCACAGACTGTCGATATTGACCACAAAGAAAGTGTACACTGGGAACGTGTTTCGACCGACCCCGAGACCTTTGCTCTCGTCCTCACCAATGTGAACAGGGACCTCTTACCTTCTGACATCGTGCTCGCCTCCTCTGTGGATGGTACTAGTGCAACTTCTTTCACGGTCGAGGAACCCGAAGGAGGGTGGCCCGCGCATGGAGGATCTTATCGCGTGAACCTCGTGAGGAGCGAGCGCGAACTCAACACCATTTTGGCCCAGTCAAGCGAGTTTAACATCACCGCGTCCTCTTCTACGCCTTCC…	EAU84639	MRAFFVLSALVSTALGYLVTRPNQSQGWTNQGPQTVDIDHKESVHWERVSTDPETFALVLTNVNRDLLPSDIVLASSVDGTSATSFTVEEPEGGWPAHGGSYRVNLVRSERELNTILAQSSEFNITASSSTPSSSSRGASVSGSVTHAAHSSTASSTATRSNTIASGSGVREEEAVQTNADDDMVAPGSGSASSLHLPVVLAGAAALLGGSLVM	17	29	125	2.9e-10	S	N
	Basidiomycota	Coprinopsis cinerea		EAU85843	ATGTATCACTCGCTCGCCTACTCCGTGCTCGCATTCTCCCTATTCTCACTAGTCCTCTGCGCACCTATCCCAATATCCACGGTCAAAGGCGCTGAGCTACCAGCTGCAATCCCGTCAATCAGCGACCTCCTCCAAACTCTCCCCCTCCCACTCTCCCAAATTTCCCCAGACGTCGATCCCCTTTTCCTCCTCCCAGTACCCCTCAACTCACTGAATAAGGAGGGTGATGGTTCATCTAACGACTCCCCGGAATACCTGGAGGACGTCACGGATGTGTTGTTTCCAGAGTCTGAAGAGGAGGAGGGAGCGGCGAACAAGAACCTTATCGTGATTAACCCGAAGATCACGACGCCCAGGCAGGATTCGTATTGGACGAAGGGGTCGAGGCAGATTGTTACT…	EAU85843	MYHSLAYSVLAFSLFSLVLCAPIPISTVKGAELPAAIPSISDLLQTLPLPLSQISPDVDPLFLLPVPLNSLNKEGDGSSNDSPEYLEDVTDVLFPESEEEEGAANKNLIVINPKITTPRQDSYWTKGSRQIVTWDTDKIPLEKATATGLILLGYSTPDDDSEHLDIASGFPLTDGSIEVTVPADVASRDNYFIVLFGDSGNVSPKFTIDSESVKSIASSAAGPSRSVIS	21	116	208	1.8e-08
	Basidiomycota	Coprinopsis cinerea		EAU90746	ATGTTCGCCAAACTCTCCGCTTTGACCTCCATCGTTCTCGCCGCGTCGACGCTCGTACGGGCTGACGTTGTGCCCAGTGAGCCAGGCCCAGGTGCAGTCTACACCGCTGGCGAAACTTGCACCGTGTCCTGGGATGGCGACAGGGAATCCGACACTCTCTGGAAGGACATGTCCATCCAGTTCATGACCGGTAGCAACTATGATATGGTCCACATCGATACCATCGCCTCCGACCTCGACGGAACTGTCTCTGGTCGCTTCAGCTGGCCATGCCCCGAGGTCGATCCCTATGCCACCATCTACTTCTACCAATTCACGAGCCCTCACACGTCCACGAAGACCTGGACTACGCGTTTCACCATCACGTCTCCTGACGGCGAAACCGTAGAGCCAGAGTTC…	EAU90746	MFAKLSALTSIVLAASTLVRADVVPSEPGPGAVYTAGETCTVSWDGDRESDTLWKDMSIQFMTGSNYDMVHIDTIASDLDGTVSGRFSWPCPEVDPYATIYFYQFTSPHTSTKTWTTRFTITSPDGETVEPEFPEQPGTGDAIPWGIGNLVDPSGARPPPVIGSDDSDSEESASAGARPTASSNDSDDDDAEDDDNDDDDAVSTPAARVVGAASGSATGRPAIPSGSALPVREEYDGAASASGASLGLVALAVSAISLLVAA	22	26	121	6.9e-10
	Basidiomycota	Coprinopsis cinerea		EFI28754	ATGTTCGCGAAGCTCAGCATCCTCGCCCTCTGCGCTGCTCCTTTGGTCTCCGGCCTCACCCTCCACCCACCCACCGACATTTCGTCCCAGGGTGAAGTCACCATTACTTGGGACACTGCTCCAGGCGACCCTGAGTCTTTCACCCTCGAGCTCAACCACCCCAGCTTCAACGATGCCCTCGCCATTGCCAACAACATTGACCCCGCACGAGGCTCCATCACCCTCACCATCCCCGTCGTTCCTGCTCAGGGTGGCTATACCCTCGAAGCCGTGAACATTGGCAACATCAACGACGTCTACGCTGTCACCGGCCCCTTCGCCATCGCAGAGCCCACCGCTTCCATCCCCACCACCCCCGTAAGCACTGGCACTGGTACCGCCTCACGTACCGCTACCGGT…	EFI28754	MFAKLSILALCAAPLVSGLTLHPPTDISSQGEVTITWDTAPGDPESFTLELNHPSFNDALAIANNIDPARGSITLTIPVVPAQGGYTLEAVNIGNINDVYAVTGPFAIAEPTASIPTTPVSTGTGTASRTATGTGSVTTGASATHSGSASASGSGASGSASHSGSSSAPNVTNLADSHDDSSATSSIASRLGLLGAAAVGAALAL	19	22	108	1.2e-08
	Basidiomycota	Dichomitus squalens		EJF57109	ATGGCAAGGGCCCTTTGGACACTGTGGCTGTTGTACCTCTTCAACTTGGCCGCCGTCCGAGCAAGTCCCCACTTTGAGGCGGGCAAGGATGACCAGGTCCTCATTGCCGACTTCCCACCTCCCGTTGAGCGGCCAGGAGGCGCTGATGTTTGGACTGTCGGTGACGTGGAGACCGTGAAGTGGTCTACGAAGGGGCTCAACTTCACTCTCGACCAAACAGGGACGATCTTGCTGGGCTATCTCACGACCGATGGTTCGCAAACACTTTTTGTAGATCAACCTCTGGCGGGTAACTTCACCCTAGCTAGCGGCGCCGTTAACGTCGTAGTCCCTAAGGTGCCATCCGGAAATGCCTACTTCATCATTGTCCTCGGAGACGCAAACAACTGGGGCCCGTTG…	EJF57109	MARALWTLWLLYLFNLAAVRASPHFEAGKDDQVLIADFPPPVERPGGADVWTVGDVETVKWSTKGLNFTLDQTGTILLGYLTTDGSQTLFVDQPLAGNFTLASGAVNVVVPKVPSGNAYFIIVLGDANNWGPLFSIINPNEPSSSVAPTSLAWISGSAAPSITAVVKA	22	43	136	1.5e-05
	Basidiomycota	Dichomitus squalens		EJF61791	ATGTTCTCCACCGCCCTCCTCGTCCTCGCCGCCGCGGTTTCTCCCGCGCTCGCGACCATCTACGTAACCTCGCCCACCGCTTCGTCCCAGTGGACCGCTGGCCAGCAGCAGACCATTTCCTGGCAGGATGACGGCCAGTCGCCTTCGCTGGCCAACTTCGGTCCCTCCAAGGTCTCCGTCTACGTCGGCAACCAGATCCAGCAGACCCCGGTCCAGGTGATCACTCAGTCGGTCGACGTGTCCACCACCAGCTCGATCGTTTTCACTCCTGATGCGAGCACTGGCCAGAACGGCCAGTACTACTTCATCCGCTTCGAGTCCCTTGGCCTCAAGGACGCTACCAATGCCGCCTTCCCCGCGCTTGCGTTTTCCTCCAAGTACACTATGTCGGGCATGACT…	EJF61791	MFSTALLVLAAAVSPALATIYVTSPTASSQWTAGQQQTISWQDDGQSPSLANFGPSKVSVYVGNQIQQTPVQVITQSVDVSTTSSIVFTPDASTGQNGQYYFIRFESLGLKDATNAAFPALAFSSKYTMSGMTGTFTAEELAQISAAVSSGAAATTSAAASSATPAGTTTTSATASKITTSKAVSGTSSAASSTASTSKSNGASTLPLSALTGVAGVAVAIFAAMYM	19	23	118	2.9e-10
	Basidiomycota	Dichomitus squalens		EJF61224	ATGTCTGCTCTTCTGGCTCTGGCAATCCTTTCCGCGCGGGCGCTGGCCGCCCTCACCCCAACCGCTCCTGGTCCTGGTGACACTTTTGCGGCTGGCTCACCGTGCACGATCAAATGGGACGCCGACACCAGTGGGACGTGGACGAACGTTTCCATCTATCTCATGACGGGTCCCAACAGCAATATGACGCGGCTTGTGACTGTAACCTCTGGTCTTGATGGCACGGACACAAGTCTCTCTCCGTACAACTGGACCTGTCCTGAGGTCGACCCATACTCCACCATCTACTTCTACCAATTCACTAATGGAGATGATGCACAAGACTCCCAGTGGACGACTCGCTTTACGATTACCTCAGAATCGGGCGACAGCGTGGAGCCGGAGCATCCTACACAGCCG…	EJF61224	MSALLALAILSARALAALTPTAPGPGDTFAAGSPCTIKWDADTSGTWTNVSIYLMTGPNSNMTRLVTVTSGLDGTDTSLSPYNWTCPEVDPYSTIYFYQFTNGDDAQDSQWTTRFTITSESGDSVEPEHPTQPDGDSVPWGEGHVSSEDDDESPKHGHSKSTSSTNDTPQSGTDDQGDGTADMSTDDDSQDGQSKHVEDASTSPFAKPFSAVTSLGTKSLPSPNLPTRPPKSGSISKEVSFPTISLPRKARPPMQVSPSSVSPASGTSTRSQMGPGISNMDNSLQLASAGSTQRGQRWKATATLYWLLAAMLL	17	21	117	3.1e-15	S	N
	Basidiomycota	Dichomitus squalens		EJF55727	ATGCATCCCGTCCTGGCGCTGCTTGCTGCCCTCACCCCAACGTTCGCGTTCCTCATCACCGAACCCTCTAGCACGACCGTCTGGGCTGCGGACGGTCCCAACACGATCGCTTGGACCAAAGTTTCTACCGACTCGGAGAACGTCACAGTTGTTCTCAACAATCAGCAATTGAAGCCTCCAGTGTCACAAGTGCTTCTTGCATTTGTCGATAGCACCGTTGGCAGCATTGTCGTCACCCAAGCACCGCCTGGCGGTTTCCACCCCGGTAGTGGCTTTGTAGTCTACTTTGCTCCTGACACGCACACGACGGGGACCAGACTGAGTATATCCCAGCAGTTCCGTATCGCTTAA	EJF55727	MHPVLALLAALTPTFAFLITEPSSTTVWAADGPNTIAWTKVSTDSENVTVVLNNQQLKPPVSQVLLAFVDSTVGSIVVTQAPPGGFHPGSGFVVYFAPDTHTTGTRLSISQQFRIA	17	20	115	3.1e-08
	Basidiomycota	Dichomitus squalens		EJF60202	ATGGTTTCCTTCAAGCTCGTCGCTCTTGCGCTTCCCATCGCCGTCGCTAACGCGATCAACATCCTCGGCCCTAGCGAGACCGACTTTTGGGTCCAGAACCAGACCAACGTCATCACTTGGCAGTTCAACCAGGGCGACCCCAGCCCCATCGACATCGTTGTCATTAACTCGAACAACGCAACCTTGAACGGCGCCTTCTCGATCGCCCAATTCGTCAACATATCTCAGCAGACTGTCACTGTCACCAACGTGACGCTGCGTCCCGGCGACGGCTACCTTGTCCAGTTCGTCAACACCACGAACCACACCGACGTCTTCGCCAACAGTTCTACCTTCACTGTGAAGCCCCCTGGTTCTCAGCCCGGCCCGACTGCGGCGCTCTCTAGCTCCGCTGCGAGC…	EJF60202	MVSFKLVALALPIAVANAINILGPSETDFWVQNQTNVITWQFNQGDPSPIDIVVINSNNATLNGAFSIAQFVNISQQTVTVTNVTLRPGDGYLVQFVNTTNHTDVFANSSTFTVKPPGSQPGPTAALSSSAASSSATSPSSASGSGSSSSSSSTQSAGSNGAVSLTSTGGIFGVIAACAVASLSALLL	19	22	114	2e-10
	Basidiomycota	Gelatoporia subvermispora		EMD40904	ATGCGCTCCTTTGCCGTCGCCCTCGCCCTCGCTGCCTCCGCCTACGCCTACACGGTCACCTCGCCCACCAACAGCACTGGCTGGACTACCAGCGGCCCCAACGTAGTCTCTTGGACCAAGGTGTCTACTGACCCCCAGAACTTCACCATCGTCCTCAGTAACCAGGCCAGCTTCCCCCCTACCACGCAGGTCCTGGATGCTCTCGTCGATGGCTCCCTGGGCAACACCACTGTGAACCCCCCTAGCGGCGGCTGGAAGGCCGGCAGCGGCTACCAGGTCAACCTCGTCCAGGACGCCCAGAACCTCAACGCCATCCTCGCTCAGTCAAACCAGTTCACAATCAAGGAGAGCTCCTCGAGCACCTTCTCCAGCGGCTCTTCGTCCGCTAGCTCGGCTGCG…	EMD40904	MRSFAVALALAASAYAYTVTSPTNSTGWTTSGPNVVSWTKVSTDPQNFTIVLSNQASFPPTTQVLDALVDGSLGNTTVNPPSGGWKAGSGYQVNLVQDAQNLNAILAQSNQFTIKESSSSTFSSGSSSASSAASTAALSSAPGGTLTAPSSSNTGSSTPSGSGSGALNPSTSDTSTTPANNAALPAMGMQAGVWSVLALLGAMLA	17	20	114	2.4e-14	S	N
	Basidiomycota	Gelatoporia subvermispora		EMD39451	ATGGCGCAGCGGCGCGGCTGGTTCTGCACGTTCTGCGCTTTACTCCCATTAGGAGAAACTACTTCTGTTTTCTTGTCTTCGCCGTTTTTTTTCGTTATTCTGCTCAACTTCGCCGTTGCCATGCTATTCACGCGCGCTGTTATGCTGTTCGCAATCGCGGCAAGTTCGCTCCTCGATGGAGCAAACGCGGAAAAACACGCTGGAGTTCTTTCCATTCCGTCGGGCTCGCGCAGGGTGGGCGAGGCCAAAGCCAAAGCCGAGGAGAACGCGAGTATGGGCTACACACGCGCTGCGCGCGAAGTGTATGACCCGCGGATTACGAGTCCAACGACACACACTGTATGGGCCGTCGGGAATACCGTGGAGGTGACATGGGACACAACTGGGCTCCCAGGTGGA…	EMD39451	MAQRRGWFCTFCALLPLGETTSVFLSSPFFFVILLNFAVAMLFTRAVMLFAIAASSLLDGANAEKHAGVLSIPSGSRRVGEAKAKAEENASMGYTRAAREVYDPRITSPTTHTVWAVGNTVEVTWDTTGLPGGGQAGTGKVVLGHVSGNDANEHLDLEHPLATNVDLSRGHVPVQVPNVPPGNNYIVADASRNSNAASACALVSKVFGDSGNRSPTFSIAG	21	107	199	5.8e-06
	Basidiomycota	Gelatoporia subvermispora		EMD40118	ATGACCAGTATGATTTTCTTCACGATCTATGCTCTTCTTGCGTTGTTTGGATCCGTCAATGCTATTGCTATACCCGTAATGTCCAGGGATGTCGTCGACCCTCCCGTTACGAACCCTAATGCACAGACGGTATGGACCGTCGGCTCGACACAGACTGTAACCTGGAATACGTCAGGCCTGCCTCCAGTCTCTGAGCTCACGACCCCTGGGATGGTTGTTCTGGGGTTTCTCACCAGTGATAGTGAGAACTTAATGTTGGACAACCCTCTCGCCAAGGGGTTCAACCTTACGGATGGCCAGGTCAGCATTGTAGTACCGTCTGTTCCAAACGGAATCAACTACATCGTTGCACTGTTCGGTGACTCCGGGAACATCAGCCCTACCTTTGCAATTCAGGGT…	EMD40118	MTSMIFFTIYALLALFGSVNAIAIPVMSRDVVDPPVTNPNAQTVWTVGSTQTVTWNTSGLPPVSELTTPGMVVLGFLTSDSENLMLDNPLAKGFNLTDGQVSIVVPSVPNGINYIVALFGDSGNISPTFAIQGGSSQSASATPSSTTAAPSSTASPQSSSDAVSSSPEVSSTFPPQTASSTSDHPSTSSSSAAPETSASSSSLSSVSGSSSASSLNAEPSTNDALSPRSAGITAFAGLAMVATISLLNF	22	37	131	2.5e-07
	Basidiomycota	Gelatoporia subvermispora		EMD38969	ATGGTCTTCACTCCGGCTCTATTTGCTCTCCTCGCAGGCGTTGCGATCGTCCGCGCCGACCCGACGCCCTCAGAACCGGGTCCGGGCTCTGTGTACAATGAGGGTTCGAACTGCTTCGTCTCTTGGGAAGCCGACACCACTGGTGTATGGAAGGTCATGAACATCGAGCTCATGGCTGGCGACAACTTCGACATGCAGTATCTCACCACTGTCGCCACTGTCGATGGAACGGACTCGGACAATAACAGTTTCACCTATCCCTGCCCTGCGGTCAGCCCCCACTCTCCCGTGTACTTCTACCAATTCACCTCTCCCTACTCGACGGCAATTTACTGGACCACACGTTTCGCTATTGCGGACGCCTCGGGAGCGACCACCGCGCCGGCGGAGAGCACGCAA…	EMD38969	MVFTPALFALLAGVAIVRADPTPSEPGPGSVYNEGSNCFVSWEADTTGVWKVMNIELMAGDNFDMQYLTTVATVDGTDSDNNSFTYPCPAVSPHSPVYFYQFTSPYSTAIYWTTRFAIADASGATTAPAESTQPGGSAIPWGTAALDNPADAQPSPAFGESTAGATATAVASAPASASPTFSAASVPSGWSLVSTPSVSSVPPTSVAGPGATEVVPATNGAAPAAGTQSAPNSLQTVRGSATPSTGAVGASPGVASGSNANTTTANAGANGALSTLAITFAIAL	20	24	118	3.5e-07
	Basidiomycota	Gelatoporia subvermispora		EMD37997	ATGCGTTCCTTCGTCGTCACCCTCGTCCTCGCCGCATCAGCCTTTGCCTACACCGTGACTTCCCCCACCAACGGTACCACCTGGACCGCCAGCGGCCCCAACACGGTATCCTGGACCAGGGTCGACACTGACCCGCAGACCTTCACCATCGTCCTCAACAACCAGAACCACTACCCGGCCACCCAGCAGGTCCTCGCTAGCTTCGTAGACGGCAGCCAAGGCAGCACCACCGTGAACCCGCCCAGCGGCGGCATGCAACCCGGCAGTGGATACCGCATCAACCTCGTTCCGGATGCGTCCTATATGAACACTATTCTCGCGCAGTCGGACCAGTTCACCATTAGCTGA	EMD37997	MRSFVVTLVLAASAFAYTVTSPTNGTTWTASGPNTVSWTRVDTDPQTFTIVLNNQNHYPATQQVLASFVDGSQGSTTVNPPSGGMQPGSGYRINLVPDASYMNTILAQSDQFTIS	17	20	114	9.3e-20
	Basidiomycota	Gelatoporia subvermispora		EMD37778	ATGCGCTCTATCTTCGTTCCTCTGCTCTTAGCTGGATTGGCTTTCGGCTACGTGATCGTCACGCCGAACAGCGAGTCTGGCTGGACCACGGAAGGCCCTAACGCAATCACTTGGACGAAGCTTGCCACGGACCCTCCCGAATTCAGCATTATCTTGCAATCCTCTATTGTGGGAGGTATCGATGAGTTAGCGATCGCTTCCGGTGTGGACGGGAATACCGGGATTTTTGTCGTCCCCCCTCAGGAAGAGGGTTTCCCCGCCGGCGACGGCTTCCATATTGACTTCGTCAATGCCACCAATAACTCCGACATATTTGCGCAGTCAGCGCCGTTCTCCATCATTCAGTCCAACTGA	EMD37778	MRSIFVPLLLAGLAFGYVIVTPNSESGWTTEGPNAITWTKLATDPPEFSIILQSSIVGGIDELAIASGVDGNTGIFVVPPQEEGFPAGDGFHIDFVNATNNSDIFAQSAPFSIIQSN	17	20	113	1e-08
	Basidiomycota	Gelatoporia subvermispora		EMD37041	ATGTATATGTCTACCTTGGTGTTCCTTGTCTTTGCACTCTCGGTGCAGGCAACTATCTTCGTCACGTCTCCGGCCTCGGATGGGACGTGTCAGGGGGGCTCGTCCTGTACCGTCGAGTGGGAGGACAACGGAGAAGCTCCGCTGCTCAGCACTATCGGGCCCTGCTTCGTCGGCCTCTACAACGGGAACCATGTTCTCATCCAGCAGATTGACCCTGTCAACGTGGCAAGTGTCCACTCGTTGACATTCACGCCCGACCCGCAAGCTGGACCCAACGGTGGTGGATACTACGTTAACTTCACGACTGTTAACCCCATTGGTAGTCCAGCGGCGCACTATACCCAGTATTCGCCCGACTTCAAGCTTGACGCCATGGATGGCAGCTTTTCTTCCCCCGTG…	EMD37041	MYMSTLVFLVFALSVQATIFVTSPASDGTCQGGSSCTVEWEDNGEAPLLSTIGPCFVGLYNGNHVLIQQIDPVNVASVHSLTFTPDPQAGPNGGGYYVNFTTVNPIGSPAAHYTQYSPDFKLDAMDGSFSSPVASDTSSISAPSTILSPTSLSVSASATAASASGSISANASVSAVSASAKSSAARGTLTIPPSSAASGNSLNGTAAASSASVAASSAANASAISSAILSAASSASSLSSALSSASGLVTSRSSDSSVIPTSSSPSPSASPTSSTSAALGSPIQNSMGIIPLLVAVGTIISYGLLF	18	22	122	2e-07
	Basidiomycota	Gelatoporia subvermispora		EMD37069	ATGATTGCCCCGGCCTTCCTCCTTCTCGCTGCCTTCGCGCAGTCCGCGTTTGCGACGATCTACATTACTAGCCCTGTGGCTACTACTTCCTGGGCTGCTGGTCAGCAGCAGAACGTCAACTGGCAGGACGATGGCACTTCTCCGTCGCTCTCCGCGTTCGGTCCCGCCAGCGTGGGCATCTATATCGGTACCGTGAACCAGCAGACTCTGGTTCAGGAGATTGTCTCCAACGTCGACGTGTCCACCACGTCCTCGATCGCATTCACTCCAGACCAGACCATGGGATCTAACGGCGACATGTACTTCATCCGCTTCCAATCCCTGTCCGCGACGGACAGCACTACCGGTTACCCCCTGGAGGCGTTCTCCTCCAAGTTCACGCTCACCGGCATGACTGGC…	EMD37069	MIAPAFLLLAAFAQSAFATIYITSPVATTSWAAGQQQNVNWQDDGTSPSLSAFGPASVGIYIGTVNQQTLVQEIVSNVDVSTTSSIAFTPDQTMGSNGDMYFIRFQSLSATDSTTGYPLEAFSSKFTLTGMTGQFNATEEAEINASSGAPAASSPAPTSAPASSSSAGPSKAFSSSDSSKVVSSSAAAASQTANGAASLAVNGLAGIAVAALSAFLL	19	23	128	1e-08
	Basidiomycota	Gelatoporia subvermispora		EMD36590	ATGCTGGTCATACACGCTCTAACGGCGACTCTTCTGTCTGTACTCTCAGTGAATGCAAACATATACACCACATACCCTGTTGCCAGCTCTGTTCTTTATGCTGGACGATCCGCCACGGTCTCTTGGATCAACGACAACACCCAGCCCGCTCTGCAAGATATGGGCCCTGTCAAACTAGAACTCTACAACGGAAACGACACGTTCGTGGCAAGTCTCGCAGATGGAGTCGAACCCACTAGCCGCTCCCAGCAAGTTTGGATTGCGCCCACCTGGGCGCACGATGGCTCAGACTACTACATGCGTTTTGTCTGTAACAACCCGGAGCTCTCAGTGTACACTGCCCGCTTTAGCATCAGTCATGTCGAGGGCGACGTTGCCCCGGTCACTAGTGGTTCTGGC…	EMD36590	MLVIHALTATLLSVLSVNANIYTTYPVASSVLYAGRSATVSWINDNTQPALQDMGPVKLELYNGNDTFVASLADGVEPTSRSQQVWIAPTWAHDGSDYYMRFVCNNPELSVYTARFSISHVEGDVAPVTSGSGSNDAAVASLIGTTPALVGTPPAPTRMMTMPTSNSTAGSTIGPTPSAVRSTSIAPSATSQTQTQQPQNQSQNSQDENENSVNGRKTGAGTGIIGRRSTVDLERVKFRLVFILWPALVGITMAL	20	24	118	8.7e-09
	Basidiomycota	Gelatoporia subvermispora		EMD34893	ATGCGTCTCACGAGCCTCCTCGCCGCCGCCCTCGCCGCGCCCTCCGCCCTCGCGCTCTCCATCTCTGGGCCGTCCTCCAGTGCCTTCTGGGTCGCGAACACGAGCAACGTGATCACCTGGACGTCCAACGCGTCCGACCCCGCCACGGTCGACATCATCGTCGTCAACTCGAACGCGTCCACCCTCAACGGCGCCTTCAGCATCGCGAACGCCGTCTCCGTAACCAGCCAGACCTTCACAGTGACGAACGTGACGCTCCGCGTCGGCTCCGGCTACGCCGTCGAGTTCGTCAACCCCGATAACACCTCGCAGGTCCTCGCCACCAGCGACACGTTCTCCGTCATGCCCGGCGGCAGCACCCCCCGCCCCGCCCGCAAACGCCTCCTCCTCGGCATCCGC…	EMD34893	MRLTSLLAAALAAPSALALSISGPSSSAFWVANTSNVITWTSNASDPATVDIIVVNSNASTLNGAFSIANAVSVTSQTFTVTNVTLRVGSGYAVEFVNPDNTSQVLATSDTFSVMPGGSTPRPARKRLLLGIRRRRRVLLRVRRELGLRVRLERSLQLRLRRGREHHDQRRPRRAPRARCGSSGRARRRRGGALSPVDAWILVKSVPGKEGRRLGLVAAGPFLVQMVSERLHARGRAARRSFCPARSLWF	19	22	114	9.4e-10
	Basidiomycota	Gelatoporia subvermispora		EMD31470	ATGCGCTCCTTTGCCGTCGCCCTCGTTCTCGCCGCATCGGCCTCTGCCTACACCGTCACGTACCCCACCAACGACACCATTTGGACTGCCAACGGTCCCAACACAGTATCCTGGATCATGGTCAACACCGACCCGCAGAACTTCACCATCGTCCTCAGCAACCAGAACCACTACCCACCCACCCAACAGGTCCTCGCAGGGTTTGTCACGGGCAACCAGGGCAGCGCCACCGTGAACTCACCTAGCGGTGGCTTGACGCCCGGTAATGGATACCAAGTCAACCTCGTCAAGGACGCATACCATATGGACACTATTCTCGCGCAGTCTAACCAGTTCACGATCAACTGA	EMD31470	MRSFAVALVLAASASAYTVTYPTNDTIWTANGPNTVSWIMVNTDPQNFTIVLSNQNHYPPTQQVLAGFVTGNQGSATVNSPSGGLTPGNGYQVNLVKDAYHMDTILAQSNQFTIN	17	7	114	3.5e-16
	Basidiomycota	Gelatoporia subvermispora		EMD31385	ATGTTCGCCAACAAGCTCGCCGCATCCCTCCTCGCGCTCGCCGCCGCCGCCGTCGCGTCCCCGACCGCGTTCATCCCCGTCGCGCCGAAGGAGGACATCGTCTTCAGCCCGCACATCACCGGGCCCACCGCCGGCCAGCTCTGGCCGGTCGGCACCAACCAGACCGTCACCTGGGACACCTCGTCCATCCCCGCCGAGGGCCAGAACCAGACCGGCCTCCTTCTCCTCGGCTACCAGGAGAACGACAGCGAGAACCTGGACATCTCGCACCCTCTCGCGGTCGGTTTCCCCATCTCGGCGGGCGAGGTGAACATCACCGTCCCGAACGTCACGATGCGCACCGACTACATCGTCGTCCTGTTCGGCGACTCGGGCAACGTCTCGCCCCAGTTCACCATC…	EMD31385	MFANKLAASLLALAAAAVASPTAFIPVAPKEDIVFSPHITGPTAGQLWPVGTNQTVTWDTSSIPAEGQNQTGLLLLGYQENDSENLDISHPLAVGFPISAGEVNITVPNVTMRTDYIVVLFGDSGNVSPQFTIAF	20	40	133	7.8e-07
	Basidiomycota	Agaricus bisporus		EKM84339	ATGTTTTCCAAGCTCTGTCTTCTTGCCATCGTCACTCCTTTGATTGCTGCTCTGACTCTCGAAGGGCCAACTGGACCTGTCACCACTTCTAGTCCAATCACTCTGAACTGGACAAGTGATGCTACCGACCCAGGAACATTTTCCCTGTCCATGGTCAATGAGAATTTCCATGACACATTTGCTATCGCAAACAACGTCCAAACGAATGCGGGGACTATCACCCTCACACTTCCCTCCATTCCACCCAACCGCGAATATACTATCATAGCTATTAATATTAGCAATGTCACCGACATCTATGCTACGACTCCCCCCTTCAACGTGGGTCCCGCGGTTTCGAGTAGTCAGTCTTCCACTTCTGCAACGGGGAGCTCTGCGATTCCCTCTGGTACTGGCTCC…	EKM84339	MFSKLCLLAIVTPLIAALTLEGPTGPVTTSSPITLNWTSDATDPGTFSLSMVNENFHDTFAIANNVQTNAGTITLTLPSIPPNREYTIIAINISNVTDIYATTPPFNVGPAVSSSQSSTSATGSSAIPSGTGSTMSSRPPVGGTSTGFGVTVSNTPSGTTTPTDDATSSGANAPSGTNFGNSGNSGMSVRLNSNKGIVASAMLSLIAGAAIVVL	18	23	108	4.5e-10	S	N
	Basidiomycota	Agaricus bisporus		EKM78482	ATGTTCTTCAACTCCTTCGCTCTTCTCGCTCTTGCCGCTTCTCCCACTTTGGCCAACGTCTTTATCACAAACCCAACGTCTTCTACTACTTTCCACGGTGGCCAACAAGCTACCCTCAACTGGCAAGATGATGGCAAAGCTCCTTCCCTCCAAGATATGGGCAATTGTACGGTCGCTATCTACGTCGGTAACGCTCTGCAACAGACTTCGTTGCAAACCATTGTCGAGAGTGTGGACGTTTCCAAAACTTCCGCTATCCAATTCACTCCCGGACCCGAGATCGGTCCTAACAGCGCTGAATACTTCATTCGGATTGACTCGCTTACCGCAAAGGATAGCGCAAGCCCACAATATCCTGCCATGTCCTTTTCAGCCAAGTTCAAAATGGATGGGATGACG…	EKM78482	MFFNSFALLALAASPTLANVFITNPTSSTTFHGGQQATLNWQDDGKAPSLQDMGNCTVAIYVGNALQQTSLQTIVESVDVSKTSAIQFTPGPEIGPNSAEYFIRIDSLTAKDSASPQYPAMSFSAKFKMDGMTGTFSSAIEAQIAGQSTAPLAGQTAPPAGAASPTGGASKTGGASSTSALQRTAASGSATPSNTASDNGAFSVKAGWAGILSSVFVYVAVL	19	23	128	1.6e-09
	Basidiomycota	Agaricus bisporus		EKM80065	ATGCGTTCCATTGCCATTACCCTTGCCCTCGTCGCCTCTGCCTGCGCATACAGCGTCTCTCAACCCAGTAGTTCCATGGGTTGGTCAACTTCGGGTGGCCAACCCCTTACCTGGTCTCGAGTTGATACCGACCCGACCAACTTCACAGTTGTTCTCACCAACCAGGACCGCTCTGTCCTGCATCAAGACCAAGTTTTAATCGCTGAGCAGGATGGTGTTGGCCAGACGAAAGTCTCGTGCAACCCTCCTAGCGGTGGCTGGCCCGTCGGAAATCACTTCAGAGTCAACCTCGTTAAAAACGTTGACGAGCAGAACACCATCTTGGCTCAGTCCAGCGAATTCACGATCAAGGCCGCAAATACCACGTCTAGT	EKM80065	MRSIAITLALVASACAYSVSQPSSSMGWSTSGGQPLTWSRVDTDPTNFTVVLTNQDRSVLHQDQVLIAEQDGVGQTKVSCNPPSGGWPVGNHFRVNLVKNVDEQNTILAQSSEFTIKAANTTSS	17	20	116	3.7e-09
	Basidiomycota	Agaricus bisporus		EKM79101	ATGAACACTTTCATCACTACCCTTGTTATGCTCTTCGCCCTCTTCTTCGTTGCTCTCGGTGCTCCTGTCGACTCGAGGGATGTGTTCGTTCCGCCTCTGTTGACCCCGACCACGGGAGCAACTCTGAAAGCCGGTCACACCTATGAAGTTACATGGGATACTTCAAAAGCCCCCAAACAAATCACTAACCGAAAAGGTCGTATTATTTTGGCTTTCAAAACACGGCTCGTGGGCCTCAGCAGCCCTCTTGCTCAGGACTTTGATATTCTCCTCGGAAAGTTCAATGTCACTGTCCCTAAGAACACGGCACCCGGCAAGGACTATCAACTCGTTCTCATGGGGGATTCTGGAAATTACGGCCCCAAGTTTTCTATTGTCGCGTAG	EKM79101	MNTFITTLVMLFALFFVALGAPVDSRDVFVPPLLTPTTGATLKAGHTYEVTWDTSKAPKQITNRKGRIILAFKTRLVGLSSPLAQDFDILLGKFNVTVPKNTAPGKDYQLVLMGDSGNYGPKFSIVA	21	34	125	6.4e-08
	Basidiomycota	Agaricus bisporus		EKM81586	ATGATTCTATCAGCTTTCTCTCTCATCGCCGTCTTGGCATCTTCTTTCCTGGCTCGCGCGGACGTTAAACCTAGTGAACCCTCTCCCGGAGCAGTCTACAATGAAGGTCAAATGTGTCCTATTTCTTGGAATGCCGACCCCGACGGGTCGGACGACTGGAAATCGATGAGCATCGAGCTTATGACTGGTGACAATTTCAACATGGTTCAACTCATGACTCTTGGCACTACGTTTGATGGTTCTATCGACGGACAACACTCATTTACCTGCCCTGACGTCACACTCAATTCCGCTATCTACTTTTACCAGTTTACTTCTCTTCAAACCACGGACAAAGCTTGGACTACACGGTTTACGATCGCAGGACCAAACGGTGAATCGACTCCTCCCGCCAATGCA…	EKM81586	MILSAFSLIAVLASSFLARADVKPSEPSPGAVYNEGQMCPISWNADPDGSDDWKSMSIELMTGDNFNMVQLMTLGTTFDGSIDGQHSFTCPDVTLNSAIYFYQFTSLQTTDKAWTTRFTIAGPNGESTPPANAVQPISGEKIAWGVGGLEGSSQSVSPSGPASAGVPPSAESSATPDSQPPAPPAVATAFTTMTPSPTLATTRLAVVTSSTALSSTSAAPNNDTQTDGAVRTSTASVMIALIFPALLFVLF	21	25	120	1e-07
	Basidiomycota	Agaricus bisporus		EKM78485	ATGTACCCCTGTCTCTTCCTTATCCTCGCCCTCGACGCGATCACGCTCGTCAATGCCGGACTTTACGTCGTCAAACCTCTTCTGGGCTCAACCTGTCATGCCGGAAAGCCATGCACCGTTGATTGGCTTGATGACGGCACCAATCCGCTCTTAACAGCAATCGGCGTCGTCGACGTCGGACTTTACCATGGAAAACAGCAATTGGTGCAGACCATCCGGCCCGTGAACGTCGCCACAGTTCACTCCCTAACATTTACCCCTATTCCTGAAGCTGGACCTAACTCGGATAGCTATTACCTTTCATTGGTCTCTACATCCCTTTCACAAAATGCGTCTCAGCCCTACGCAGCTTTCTCTTCTTTTTTTCGGCTGGACGGGATGACAGGATCTTTTGACACA…	EKM78485	MYPCLFLILALDAITLVNAGLYVVKPLLGSTCHAGKPCTVDWLDDGTNPLLTAIGVVDVGLYHGKQQLVQTIRPVNVATVHSLTFTPIPEAGPNSDSYYLSLVSTSLSQNASQPYAAFSSFFRLDGMTGSFDTPNSAATTSFPVPSSVATSGKPLPTDTVLSTITVGVISSTSSSSISSHSAHTTTSLRQSSAAAPTIDSSASIASVASVDVPINNPPAVSPTSLRFSTLVSPPFTISPAVESRLSSSSSSTPLPSATVANTTPPNGATTCNISSAANIFIATTILFLVMAF	20	24	119	7.7e-07
	Basidiomycota	Agaricus bisporus		EKM75345	ATGTTCACTAATATCTACTTTGTCGCTATCGTTCTCTTGACGACTTTGACTGGTGTCAGTCATGGTGCACCACTTAACGTGTATGCGCCGCCTTTGATAACCCCAGCGGAAGGTGCTGTATGGATAATTGGAACCAACCAAACTGTGACTTGGGACACTTCTCGTCCTCCGACCCAGATCACTCAGCGTAATTCGAGACTTATCCTCTCGAAAGGAGGCCGCTTGGACGTCGAACACCCGTTGGCTAAAGATTTCGATATCATGGATGGTCAACATACTGTTACCGTTCCCATCTTACCTGTTGGTGACGATTATCAGCTCATTCTCTTTGGCGATTCAGGAAACGCGGGACCTACGTTTTCGATCCAGGCCGCTCCCAGTCAATCTTCCGCTTAA	EKM75345	MFTNIYFVAIVLLTTLTGVSHGAPLNVYAPPLITPAEGAVWIIGTNQTVTWDTSRPPTQITQRNSRLILSKGGRLDVEHPLAKDFDIMDGQHTVTVPILPVGDDYQLILFGDSGNAGPTFSIQAAPSQSSA	23	33	123	4.3e-06
	Basidiomycota	Agaricus bisporus		EKM81594	ATGAATGTCCTCACTTTCTTCTTCACCGTCTTCACTATCCTCGGTTCTTTCGTCGTTGAAGCTGTACCTACTGCCCAGCCGGAGAAGCGTGACGTCTTCGTCCCGCGTATTACATCTCCTGTGGCTGGTGATGTGTGGAACAGCAATCAACAGGCTCAGGTTACCTGGGACACCTCCGATGCCCCGGAAAACATCACGAACTCGAAAGGTGTTGTCGTGTTGAGGAGGGGTGACTTGGCGACTCCTGTGGTTTTGGCCGGTGGTTTCAATATCTTGGATGGTAGTGTCAGCTTCGATGTGCCGTTGGTCTTCTCGGGTGATGATTATTCTATCACTTTGTTCGGTGATTCCGGCAACTTCTCCCCCACTTTCACGATCAATGGATTCTCCTTTTGA	EKM81594	MNVLTFFFTVFTILGSFVVEAVPTAQPEKRDVFVPRITSPVAGDVWNSNQQAQVTWDTSDAPENITNSKGVVVLRRGDLATPVVLAGGFNILDGSVSFDVPLVFSGDDYSITLFGDSGNFSPTFTINGFSF	22	38	126	1.3e-05
	Ascomycota	Blumeria graminis	Wheat	EPQ66893	ATGTTCTTCGTGTCAAAACTCTTCCTAACTAGTTTGCTGGTTTGCCTTGCCTATGCGTATCCCGAGATAACCAGTCCGGCTGCCGGAACCTCGTTGCCTGGTGGTGTCGCGTTTACTATTACTTGGATCGATTCCGGAGACGCACCAGCCCTAGCAGACCTAACTTCGTATCAAATTTTCTTATATACAGGCTCGAATTCAAATCCTCAGCAGATATACGAAATTGGTCAAGGCGCTTTCAGTGCCGGTAACTCTATAACAGCCAATGTCCCAGTTACGATAGGAGGGTCTACAGAGAACGCATACTTTCTCAGTCTAGTATCTACGGCGGCTGCAGGAAAAACTATAACAAGCTTTTCTAGTCGATTCACTCTCACTGGAATGACTGGTACATTTTCG…	EPQ66893	MFFVSKLFLTSLLVCLAYAYPEITSPAAGTSLPGGVAFTITWIDSGDAPALADLTSYQIFLYTGSNSNPQQIYEIGQGAFSAGNSITANVPVTIGGSTENAYFLSLVSTAAAGKTITSFSSRFTLTGMTGTFSPTVISELSKISGATGPPVVNNIAAPAAVADVAGAPLEEGEWAIPYNLQTGLTKYAPMQPIPPTAITATNIKPLWPTSSVELASTYLPTPIQVTTLTQSQTFSANSHANTGAAASNPADDMQRFLNRWKD	20	24	125	1.9e-14
	Ascomycota	Blumeria graminis	Wheat	EPQ63654	ATGCAGACCTTCAGAGCAGTTTTCGTGGCAGCACTTATCTCCCTCTCTGAGGCAGTTCGCCTTACAAACACAGCCGATCAATATAGTGATGTCAAGGCTGGAGAGCCATACAAGATAACTTGGGAGAACGCATCAGGACCTGTTACTATATTGTTGAAGAATGGACCCTCTACTCACCTTCAGACCGTTTCTACCATCGCCTCCGGCCAAACTGGAAATTCTTACGAATGGACTCCACCTTCCACCCTTAAGACAGATAAATACGCTTTCGAGATAACTGACTCCGGAGAGCCAAACTACTCTGTTCAATTCACCATCACCGGTGATGACACTCCAGACCCTATGACCTCATCTCAACCAATTCGGGCAACTGGAACCGGAACCGGGCACCCAGCTCCC…	EPQ63654	MQTFRAVFVAALISLSEAVRLTNTADQYSDVKAGEPYKITWENASGPVTILLKNGPSTHLQTVSTIASGQTGNSYEWTPPSTLKTDKYAFEITDSGEPNYSVQFTITGDDTPDPMTSSQPIRATGTGTGHPAPSGMSSYTSRISNATSTMTGTYPTGSGGYSGGPSNTTVPHVSSTYMTSTIAASPSSTTVPADANNANGISSPLALVLSTFFAFMFLH	19	23	106	3.8e-18
	Ascomycota	Blumeria graminis	Wheat	EPQ62657	ATGCGTTACTACACAACTTTAGGCGCTGCCGCTTTGGCATTCGTCACAACTGTAACAGCACAAGTTCCAGGCTTTAATGCCATCACATCACCTTCTAAGGATCAAAAAATCGTAGCGGGTAAGGACTTCGACGTGATATGGCAACATGGTGGTGCACCAGATGATGCGACCGTCACTATCAAATTGCTTCAGGGAAAGACACCTTCAACACTAGATATTGGACCAACCGTCGCATGTAAGTACCCTACAACCTTGTTTCCCATCGAGTGCCTTGAGCTAACTCTCACAGCCAATATACCGTCGAAGTCTCAAAAATTTACATGGAGGGTTCCACAAGACCTTGGTCAGCACGAAACATACGGTTTCTCTATGGTACTAGACGGAAACGAACAGATTTTT…	EPQ62657	MRYYTTLGAAALAFVTTVTAQVPGFNAITSPSKDQKIVAGKDFDVIWQHGGAPDDATVTIKLLQGKTPSTLDIGPTVACKYPTTLFPIECLELTLTANIPSKSQKFTWRVPQDLGQHETYGFSMVLDGNEQIFQYSNPFHISKSNVDKGEGNDGAEDADNQDQQPSEIPNDDDDDDDDEDLDGEDKPELQNDKVQDEVKADIKDNVQAEPIKKPVENIQAEQIIKPAEIDDNEIDGKFDEQAEKIEGQSEKLEGQSEKLEEQAEKLEEQPEKLEGQSEKLEDEAEKLEEQPEKLEDEAEDNIEGESKKEDTSVEKLDGSNEDDDDDDDDEDDEDDEDDEDSASAPIANPPGTKTSLKAPLNGYQFLNNTGGNTYVIKPSASAPPAAIITSIGVVAQPGS…	21	87	141	4.2e-09	S	N	1±0.75
	Ascomycota	Botrytis cinerea	Wide(Grape/strawberry/raspberry lettuce, broccoli, and beans)	Bcin16g03510.1	ATGCGCCTCTCCCAGGCTTTCGTCCTTGTGGCATTCGCTCCTTTCGCAATTGCATATCCAACATTCTCAGCACCCGCAGCTGCAGCGGTAGAGACAGCTGCAACCGCGTTCACTGTTTCGTGGGCAGATAATGGAGATGCTCCAGCGACAGCTGATATTACTACCTATCAACTAGATGTCTGCGCAGGATCTAGTGGTACAAATCTCGAAGTGGTATACCCCGTAACTGCTTCCGCTACCTTGGGGTCGACTCTTACGACCAGTGTCACTGTGCCAGCGGCCAGGGGATCATCGGTGACCAATGCCTACTTTATGAGAATGATAGCAACCACAGCGACGGGGACTGTTACAGTGTACTCAAATAGATTTTCAATTAGTGGCATGACAGGTACTTTTGCA…	Bcin16p03510.1	MRLSQAFVLVAFAPFAIAYPTFSAPAAAAVETAATAFTVSWADNGDAPATADITTYQLDVCAGSSGTNLEVVYPVTASATLGSTLTTSVTVPAARGSSVTNAYFMRMIATTATGTVTVYSNRFSISGMTGTFAATYTITGTAGPATVNNVADTAVTSSSSSSSSSSGTTDDGVYGTPFQSQTGLTRYAPMGLMPGTTITATNTEPQYPTSSVALATTYLSSATIDTTLTQAQTASFTSHANTVAAASMPTDDMAKFLARWKD	19	23	125	5.8e-14	C	N	1±0.75
	Ascomycota	Botrytis cinerea	Wide(Grape/strawberry/raspberry lettuce, broccoli, and beans)	Bcin08g03320.2	ATGGCTCGTTACGCTCTCGCTTTCACTGCGCTCTTCGCAATTGCTCAAGCTATCAACATCACCTCCCCATCCACCAACGGAGAATGGGATCTCAGCGATGGTGCTCAAACTATCACCTGGACTTCAGTCTCTACTGATCCCCAAACCGTCGATATCTACCTCGTCCACATGGCATCGAACCCACCTCTCAGTGATGTTCTCTTCACCAACGTTGACATCAGCAAGGGATCCGAGAGTGTTTCCGGTCTCCAATTGCCAACCGGTGGCAACTACCAGATCAACTTCGTCAGCCCAGGAAAGGCGGAGCAAATTTTGGCTCAATCCCAACAATTCACCGTCAATGGAGTAGCCTCCAGCGCAAGCAGCACTCTTGCAGGTTACACTGGATCCGCTTCTTCC…	Bcin08p03320.2	MARYALAFTALFAIAQAINITSPSTNGEWDLSDGAQTITWTSVSTDPQTVDIYLVHMASNPPLSDVLFTNVDISKGSESVSGLQLPTGGNYQINFVSPGKAEQILAQSQQFTVNGVASSASSTLAGYTGSASSTTSTATSTFTSTGSSTTVTGTTTSTGTGLVTSASAASQTSSGSSSSSSSSSASASGNGAAATGIPMVGLLAGAAALFL	18	21	113	5e-16
	Ascomycota	Botrytis cinerea	Wide(Grape/strawberry/raspberry lettuce, broccoli, and beans)	Bcin08g03320.1	ATGGCTCGTTACGCTCTCGCTTTCACTGCGCTCTTCGCAATTGCTCAAGCTATCAACATCACCTCCCCATCCACCAACGGAGAATGGGATCTCAGCGATGGTGCTCAAACTATCACCTGGACTTCAGTCTCTACTGATCCCCAAACCGTCGATATCTACCTCGTCCACATGGCATCGAACCCACCTCTCAGTGATGTTCTCTTCACCAACGTTGACATCAGCAAGGGATCCGAGAGTGTTTCCGGTCTCCAATTGCCAACCGGTGGCAACTACCAGATCAACTTCGTCAGCCCAGGAAAGGCGGAGCAAATTTTGGCTCAATCCCAACAATTCACCGTCAATGGAGTAGCCTCCAGCGCAAGCAGCACTCTTGCAGGTTACACTGGTGCGTCCTCTACT…	Bcin08p03320.1	MARYALAFTALFAIAQAINITSPSTNGEWDLSDGAQTITWTSVSTDPQTVDIYLVHMASNPPLSDVLFTNVDISKGSESVSGLQLPTGGNYQINFVSPGKAEQILAQSQQFTVNGVASSASSTLAGYTGASSTSSSASSTSSSSSSSSSSSSASSSSSSSLASTTGTSSLTSSSGSASSTTSTATSTFTSTGSSTTVTGTTTSTGTGLVTSASAASQTSSGSSSSSSSSSASASGNGAAATGIPMVGLLAGAAALFL	18	21	113	7.8e-16	C	N
	Ascomycota	Botrytis cinerea	Wide(Grape/strawberry/raspberry lettuce, broccoli, and beans)	Bcin02g02210.2	ATGCAATTCAGCACTCTCTTCCTCGCCGCTGCGGCAGCAACTCTTGCCAGCGCGGTCAAGTTGACCAACGCCGATTTCGCCGTCACCGCCGGTTCTCCTTTCAACATCACTTGGGCAGATGCCGAAGGTCCCGTCACTCTTCTCCTCAAGAATGGTCCATCCACGTCCCTCACCACTGTCTCCACCATCGGAAGTGGATTGACTGGAACATCTTACTCCTGGACTCCATCATCCAGTCTTGACTCCAGCCTCTATGCCATTGAGATTCAAGATTCCACCAACACACCAAACTACAGTCAACAATTCCAGGTTTCAGGTGCTACTGCCGTTGCTTCAACCGTGACTGCTTCTTCTACAAGTGCTTCTTCCGCTTCAGGATCTTCCACTTCAGGATCTTCC…	Bcin02p02210.2	MQFSTLFLAAAAATLASAVKLTNADFAVTAGSPFNITWADAEGPVTLLLKNGPSTSLTTVSTIGSGLTGTSYSWTPSSSLDSSLYAIEIQDSTNTPNYSQQFQVSGATAVASTVTASSTSASSASGSSTSGSSTSGTSTSGTSTGSSTGSSSTASSTSESSTSNGTSTSASSSPTASGNSSTTLSGSSSASRTSSSSSRTASSSSTGGTSTATSAPTSAAAEFASPLAFIFLAFAAIVTLN	19	22	104	6.6e-16
	Ascomycota	Botrytis cinerea	Wide(Grape/strawberry/raspberry lettuce, broccoli, and beans)	Bcin02g02210.1	ATGCAATTCAGCACTCTCTTCCTCGCCGCTGCGGCAGCAACTCTTGCCAGCGCGGTCAAGTTGACCAACGCCGATTTCGCCGTCACCGCCGGTTCTCCTTTCAACATCACTTGGGCAGATGCCGAAGGTCCCGTCACTCTTCTCCTCAAGAATGGTCCATCCACGTCCCTCACCACTGTCTCCACCATCGGAAGTGGATTGACTGGAACATCTTACTCCTGGACTCCATCATCCAGTCTTGACTCCAGCCTCTATGCCATTGAGATTCAAGATTCCACCAACACACCAAACTACAGTCAACAATTCCAGGTTTCAGGTGCTACTGCCGTTGCTTCAACCGTGACTGCTTCTTCTACAAGTGCTTCTTCCGCTTCAGGATCTTCCACTTCAGGATCTTCC…	Bcin02p02210.1	MQFSTLFLAAAAATLASAVKLTNADFAVTAGSPFNITWADAEGPVTLLLKNGPSTSLTTVSTIGSGLTGTSYSWTPSSSLDSSLYAIEIQDSTNTPNYSQQFQVSGATAVASTVTASSTSASSASGSSTSGSSTSGTSTSGTSTGSSTGSSSTASSTSESSTSNGTSTSASSSPTASGNSSTTLSGSSSASRTSSSSSRTASSSSTGGTSTATSAPTSAAAEFASPLAFIFLAFAAIVTLN	19	22	104	6.6e-16	C	N
	Ascomycota	Botrytis cinerea	Wide(Grape/strawberry/raspberry lettuce, broccoli, and beans)	Bcin01g11300.1	ATGTTCTCCAAGATCTTCTCCCTCGCCACTTTGGTGGCCGCGGCCTCCGCATACACCGTCCTTACCCCAACTCTCAACTCCACCGTTGCAAAGGGTAAATCCACCAGTGTGACCTGGTCCTCTGTCGATACCGACGCATCCCAATTCTCCATCTACCTCGTCAACTTCAAAGACTGGCCTCCTACCGTCATCTCTCTCGCTCAAAATGTTCCACAATCCGATAACAGCGTCGATGTTACTATTCCCTGTGACGTGAAAAGTGATTACGGATGGCAACTCAACTTCATCAACGGAACTAACACCTACGTCATCTACGCCCAATCCAACGCCTTCTCCCTCACCGGATCATGCGTTGACCCCACCACCTCCTCTTCTGTTTCCGTCGCTACCACCACTGCA…	Bcin01p11300.1	MFSKIFSLATLVAAASAYTVLTPTLNSTVAKGKSTSVTWSSVDTDASQFSIYLVNFKDWPPTVISLAQNVPQSDNSVDVTIPCDVKSDYGWQLNFINGTNTYVIYAQSNAFSLTGSCVDPTTSSSVSVATTTAYATKNSTVTAFSTATTTAISKVIETVTFTSPMVWFVQPTSTGAMCAPVKTVTVFANGPAPTDCSSGSGSGSGSSSGGHGSGSGSGSGSGSGSGSGSGSGSGSGSGSGSGSGSGSGSGSGSGSGSGSGSGSGSGSGSSSGSGSDSGSGSPGTYSNSTTGTSKPSYSVLPSGTGSGPKSTTTGTTPVFTGAATSVQAGSMLALIAGAAVALL	18	21	113	6.9e-19	C	N
	Ascomycota	Botrytis cinerea	Wide(Grape/strawberry/raspberry lettuce, broccoli, and beans)	Bcin01g05310.2	ATGCGTTACCAATTCGTCTCCGCCGCCATCTTGGCCTCCATCTCCTCCGTCTTTGCCCAAACTGCTGGCTTTGACGCTATCTCAGTTCCAACCAACGGTCAAGTTGTTCAAGTTGGAGATGTTTTGGATATCACCTGGGCTCCTAACTCCGTCTCCGGAACTGTCACCATCAAGCTCTTGGAGGGTGCTTCCCCAGCTACCTTGAACTACGACCCTGTCGTCGTTGCCACCTCCGTCAACAACTTGGATGGATCATACAAGTGGACCATCCCAGCTTCCGTTGGTAGCTTCGCAACATACGGTATTGCCATCTTCCTCGATTCCGATGTCAACACCTTCCAGTGGTCCTTCCCATTCGTCATTAACGCTGCTGCTTCCTCTTCTTCCTCCGTCATCGTT…	Bcin01p05310.2	MRYQFVSAAILASISSVFAQTAGFDAISVPTNGQVVQVGDVLDITWAPNSVSGTVTIKLLEGASPATLNYDPVVVATSVNNLDGSYKWTIPASVGSFATYGIAIFLDSDVNTFQWSFPFVINAAASSSSSVIVSTTASSSVVAPTSAVTSVVVSATSEPHAAMSSSTSSVFSSISGIPGGCNPAHPGSCPSSYFSTVTTATATPAPVPTVVPATNGTASNGTWTAPSGSNVTLSAGASATKTGSGVVTATGAASAKVATGSFAMLGGLFAAFML	20	28	121	1.3e-18	C	Y	8.87±0.92
	Ascomycota	Sclerotinia sclerotiorum	Vegetables and fruits(bushbean/rape/celery/soybeans/peanuts)	EDN96923	ATGCAATTCAGCAATCTCTTCCTCGCTGCCGCAGCAGCCACTCTCGCAAGTGCCGTTCAATTGACCAACCCATCTTTCGAAGTCACCGCTGGATCCCCCTTCAACATTACCTGGTCAGATGCCCAAGGACCTGTCACTCTCGTTTTGATGAATGGCCCATCCACCTCTCTCAGCACCGTCTCCACCATCGGAAGTGGATTAAGTGGAACATCTTACACTTGGACACCGCCTGCTACACTCGATTCCAGTCTCTACGCTATCAGAATTGAAGATTCTACCTCCACACCAAATTACAGTGAACAATTCCAAGTCTCCGGCGCTACTGCTGTTGCTTCAACTGTCACCGCTTCTTCCACAAGTGTTTCCTCTTCCGAAACTGCATCCTCCACTTCTGGATCT…	EDN96923	MQFSNLFLAAAAATLASAVQLTNPSFEVTAGSPFNITWSDAQGPVTLVLMNGPSTSLSTVSTIGSGLSGTSYTWTPPATLDSSLYAIRIEDSTSTPNYSEQFQVSGATAVASTVTASSTSVSSSETASSTSGSSSTASSTSESSSSSTSSSAASSSSSSSIITSSNSTSTATRSSSSSSSSSSSSSTSTTRSITTTASRTSTSTTAGSTSSATSAPTSAAAEFSSPLAFVFLAFAAIVTLN	19	22	104	1.4e-17	C	Y	6.07±1.03
	Ascomycota	Sclerotinia sclerotiorum	Vegetables and fruits(bushbean/rape/celery/soybeans/peanuts)	EDO00757	ATGGCTCGTTACGCTCTCGCTTTCGCTGCGCTCTTCGCAATTGCTCAAGCTATCAGCATCACCTCCCCATCTACCGATGGAGAATGGGATCTCAGCAAAGGTGCTCAAACTATCACCTGGTCCTCAGTCAACACTGATCCTACCACCGTCGATATCTACCTTGTCCACATGGCATCCAACCCACCTCTCAGCGATAAACTCTTCAGCAACGTCGATATCACCGTTGGATCTGAGACCGTTTCCGGCCTTCAATTGCCAACCGGTAACAACTACCAAATCAACTTTGTCAGCCCAGGAAAACCAGAGCAAATCTTGGCTCAATCTCAACAATTCGAGGTCAAGGGAGTAGCTGAAAGCGCAAGCAGCACTCTTGCAGGTTACACTGGCACCACCTCCACT…	EDO00757	MARYALAFAALFAIAQAISITSPSTDGEWDLSKGAQTITWSSVNTDPTTVDIYLVHMASNPPLSDKLFSNVDITVGSETVSGLQLPTGNNYQINFVSPGKPEQILAQSQQFEVKGVAESASSTLAGYTGTTSTGTSTSTGTSTSTSTGSSTTSTGTSTSTGTSTSTATGLVTSASAARASGSSSSTSTSKNGAAATGIPMMGLLAGAAAMFL	18	21	113	2.9e-15
	Ascomycota	Sclerotinia sclerotiorum	Vegetables and fruits(bushbean/rape/celery/soybeans/peanuts)	EDO01950	ATGCGTTACCAATTCATCTCCGCCGCCATTTTGGCCTCCATCTCCTCCGTCTTTGCCCAAACCGCTGGCTTCGACGCCATCTCTGTACCAACCAACGGTCAAGTTGTCAAGGTTGGTGATGTTTTGGATATCACCTGGGCTCCTAATGCTGTCTCCGGAACTGTCACCATTAAGCTCTTGGAGGGTGCTACTCCAGCTACCTTGAACTACGACCCTGTCATCGTTGCTCACTCCATCAACAACTTGGATGGACAATACAAGTGGACCGTCCCAGCTTCCGTTGGCAGCTTCGAAACCTACGGAATTGCCATTATCCTCGATTCTGATGTCAACACCTTCCAATGGTCCTTCCCATTCAAGATCCAACCCGCTGCTGCTTCTTCCTCATCTATCATCGTC…	EDO01950	MRYQFISAAILASISSVFAQTAGFDAISVPTNGQVVKVGDVLDITWAPNAVSGTVTIKLLEGATPATLNYDPVIVAHSINNLDGQYKWTVPASVGSFETYGIAIILDSDVNTFQWSFPFKIQPAAASSSSIIVSTTASSSAAASTTSAAAVTSISGIPGGCNPAHGGSCPSSYFSTAPASSTTAPFSSISGIPGGCNPAHGGSCPSSYFSTVTTATSTVAAAPTVTPATNGTASNATYTAPSGSNATKTGPSVVEATGAGSANIATGSFALLGGLFAAFML	20	28	121	3.9e-19	C	Y	5.27±1.03
	Ascomycota	Magnaporthe oryzae	Rice	MGG_09736T0	ATGGTTTCCTCTCTGGCCATCCTCGCGCTCGCCTCGAGCGCCCTTGCCCTCAAGGTCACCTCGCCCGACTCCAACACCAACTGGAGCTCTGGTGAGAAGCACACCATCAAGTGGGAGACCGTCTCCAGCGACCAGCCCACCTTCAACATCTACCTTTCCAACAAGGTCACCTACCCGCCCACCGACGTCCTGCTCGCCTCCGACGTCAAGGCCAGCGACGGCTCTTTCGAGGTCGACAGCGGCAAGCTCCCCGCCGGCAACGACTTTACCATCAACCTGACCAACGGCACCAAGACCGAGCAGATCTACGCTCAGTCGAACCAGTTCAACGTCACCGGGGGTTCGTCTTCTTCCTCCTCCTCATCCTCATCCTCCACCACCAAGACTGCATCTGGTTCG…	MGG_09736T0	MVSSLAILALASSALALKVTSPDSNTNWSSGEKHTIKWETVSSDQPTFNIYLSNKVTYPPTDVLLASDVKASDGSFEVDSGKLPAGNDFTINLTNGTKTEQIYAQSNQFNVTGGSSSSSSSSSSSTTKTASGSSTAVSSTGADSSATASPTASGSGSTTKPTSAGASGASSTASGTGSAASATSTKASNSANGKMVASWIGAAALAVLAL	17	20	111	2e-16	C	N
	Ascomycota	Magnaporthe oryzae	Rice	MGG_09641T0	ATGCACGCCTCCACAATTGCCCTGGCCGTCTTTGGCATCGCTGGCACTGCCTCGGCCATTCAGTTCACCTCCCCGGTCGCAAACGCGACCGTTGCCCGAGGTGAGGCGAAACACGAAGTCTCCTGGTCCAGCGTTGACACGGACCCGGAGCGCTTCAGCATCTACCTGGTCAACTTTGTCAACTGGCCTCCCTACTACAAGCAGCTGGCGGCAGACGTCGAGACGGCTGCGGGTGCTGCTGAGATCCGCATTCCTTGCGACTTGGACGCATCTGGTGGATACCAGATCAACGCGATCAACGGCACCAACGTCTACGTAATTTACGCACAGACTCCTAAGTTCAGCATCGGCGGCGCGAGCTGCCAGGACCCCGTGGCGGCCGAGCCGTCCACGTGCGCC…	MGG_09641T0	MHASTIALAVFGIAGTASAIQFTSPVANATVARGEAKHEVSWSSVDTDPERFSIYLVNFVNWPPYYKQLAADVETAAGAAEIRIPCDLDASGGYQINAINGTNVYVIYAQTPKFSIGGASCQDPVAAEPSTCAPAVTVTATVTVSPTPLHSNGTLVQHPPSVTPPAAVTTTTVSTVNAGTCPETIGWGTSGYGSPITLTAVPRPSDEPTIPAPANAALTTSAPTSVSEKTVGNVVYQTVYMDLADYIAKGGSCGCDA	20	23	116	5.8e-17	C	N
	Ascomycota	Magnaporthe oryzae	Rice	MGG_04599T0	ATGCAGTACTCTCTTGCCGCCATCCTCGCCCTCGCTGGCTCCGTTATTGCCCAGACTCCTGGCTTCCACGCCTTGGTCAAGCCGGTCCGCGATGAGGTCATCCCCGCTGGCAAGCCTTACACTCTCGAGTGGCAGCCCGGTGGCCAGGACGGCCCCGTCAACTTTGTCCTGACCGGAGGCGAGACTCACGCTCTCCTGCAGGAGATTGGCACTGTTGCCACTGGCATCGACTCCAAGGTCGGCAGCTACATCTGGAACGTCGACGCCTCGCTCGGCGACAAGAAGGCGTACGGCCTCAAGATCGTCCTGGCTTCGGACCCCACCGTCTTCCAGTGGTCGAACCCCTTCACCATCAAGCCCGTCACCGACAAGCCCGTGACCAACAGCACCAGCTCTGCC…	MGG_04599T0	MQYSLAAILALAGSVIAQTPGFHALVKPVRDEVIPAGKPYTLEWQPGGQDGPVNFVLTGGETHALLQEIGTVATGIDSKVGSYIWNVDASLGDKKAYGLKIVLASDPTVFQWSNPFTIKPVTDKPVTNSTSSAAPSTITSASSAAPTAAATTLVKTNSTTTIPSNSSMTATKSGAPGSPTTLTQTATQGVPQATRTTTPSSPQATGAAAAFGFSSAALVGGVFMAVLGL	18	26	118	4.6e-20	C	Y	6.8±1.08
	Ascomycota	Magnaporthe oryzae	Rice	MGG_00527T0	ATGAAGTTCACTCTTTCTGCTTGCGTTGCCGTCCTGGCTGCCATCGCCGAGGCTCGTGTCCAATTCACCAACAGCAACTTCGTTGTTGAGGCCGGCAAGCCCTTCGAGCTCACCTGGTCCGGCGCCACTGGTCCCGTCACCATCTCCCTCAAGGATGGTCCCTCCACCAACCTGAGGACCGTTGAAACCCTCGTCAGCAACGCCTCTGGCGGCAAGGCCACTGTCACCCTGGACGCTTCTCAGCTCAAGTCTGGCACCTATGCCTTCGGCATCAAGGACACTTCTGGCGAGCCCGAGAACTACTCGCAGCAGTTCAACATCGTTGGTACCGGTTTGGCCTCAACCACTGCTTCTGGCACCACCACCGCCGCTTCCACCACTGCCGCCTCGTCGACCGCC…	MGG_00527T0	MKFTLSACVAVLAAIAEARVQFTNSNFVVEAGKPFELTWSGATGPVTISLKDGPSTNLRTVETLVSNASGGKATVTLDASQLKSGTYAFGIKDTSGEPENYSQQFNIVGTGLASTTASGTTTAASTTAASSTASMSTLSTTARPTAANVSSTASSTANSSSTAARTSATSTPASTTASSPPNTGAGSQLQSSLALVFLGAAAYVFLN	19	22	107	2e-15	C	N
	Ascomycota	Valsa mali	Apple/pear	KUI53186	ATGTTGCCCAAATATCTTTTGACTATTGGAAGCGTACTCTCTGCCTCTATGGCCATCACCATCACGGCGCCCAAGCAAGGCGCCAAGTGGGATTTCTCCGGCAGCAACACCATCACCTGGAATTCTGACTCAACAGACCCCGATTCCTTCGAGATAGTCCGGATCTCACCCAAAATTTCCTCCATGGCCCAGTCCATGATAGTCGACTCGGTCAACACATCGGATGGTAAATACACCTTCTCGAACTTCGTTACGCCCGTTGCAGATGACTATCAGATCAATTTTATTGGGAACTCCGCTTCGTACTCAGGAATTATCACTCAGTCACAGAGCTTTGCGGTCATCAAGTCCGGAGTTAACACCACAACCTCCTCTGCCAGTGCAACCGCCACTGGCACT…	KUI53186	MLPKYLLTIGSVLSASMAITITAPKQGAKWDFSGSNTITWNSDSTDPDSFEIVRISPKISSMAQSMIVDSVNTSDGKYTFSNFVTPVADDYQINFIGNSASYSGIITQSQSFAVIKSGVNTTTSSASATATGTASGTAAK	19	22	114	2.3e-10
	Ascomycota	Valsa mali	Apple/pear	KUI55655	ATGCCTTCCATCAAGACCGTCTCCCTGGCAGCCGCCACCCTTATCCCCGCCCTTGTCCAGGGTATCTCCTTCACCTCGCCGGCCTCTTCCGACGTCGTTACCAAGGGCAGCGACATCACTGCGAAGTGGACCTCTGTCGACACCGACCCGGAGGTCTTCTCCCTGTACATCTGGAACTTTGAAGCCTGGCCCCCGTACTACGAGGGTCTGGCGTACGACATCAACACCAGTGCTGGAGAGTTCACTGTTCGGATCCCGTGTCATGTCGACAACGGAGAGGGTTGGCAGCTGACTGCTATCAACAACACCAATGTCTACGTCCTGTATGCCCAGACGGACAAGTTCAATATCACCGGTGATTCCTGCACGGACCCAACCACCACCTCATCCTACTGCCCC…	KUI55655	MPSIKTVSLAAATLIPALVQGISFTSPASSDVVTKGSDITAKWTSVDTDPEVFSLYIWNFEAWPPYYEGLAYDINTSAGEFTVRIPCHVDNGEGWQLTAINNTNVYVLYAQTDKFNITGDSCTDPTTTSSYCPASTVYVTSTVNGAMNAAAATPTSTTSLVASTVSASVIKPGLVDGTVTSLPVVSAADVVLEAAVEISI	22	25	117	6.1e-16
	Ascomycota	Valsa mali	Apple/pear	KUI57242	ATGAAGTTCACTTCTACTCAACTTCTCGCCATTGCGGCTGCTCTTCCTTCGGCTCTGGCCGTTGAATTCACCAACAGCGATTACACCGTCACCGCCGGCAAGACCTTCACGCTGACGTGGGCGGACGCCAGCGGCCCCGTTACCATTACTCTCAAGGACGGCCCTTCCACCAACCTGAAGGATGTTGAGGTTCTTGCCTCCGGTGTGACCGGCACATCATTCACCTGGACTCCCGATTCGTCCCTGCCCAGCGACACATACGCTTTCGAGATCGAGGACTCGACCGGTGTCCCCAACTACAGCTCGCAGTTCACATTCCAGGGCAGCGCCAGCGCCAGTGCAAGCAGCTCCGTGGCGTCATCGACCTCTGTCTCAAGCACGCTCTCGTCCTCCACTGTG…	KUI57242	MKFTSTQLLAIAAALPSALAVEFTNSDYTVTAGKTFTLTWADASGPVTITLKDGPSTNLKDVEVLASGVTGTSFTWTPDSSLPSDTYAFEIEDSTGVPNYSSQFTFQGSASASASSSVASSTSVSSTLSSSTVTSTKSASSTSSGSSSSGSSSSGSATAATTSDSSTASASSTTTKSSSSSKSSTATSSTSTSTSTSTPVNTNDSKKLGSPLALIMGAVISLVVFN	21	23	106	1e-17	C	Y	6.8±1.15
	Ascomycota	Valsa mali	Apple/pear	KUI58831	ATGCAATTCTTCCTCACCACCATCACTGCCGCTGCGGCGCTCGCATGTTTCCCCCTTACCAGCGCCCTCCAGCTCACCAGCCCTAGCAACGGCGAGGTCCTAAGCGTTGGGGAGACCTTCAACCTCACCTGGACGTACGTCATCAATGACCCTGCCGGCGACAAGTTTGACATCGTGCTCTGGAACTTCCAGGGCGCCAACCCGACCGTCAATGTGACCCTCTACGAGGACGTGCAGACTTCCTGGGAACGTTACCCGGTCACGATCCCGTGTGATGCGGCTAATGGGCCAGGATATCAGATCAATGCCATGAGCGGCGGTGTCATCTGGTCTCAGTCGCCTGAGACGCCGGGATACTTTAGCATTACCGGGGAGGTCGGAATCTGTGATTAG	KUI58831	MQFFLTTITAAAALACFPLTSALQLTSPSNGEVLSVGETFNLTWTYVINDPAGDKFDIVLWNFQGANPTVNVTLYEDVQTSWERYPVTIPCDAANGPGYQINAMSGGVIWSQSPETPGYFSITGEVGICD	23	26	122	7.3e-13
	Ascomycota	Valsa mali	Apple/pear	KUI59152	ATGCGTTTCCTCTCACTCGTCGCGCTTGCCGCGCCCCTGGTGTCTGCCATCCAGTTCACCAACCCGGCTGCCAACTCGACCCTGACCAAGGGTTCCGTCTTCGATCTGCAGTGGTCTTCTGTCGATACCGACCCGACCGCCTTCAGCGTTTACCTCGTCAACTTCGTCAACTGGCCTCCTTTCTACACTCCCCTGGCTGTGGATGTCGAGACCAGCGCCGGCGAGGCCTCCGTCCGCGTCCCCTGTGATGTCGATAGCTCATACGGCTTCCAATTCAACGCCATCAACGGGACAAACGTCTACATCATCTACTCCCAGACATCCAAGTTCTTCATCTCAGGCGACGCGTGCACCGACCCCGTGACCACCGCGCCCGCCTCCTCCTGTGCGGCGGCGCCG…	KUI59152	MRFLSLVALAAPLVSAIQFTNPAANSTLTKGSVFDLQWSSVDTDPTAFSVYLVNFVNWPPFYTPLAVDVETSAGEASVRVPCDVDSSYGFQFNAINGTNVYIIYSQTSKFFISGDACTDPVTTAPASSCAAAPTVTQIVTVRGNSTLLASTTAPATTTAAPAPAKALVAKAQGTCPATIGWSKDYSHPVTLTETPRADRTVAVATGYVATTTLAKPTAAAGLDALTKQKSTTGSKKCSAKKTRKLKRHSDNGRVSAFKKAKRAHGL	17	20	112	2.8e-15	C	N
	Ascomycota	Valsa mali	Apple/pear	KUI59516	ATGCGTGTCGTTGTGTCTGCCGCTACCCTCCTCGCCTGGGTCTCTGCCGTCCTGGCTCAGACCGCTGGGTTCGATGCTGTCCTGACCCCCGCCAAGGACGAGGTCGTTGCCGCCGGTTCTTCCTACACCATCACCTGGGACTACTCCTCTACCTACACCGGTACCGTCTCCATCCAACTGCTCGAGGGTGCCACTTCCACCACTCTGCAGCTGGGCGATGTCATTGCTAGCGGTATCGACAACTCCCTCGGCAAGTACACCTGGACCGTCGACTCCTCCCTCGGAGACGACGCCACCTACGGCCTGAAGATCATCTACGGAGACGACTCCTCCATCTTCCACGCAACCGGCGTCACCACCGTTGCCGCCGTCGCCGCCACCACCCCGGCCGCCTCCGAG…	KUI59516	MRVVVSAATLLAWVSAVLAQTAGFDAVLTPAKDEVVAAGSSYTITWDYSSTYTGTVSIQLLEGATSTTLQLGDVIASGIDNSLGKYTWTVDSSLGDDATYGLKIIYGDDSSIFHATGVTTVAAVAATTPAASEDESSTVYSTEWLTITSCAATVTNCPARSTVTSSTIKPVVTTVKPSGASSAPAGSSSSSSVAPEAVSSASSSSAVVTSPVKPSGASSAANVAVPSTTLSPIYPVGNSTGSGSGAGVGGMGTVTLSTTSAAAKTTGTAASSSSTSSAIAASGAGRVAAGSVALVAGLVAAVFAL	20	28	121	8.9e-21	C	Y	4.87±0.92
	Ascomycota	Valsa mali	Apple/pear	KUI59652	ATGGTTTCCACTCTGACTCTCCTCGCCCTCGCCTCCGGCGTCATTGCCCTGCAGGTCACCTCGCCCACCTCTTCCGACGTTTGGACCGTTGGTGACTCTGAGACCATCACCTGGAACACCGTCAGCAGCGACCAGGACACCTTCAACATCTACCTGTCCAACATGGCCAGCTACCCTTCTCAGACCATCCTGCTCGCCTCCGACGTTTCTTCCAGCGCCGGATCCGCCAAGGTTGACGGCAGCAAGCTCGTTGCTGGCAAATCGTTCACCATCAACTTCACCAACGGCACCGAGACCGAGCAGATCTACGCCCAGTCGAACCAGTTCAACATCACCGCCTCCACCTCCACTTCTTCGTCCTCGTCTCAGGGTTCGTCTTCCACCACCTCATCCTCATCT…	KUI59652	MVSTLTLLALASGVIALQVTSPTSSDVWTVGDSETITWNTVSSDQDTFNIYLSNMASYPSQTILLASDVSSSAGSAKVDGSKLVAGKSFTINFTNGTETEQIYAQSNQFNITASTSTSSSSSQGSSSTTSSSSSSSSAAASSSASAAATTSSSSASSSESASSTASSTDKSSSTTATGTASESSTAKSTGTATGTAASKSSTAAATSGAGKIVAGWMGLAAVAALAL	17	20	111	2.7e-16	C	N
	Ascomycota	Valsa mali	Apple/pear	KUI61379	ATGAAGTTCACAACCTCTGCCGCCGCCTGCCTGGCCCTGATAAGCCACGTGCTCGCTCAGACCGCGGGATTTGACGCCATCTCCAAACCAACCACAGATGAGGTCCTCCCTGCTGGCTCGACCTTCGAGGTAACCTGGGACTACAACGCCAAGTACGACGGGACCATCTCCATCACCCTCCTCGAGGGTGCTACTCCCTCGACGTTGGAGCTTGGTGACACTGTTGCGAGTGGCATTGACAACAGCGCCGGTTCCTACTCCTGGACTGTCGGCAAGGACCTGGGCGACAAGGCGACATACGGCCTGAAGATCACCCTGGACTCGGACCCCAGCACTTTCCAGTACTCATTCCCATTCAAGATCTCCGCGTCCAGCGAAGACGCCTCGAGCTCGAGCACC…	KUI61379	MKFTTSAAACLALISHVLAQTAGFDAISKPTTDEVLPAGSTFEVTWDYNAKYDGTISITLLEGATPSTLELGDTVASGIDNSAGSYSWTVGKDLGDKATYGLKITLDSDPSTFQYSFPFKISASSEDASSSSTSASSVNTVSTPTSAVASASSASSEASSKASSYVSASSTAATTAVATTATTVTQATSATGEGSTATGTAAKTTLTTVTSASSASSASSASSTKSSTTSSPSAAVTAGASKVVAGECNAAPGPGPGSGTRSGLAISGFGAVFGDRHRFGGHPQRASHLQTAILDATNPASPLSVPTHETAVLLVDYQNIHVQHAGPKGMEAITIAQSLRKWADEHRIPVIIARTDTSQVPPRHAKLHDRAIDILKAFEATPGLGAVHPALTPPKPASQ…	20	28	121	1.3e-21
	Ascomycota	Verticillium alfalfae	Alfalfa	EEY18657	ATGGCGCTTGCCATGGCACTGGCGTGGGTAGTTTCCTGGGACCCAGGGGCAGGCAGGCAGGCGCAAGTGCAGGCGTCTGCTGTCGCCCAGAACCCCGACTTCAACCCCGTCAACAAGCCCAGCCCGAACGAGCAGATCCCCGCTGGTTCGACTTACAAGATTGAGTGGACCGCCCCTGCCAAGTTCGCTGGTGTCACCATCAAGATCGCTCTCATCGGTGGCGAGACCCAGCAGACCCAGGTCCCTCTCCTCGACATTGCCTCCGGCATTCCCAACTCGGCTCTCTCGTACGAGTGGAAGGTCCCCGCCGACATTGGCGGCAAGAAGTTCTACGGCCTCGTCCTGACTTCGGAGGCCAACGCCGCCGACTGGCAGTTCTCCAACCCCTTCGTCATCACC…	EEY18657	MALAMALAWVVSWDPGAGRQAQVQASAVAQNPDFNPVNKPSPNEQIPAGSTYKIEWTAPAKFAGVTIKIALIGGETQQTQVPLLDIASGIPNSALSYEWKVPADIGGKKFYGLVLTSEANAADWQFSNPFVITAGSGSGSKAPTYGAGSSTVVVTTSVAPPSSPCPPFPRPLWPPAGGSRATTHTTLVVASTTAPVIVQPTESAPVTVPQNGAGQAKASVFAVLGGVALAALL	19	38	132	6.6e-17	S	N
	Ascomycota	Verticillium alfalfae	Alfalfa	EEY18788	ATGAAGTACAGCGTTGCCGTCACCCTCGCCGCCCTTGTTGCCTACGTCCAGGCCAAGGCTGAGTTCACCAACACTCAGGCCGACTTTGCCGCCATCAGTGCCGGCGAGGACTTCACCCTGACCTGGTCCGGCGCCGAGGGCCCCGTTACCATCCTCCTCAAGACCGGCCCCAGTGACGATCTCACCACTGTTGAGACCATCACCACTGGCGAGTCTGGTGAATCCTTCACCTGGTCCGTCCCCACCACCCTCGTCAGCGGCCAGTACGCCTTCGAGATCAACGACGGCACCGAGCCCAACTACAGCGTTCAGTTCCCCCTTGTTGGTTCTGGCACTGCTTCCGCCAGCTCTGCCCCTGCCAGCACCGCCACCAGCGCTTCCGCTACCGTCACCGTCACC…	EEY18788	MKYSVAVTLAALVAYVQAKAEFTNTQADFAAISAGEDFTLTWSGAEGPVTILLKTGPSDDLTTVETITTGESGESFTWSVPTTLVSGQYAFEINDGTEPNYSVQFPLVGSGTASASSAPASTATSASATVTVTSTVAESTSTAAESSAASASETATSSAAESSATTEASSSVVTRTRTSTTAAESATGTAASVPDSKAGRLGSPVALIMTLAAMLYFH	19	23	107	8.5e-16
	Ascomycota	Verticillium dahliae	Cotton	VDAG_JR2_Chr3g01910a-00001	ATGAAGTACAGCGTTGCCGCCACCCTTGCCGCCCTTGTTGCCTACGTTCAGGCCAAGGCCGAGTTCACCAACACTCAGGCCGACTTTGCCGCCATCAGTGCCGGCAAGGACTTCACCCTGACCTGGTCTGGCGCCGAGGGCCCCGTTACCATTCTCCTCAAGACCGGACCCAGTGACGATCTCACCACTGTCCAGACCATCACCACTGGCCAGTCCGGTGAATCCTTCACCTGGTCCGTCCCCACCACCCTCGTCAGCGGCCAGTACGCCTTCGAGATCAACGACGGCACCGAGCCCAACTACAGCGTCCAGTTCCCCCTCGTTGGTTCTGGCACTGCTTCCGTCAGCTCTGCCCCTGCCAGCACCGCCACCAGCGCTTCAGCTACCGTCTCCGTCACC…	VDAG_JR2_Chr3g01910a-00001	MKYSVAATLAALVAYVQAKAEFTNTQADFAAISAGKDFTLTWSGAEGPVTILLKTGPSDDLTTVQTITTGQSGESFTWSVPTTLVSGQYAFEINDGTEPNYSVQFPLVGSGTASVSSAPASTATSASATVSVTSTAASSTSTAASSSAASESETATSSAAESSATTEASSSVVTRTRTSTTASESATGTAASVPDSKAGRLGSPVALIMTLAAMLYFH	19	23	107	5.5e-16	C	N
	Ascomycota	Verticillium dahliae	Cotton	VDAG_JR2_Chr3g03370a-00001	ATGCGTTTCGCTACCGCCGCCGTTGCCGCCCTTGTGGCCTTCGTCAGCTCTGCTGTCGCCCAGAACCCCGACTTCAACCCCGTCAACAAGCCCACCCCGAACGAGAAGATCCCCGCTGGCTCGACTTACAAGATTGAGTGGACCGCCCCTGCTAAGTTCGCTGGTGTCACCATCAAGATCGCTCTCATCGGTGGCGAGACCCAGAACACCCAGGTCCCTCTCCTCGACATTGCCTCCGGCATTCCCAACTCGGCTCTCTCGTATGAGTGGAAGGTCCCCGCCGACATCGGCGGCAAGAAGTTCTACGGCCTTGTCCTGACTTCGGAGGCCAACGCCGCCGACTGGCAGTACTCCAACCCCTTCGTCATCACCGCCAGCGAGGGCTCGGGCTCCAAGGCC…	VDAG_JR2_Chr3g03370a-00001	MRFATAAVAALVAFVSSAVAQNPDFNPVNKPTPNEKIPAGSTYKIEWTAPAKFAGVTIKIALIGGETQNTQVPLLDIASGIPNSALSYEWKVPADIGGKKFYGLVLTSEANAADWQYSNPFVITASEGSGSKAPTYGSGSSTVVVTTSVGTAIVTLSAVPTTSVSTVETTTSCPETTTTVAVKPTTSVVVPKNSTSAAVPVPTTHTTLVVASTTAPVIAQPTESAPVTVPQNGAGQAKAGVFAVLGGVALAALL	21	29	123	7.7e-18	C	Y	6.8±1.01
	Ascomycota	Ustilaginoides virens	Rice	KDB15881	ATGAAGTCCGCCGTCGCTCTATCTGCCCTGGCCGCCGTCGCCGTCGCCGTTCAGCCCAAGTTCCTCAACTCCAACTTCCAAGTTGTCGCGGGCCAGCCATTCACCCTCAAGTTTGACAGCTGCCAGAGTGGCTGCACCATCGTTCTCCAGAACGGACCCCAGACCAACACCAAGGATGTCAAGGTCCTGACCTCCGACGCCACTGGTGGAGCCTTTACGTTTACTCCGTCGGGCTGGGCCTCTGATACGTACAACTTCAAGATTACCAACAACGCCAACCCCAGCGAGTACAACTTCAGCTTGCAGTTCAGCTACCAAGGTGACGGATCTGCCTCTGCGTCGTCTGCCTCTGCCTCTGCCTCTGGCTCCGCTTCCGGCTCCGTTTCCTCGTCTGCCTCT…	KDB15881	MKSAVALSALAAVAVAVQPKFLNSNFQVVAGQPFTLKFDSCQSGCTIVLQNGPQTNTKDVKVLTSDATGGAFTFTPSGWASDTYNFKITNNANPSEYNFSLQFSYQGDGSASASSASASASGSASGSVSSSASAASTAGTSSQTGSSAAATTASGSTSMTSVTSMTSMASSVSFTSFAMTNSTATTTNSQSSTSTTSAPAVTTTVPNAGVRASPLALVAGAIAALAYLG	17	23	105	5.9e-11	C	N
	Ascomycota	Ustilaginoides virens	Rice	KDB12319	ATGCGCTTCTCCGTCGCCGCTGTTCTGGCGTTTGCCGCGTCCGCCATTGCCCAGACCGCCGACTTCGACCCCATCTACACCCCCAACAGTGGCGAGACGATTGATGCTGGCGCGCCCTACACCGTCACCTGGAGTTCTCCCGCCAAGTACATGGATGGCACCGTCTCCATCGAGCTGATTGGCGGCAAAACCCAAAACACCCAGCAGCACATTGCCGACATTGCTTCTGGCATCAAGAACAGCGCCAACAAGTACACTTGGAACGTGGATGCTTCGCTTGGAGCCGAGGCTGTCTACGGCCTCGTCTTCAAGCTCGAGAGCAATTCCTCCATCTTCCAGTACTCCAACCCCTTCCATATCAGGGCTGCCGCCAAGCCGGCCCCCAGCAGCGCCAGTCAA…	KDB12319	MRFSVAAVLAFAASAIAQTADFDPIYTPNSGETIDAGAPYTVTWSSPAKYMDGTVSIELIGGKTQNTQQHIADIASGIKNSANKYTWNVDASLGAEAVYGLVFKLESNSSIFQYSNPFHIRAAAKPAPSSASQTVTVTQPPGVKTIILSGTIPTSTSSSAAPTSTICTSSTSSTSSTSIYKTVQYNVTVCPTTLVPSASQYVPVNANSSTGIVSVSSPTAPAPVPTAAAAAIRIGSLGILGVVAAVLAL	18	26	120	8.3e-24	C	Y	8.87±0.74
	Ascomycota	Fusarium solani	Soybeans	NechaT98847	ATGCAGTTCACCATCTCCGCCGCCGCCTTCCTGGCTTTCGCTGCCAAGGCTTTCGCCCAGACCGCCGACTTCGACCCCATCTTCAAGCCCGAGGCTTGGCAGTCCGTTGCCGCCGGCCAGAGCTTCCAGATCACCTGGGATGCTCCCGCCAAGTACGCCGGCCAGCTCGTCACCATCTCCCTGATCGGTGGTGACTCCCAGAACACCCAGGTCCCCATCAAGGACATTGCCACTGGTGTCTCCAACGACGCTGAGGCTTACAGCTGGGCTGTTGATGCTTCCCTCGGTGACAAGAACGTCTACGGTCTCGTCATCAAGCTGGAGAGCAACCCCGAGGTCTTCCAGTACTCCAACCCCTTCAAGATTGCTGGCTCCGACAAGCCCGCTTCCACCAAGGCT…	NechaP98847	MQFTISAAAFLAFAAKAFAQTADFDPIFKPEAWQSVAAGQSFQITWDAPAKYAGQLVTISLIGGDSQNTQVPIKDIATGVSNDAEAYSWAVDASLGDKNVYGLVIKLESNPEVFQYSNPFKIAGSDKPASTKAAEPTYEAPTYGDDGTATLTAHYGSKTVSVSQVYSAPGAHTTVVAVEKTLTVPCNTTEPATTFVPVVKTASVPCNGTATATGPAAPPIYTHPSNPPAQSNPVVPVYPSQPAPPAAGTPTPVPVSGAARFGAPVAVVAGLVMAAFAL	20	28	122	1.1e-21	S	Y	9±0.65
	Ascomycota	Fusarium solani	Soybeans	NechaT87001	ATGCTGCCGAAGCTAGTGTTACTCGCTGGCTGGGCTTTTCATACCGTCGCGGCCCGACCCGTCTTCACCAACACCAATTTTGATGTCGAGCAAGGGACGCCTTTCACGCTCCACTACCAGGGCTGTGACGATGGCTGCACCATCGCCCTTATGACAGGCGATTCTGCTAATCTGAGAGTCGAAGAAGAACTGACAACGAGTGCGACCGGTGATAGCTTCACTTTCACTCTGAATGACCTTGACGCGGGAACATACGCTTTTAGAATCACCAGCGGAACAGACTCTTCATACAGTGCCCTGTTTGAATTAGCTGGAGACTCGAACTCCTCTGCGTCGGAAACGGCCGCTTCCTCCGAAACTCCGGCCGAGTCAACAACCGCGCCAGAGACCAAGTCAACG…	NechaP87001	MLPKLVLLAGWAFHTVAARPVFTNTNFDVEQGTPFTLHYQGCDDGCTIALMTGDSANLRVEEELTTSATGDSFTFTLNDLDAGTYAFRITSGTDSSYSALFELAGDSNSSASETAASSETPAESTTAPETKSTSTSTSTSSASSSSITGSESSTDSQTTTTSTSSGVSSTMSTASQATTTAPSPPKHGLSAGAIAGIVVGVVAVILIVLGALFFVMRRRKQKAAKGSTSSADPRDGQPQIAELEQPKNINIVVTLATPAKIRI	19	22	103	7.8e-08
	Ascomycota	Fusarium solani	Soybeans	NechaT102374	ATGAAGTACACTTTCGCTACCATTGCTGCCTTCGCCTCCGTGGCCCTGGCTCAGCCCGCTTTCCTCAACAGCAAGTTCGACGTCCAGGAGGGCAAGCCTTTCACCATCAAGTACTCCGGCTGCGAGGGTGGCTGCACCATCACCCTCCAGAACGGCAAGTCCACTGACACCAAGGATGTTGAGGTCCTGACTGCCACCGCTGAGGGCGACTCTTTCACCTTCACCCCCGGCAACCTGCCTTCCGACACCTACAACTTCAAGATTAAGAACAACGAGGACGGTACCATCAACTACTCCGGACAGTTCGCCTACGAGGGCACTGGCACCCTTCCCTCCAAGACCGAGGCCGAGACCTCTGCCGCTGAGACCTCCGCTGCTGAGACCACCTCTGCTGAGGAG…	NechaP102374	MKYTFATIAAFASVALAQPAFLNSKFDVQEGKPFTIKYSGCEGGCTITLQNGKSTDTKDVEVLTATAEGDSFTFTPGNLPSDTYNFKIKNNEDGTINYSGQFAYEGTGTLPSKTEAETSAAETSAAETTSAEETSAPATTEATTLTTVSKPLISTKEKTTTEEHTTIHTPIATKNATTPIPTTKKATSTGASSTGGSESTAAETSAAATGSATTVPESGAARMTSSLALIAGAVMAMVYLN	18	22	103	1.3e-10
	Ascomycota	Fusarium graminearum	Wheat	FGRAMPH1_01T01333	ATGAAGTACACTATCGCTACCATCGCTGCCTTCGCCACCATGGCCCTGGCCAAGCCTGCTTTCCTCAACACTGACTTCGCTCTCACTGAGGGCAAGCCTTACACCATCCGCTACTCTGGATGTGACTCTGGCTGCACCATCATCCTCCAGAACGGAGAGTCTACCGACCTCAAGGACTACAAGACCTTGACCAGCGGCGCCAAGGGTGACTCTTTCACCTTCACTCCTTCTCAGCTCCCCTCGGACACCTACAACTTCAAGATCACCGACTCTGCTGGTGACATCAACTACAGCGCTCAGTTCACCTACGAGGGTTCTTACGACGCTCCCTCCGTCACCTCCGCTACCAAGTCCGCTGTCGAGACCACCGCTGCCCAGACCACCGAGCAGGCTACCACT…	FGRAMPH1_01T01333	MKYTIATIAAFATMALAKPAFLNTDFALTEGKPYTIRYSGCDSGCTIILQNGESTDLKDYKTLTSGAKGDSFTFTPSQLPSDTYNFKITDSAGDINYSAQFTYEGSYDAPSVTSATKSAVETTAAQTTEQATTLASVTKPVEEATTAKPIIPTHVPVPPKNATTPIATPTKTGGAGQTGVPEVPVSGATRMTSSLALIAGAAMAMVYLN	18	23	103	8.5e-11
	Ascomycota	Fusarium graminearum	Wheat	FGRAMPH1_01T01083	ATGCAGTTCACCATCTCCGCCGCTGCCCTCATGGCTTTCGCCGCCCAGGCTCTTGCCCAGGTCGCTGACTTCGACCCCGTCCTCACCCCCAGCAACTGGGAGCAGGTCCAGACCGGTGAGACCCTCGAGATCACCTGGCAGGCCAAGCCCAAGTACTCCGGCGAGAAGATCTCCATCTCTCTGATCGGTGGTGCTACCCAGAACACCCAGGTCCCCATCAAGACCATTGCTACCGGTGTTGACAACGACGCTGCTTCCTACTCCTGGAAGATCGACTCTTCCGTCGGCACCAACAACGTCTACGGTCTCGTCCTCAAGCTCGAGAGCAACCCCGAGGTTTTCCAGTACTCTTTCCCCTTCAAGATCGAGGGTGGCAAGGAGAAGCCTTCCGAGGCTGAG…	FGRAMPH1_01T01083	MQFTISAAALMAFAAQALAQVADFDPVLTPSNWEQVQTGETLEITWQAKPKYSGEKISISLIGGATQNTQVPIKTIATGVDNDAASYSWKIDSSVGTNNVYGLVLKLESNPEVFQYSFPFKIEGGKEKPSEAEEKPSKTEEKNDYELPTEAPKPTKEAYPVPHTTVVAVHETVTVPCNTTTVGGSPTTFVPVVKTHYPVPPPAHQAPPANNNGTAPHPPVYTHPAQPNVPVVPTKPAGQPPVYGQPTPTPVPVSGAARFGAPVALVAGLVMAAFAL	20	28	122	8.7e-21	C	N
	Ascomycota	Fusarium oxysporum	Tomato, tobacco, legumes, cucurbits, sweet potatoes, bananaand so on	FOXG_00636T0	ATGCAGTTCACCATCTCCGCCGCTGCCCTCATGGCCTTCGCCGCCAAGGCCCTCGCCCAGGTCGCCGACTTCGACCCCGTTCTCACTCCCACCAACTGGGAGGAGGTCTCCGCTGGCAAGACCCTCGAGATCACCTGGCAAGCTAAGCCCAAGTACTCCGGCGAGAAGATCTCCATCTCTCTGATCGGTGGTGCTACCCAGAACACCCAGGTCCCCATCAAGACCATCGCCACTGGCATTGACAACGACGCTGCTTCCTACAGCTGGGCCATTGACTCTACCCTCGGAACCGAGAACGTCTACGGTCTCGTCCTCAAGCTCGAGAGCAACCCCGAGGTTTTCCAGTACTCTTTCCCCTTCAAGATTGAGGGTGCCAAGAAGTCCGAGGACAAGCCCTCT…	FOXG_00636P0	MQFTISAAALMAFAAKALAQVADFDPVLTPTNWEEVSAGKTLEITWQAKPKYSGEKISISLIGGATQNTQVPIKTIATGIDNDAASYSWAIDSTLGTENVYGLVLKLESNPEVFQYSFPFKIEGAKKSEDKPSQTKNDYEVPSSVAPKPTKPAYPVPETTVVAVSETVTVPCNNTAGSPTTFVPVVKTHYPAPPAPPANNGTAPNPPVYTHPAQPPVVPTQPAGQPPVYGQPTPTPVPVSGAARFGAPIAVVAGLVMAAFAL	20	28	122	4.5e-21	C	N
	Ascomycota	Fusarium oxysporum	Tomato, tobacco, legumes, cucurbits, sweet potatoes, bananaand so on	FOXG_00537T0	ATGAAGTACACTCTCGCTACCATTGCTGCCCTCGCCTCCGTGGCCCTGGCCAAGCCTGCTTTCCTCAACACCGAGTTTGATCTCACTGAGGGCAAGCCTTACACCATCCGCTACTCTGGCTGTGACGATGGCTGCACCATTGTCCTCCAGAACGGCCCCTCCGATGATCTCTCTGACTACAAGACCCTGACCACCTCCGCCACTGGTGACTCTTTCACTTTCACCCCCTCTGAGCTTCCCTCCGACACCTACAACTTCAAGATCACCGACAAGGCTGGTGAGGTCAACTACAGCGCTCAGTTCCCCTACAAGGGATCATACGCCGCTCCCTCTGTCACCAAGTCTGCCACCGCTACCGCTGAGACCACTGCCGTCGCCTCCACCAAGGAGGCCACCACC…	FOXG_00537P0	MKYTLATIAALASVALAKPAFLNTEFDLTEGKPYTIRYSGCDDGCTIVLQNGPSDDLSDYKTLTTSATGDSFTFTPSELPSDTYNFKITDKAGEVNYSAQFPYKGSYAAPSVTKSATATAETTAVASTKEATTLASVTKSAEETTTVAKPIIPTHAPSKNATTPTAAHPTPSKTGSAGGETSVPSVPESGAARMTSSLALIAGAVMAMVYLN	18	22	103	6e-10	C	Y	8.07±0.88
	Ascomycota	Fusarium verticillioides	Maize	FVEG_00977T0	ATGAAGTACACTCTCGCTACCATTGCTGCCCTCGCCTCCGTGGCCCTGGCTAAGCCTGCTTTCCTCAACACCGAGTTCGATCTCACTGAGGGCCAGCCTTACACCATCAAGTACTCTGGCTGTGATGATGGCTGCACCATTGTCCTCCAGAACGGCCCTTCTGACGATCTCTCTGACTACAAGACCCTGACCACCGATGCCACTGGTGACTCTTTCACTTTCACCCCCTCTGAGCTTCCCTCCGACACCTACAACTTCAAGATCACCGACAAGGCTGGCGAGGTCAACTACAGCGCTCAGTTCCCCTACAAGGGATCATACGCCGCTCCCTCTGTCACCAAGTCCGCCACCGCTACTGCTGAGACCACTGCTGCCGTTTCCACCAAGGAGTCTACCACC…	FVEG_00977T0	MKYTLATIAALASVALAKPAFLNTEFDLTEGQPYTIKYSGCDDGCTIVLQNGPSDDLSDYKTLTTDATGDSFTFTPSELPSDTYNFKITDKAGEVNYSAQFPYKGSYAAPSVTKSATATAETTAAVSTKESTTLASVTKSAEETTTVAKPIIPTHAPSKNATTPAAHPTPSKTGSAGGETSVPSVPESGASRMTSSLALIAGAVMAMVYLN	18	22	102	5.7e-10	S	N
	Ascomycota	Fusarium verticillioides	Maize	FVEG_00876T0	ATGCAGTTCACCATCTCCGCCGCCGCCCTCATGGCCTTCGCCGCCAAGGCCCTCGCCCAGGTCGCCGACTTCGACCCCGTTCTCACTCCCACCAACTGGGAGGAGGTCTCCGCTGGCAAGACCCTCGAGATCACCTGGCAGGCCAAGCCCAAGTACTCCGGCGAGAAGATCTCCATCTCTCTGATCGGTGGTGCTACCCAGAACACCCAGGTCCCCATCAAGACCATTGCCACTGGCATTGACAACGACGCTGCTTCCTACAGCTGGGCCATTGACTCCACCCTCGGAGACCAGAACGTCTACGGTCTCGTCCTCAAGCTCGAGAGCAACCCCGAGGTTTTCCAGTACTCTTTCCCCTTCAAGATCGAGGGTGCCAAGAAGTCCGAGGACAAGCCCTCT…	FVEG_00876T0	MQFTISAAALMAFAAKALAQVADFDPVLTPTNWEEVSAGKTLEITWQAKPKYSGEKISISLIGGATQNTQVPIKTIATGIDNDAASYSWAIDSTLGDQNVYGLVLKLESNPEVFQYSFPFKIEGAKKSEDKPSQTKNDYEVPSSVAPKPTKPAYPVPETTVVAVSETVTVPCNNTAGSPTTFVPVVKTHYPAPPAPPANNGTAPNPPVYTHPVQPPVVPTQPAGQPPVYGQPTPTPVPVSGAARFGAPIAVVAGLVMAAFAL	20	28	122	2.8e-21	S	Y	7.2±0.77
	Ascomycota	Fusarium fujikuroi	Rice	KLO94325	ATGAAGTACACTCTCGCTACCATTGCTGCCCTCGCCTCCGTGGCCCTGGCTAAGCCTGCTTTCCTCAACACCGAGTTCGATCTCACTGAGGGCAAGCCTTACACCATCCGCTACTCTGGCTGTGACGATGGCTGCACCATCATCCTCCAGAACGGCCCCTCCGATGATCTCTCTGACTACAAGACCCTGACCACCTCTGCCACTGGTGACTCTTTCACTTTCACCCCCTCTGAGCTTCCCTCCGACACCTACAACTTCAAGATCACCGACAAGGCTGGTGAGGTCAACTACAGCGCTCAGTTCCCCTACAAGGGATCATACGCCGCTCCCTCTGTGACCAAGTCCGCTACCGCTACCGCTGAGACCACTGCTGCCGTTTCCACCAAGGAGGCCACCACC…	KLO94325	MKYTLATIAALASVALAKPAFLNTEFDLTEGKPYTIRYSGCDDGCTIILQNGPSDDLSDYKTLTTSATGDSFTFTPSELPSDTYNFKITDKAGEVNYSAQFPYKGSYAAPSVTKSATATAETTAAVSTKEATTLASVTKSAEETTTSKIEELRSSTSMDDERDMEESELLSCISEIVMLAMLMSPRNQLRDLSQVYVRCGGMLFQIKRQDRRRDTQ	18	22	102	1.3e-09	S	N
	Ascomycota	Claviceps purpurea	Wheat	CCE31358	ATGAAGTACGCCGTCGTTTTCGCTTCTTTGGCTGCTCTGGCCGCGGCCGCCAAACCCAGCTTTCTGAACACCGATTTCGATCTCAAGGAGGGCGCGAGCTTCACCCTCAAGTTCAACAACTGCCAGGGCGGCTGCACCATTATCCTGCAGAACGGTCCCGCGACCAACACCAAGGATGTCAAGACCTTGACCTCCGCCGCTACCGGTGATTCGTTCACCTTTAAGGCTTCCGATGTCGCCTCTGGTACCTACAACTTCAAGATCATCAGCAACACCGATGCCACCGAGTTCAACTACAGCAAGCAGTTCGCCTACTCGGGCACTGGTACTGTCGGAGCCAGCTCCTCGCAGTCTCCTTCGGCTTCTTCTGCTGCCGCGTCTTCCACCACCGCCGCGTCG…	CCE31358	MKYAVVFASLAALAAAAKPSFLNTDFDLKEGASFTLKFNNCQGGCTIILQNGPATNTKDVKTLTSAATGDSFTFKASDVASGTYNFKIISNTDATEFNYSKQFAYSGTGTVGASSSQSPSASSAAASSTTAASSATSSTMKSVSSSSRGSSTGSTTGSTTGSASSTASATTSMESSTATRSSATAATTIPNAGGRSASPLALVAGAVAALAYLG	17	22	104	4.9e-11	S	N
	Ascomycota	Claviceps purpurea	Wheat	CCE31100	ATGCGTTTCTCCGCTGCTGCCGTTCTGGCCTTCGCCGCCTCTGCCTTGGCCCAGACGCCTGATTTCGATCCCATCTACACGCCCAAGAAGGATGAGGTTGTCGCCGCCGGCTCTCCTCTCGTCATCACCTGGGACGCTCCCGCCAAGTACGCTTCTGGAACCGTTTCCATTTCTCTGATTGGCGGTCCCACCCAGAACTCTCAGCAGCCTATTGCCGAAATTGCTTCTGGTGTCAAGAATAGCGCCAAGACGTACACTTGGAATGTCGATGCTTCCCTCGGCAAGGACAATGTCTATGGCCTTGTCTTCAAGCTCGAGAGCGACAAACAGATCTTCCAGTACTCCAACCCCTTCCACATCAAGGCCGCCGGTGACAAGGCTTCTGGCAGCGACGGCGTC…	CCE31100	MRFSAAAVLAFAASALAQTPDFDPIYTPKKDEVVAAGSPLVITWDAPAKYASGTVSISLIGGPTQNSQQPIAEIASGVKNSAKTYTWNVDASLGKDNVYGLVFKLESDKQIFQYSNPFHIKAAGDKASGSDGVTLTKSVGTKTVLLSSTPATVSTTTAPAAHTTTPSNSETTPTSFVTKTEEFTTTVPCTTNSANGTGAGAATDMQSAPTGSGSAPTASNPIMTKSGAISPVPTAGASSIRVGSFSIVAIAAACLLL	18	26	120	5.8e-24	S	Y	8.8±0.68
	Ascomycota	Aspergillus flavus	Cereal grains, legumes, and tree nuts	EED57164	ATGCGTGCGTTCGAATCTGTCTTCGCAGCCATTGCCTGCTTGGCCCATATTGGCATGACAGATGCATTGTCCTTCACTCAGTGGCCAGGTGTCATCCATACTGGTGAAGACAATACCGTGAAGTGGATCGGTGACCCCGACCTCCCCACGACTATTACCCTTCGCAGGGGCGCGGCGAACGACCTTGGCGACGTGTATGTCCTTACGCGTGATGCCCGTGGGAATGAATACACCTGGAAGGCCAATGATGACCTGCAGGATGGCTCAGATTACGCTCTGCAAATTCAACAAAACGAAGAAATCAACTACACCGGACATATAATTGTCGAGCATCCCAACGGCCAAGCACCATCTTCAAAGGGGCCGCGTCCCGATGAGGACCCTAACTCCCCAGATTTC…	EED57164	MRAFESVFAAIACLAHIGMTDALSFTQWPGVIHTGEDNTVKWIGDPDLPTTITLRRGAANDLGDVYVLTRDARGNEYTWKANDDLQDGSDYALQIQQNEEINYTGHIIVEHPNGQAPSSKGPRPDEDPNSPDFSTAPRNGTTGVAKGNNATITVTHVKHDDKPSTGNNHTSNKSAVSAKTQSDDASLRNWSPNLILAVVAVLYLNY	23	26	107	2.2e-10
	Ascomycota	Aspergillus flavus	Cereal grains, legumes, and tree nuts	EED56384	ATGCGTTTCTTCCAGATCGCTTCGATTGTTGCCTACGCGGCCACTTCCCTCGCTGTCACCATCACTTCCCCCCAGAATGGGGACAAGGTTGACTTCAGCAAGCCTTACACCGTCAAATGGACCACTGTCCCCTCGGACCCCGAGCAAGTCAACATCGTTCTCAAGAACCAAACCTCCTCCGAGAAAGAGATTGCCAAGAACGTTAAGACCTCAGACGGCAAATACACCATTGACAGCATCTGGGACATTGAGACAGGCACCGGATACCAGTTCAATTTCATATCCAACTCTACGAAGAACACCGGCATCCTGGCCCAGTCGCAGATCTTCAATGTGACGGCTGTCGCAGACCCCCCCAAGCCATGTAAGCAATATTTCAGTACTAAAATCACCAAAACA…	EED56384	MRFFQIASIVAYAATSLAVTITSPQNGDKVDFSKPYTVKWTTVPSDPEQVNIVLKNQTSSEKEIAKNVKTSDGKYTIDSIWDIETGTGYQFNFISNSTKNTGILAQSQIFNVTAVADPPKPCKQYFSTKITKTSSSTTPSCTCTSISTTIKTRTTSRPCIIHSTLSTSKSSPSSSRAPCSPSSSTALPSASVNKASSATSSASSTSATSTESTGGSAALTIPAAGSLMLSLFALVL	19	22	112	1.3e-18	C	Y	2.53±0.99
	Ascomycota	Aspergillus flavus	Cereal grains, legumes, and tree nuts	EED55562	ATGCGTTTCTCCATCTTCGGTGCTCTCACTGCCCTCGCGGCTCTGGCTACTGCCCACACCGACCCTGACTACAGCCAGGGTCCTACTGGCAACCCCATCTACACTCCCGGTCTGAACGAGGCCGTGCCCGTTGGCAAGCCCTACGCCATCACCTGGGGTCCTACCACCGAGGGCACCGTCTCTCTGGTCCTTCTCCGTGGCGAGAGCACGAACATGCAGACTCTCGAGACTATTGCCGAGCAGATCCCCAACAACGGCAAGTTCGAATGGACTCCCAGCACCAGCCTTGAGGCCGATGTCACCCACTACGGTCTCCTCCTGGTCGTCGAGGGAACTGGCCAGTACCAGTACTCCACCCAGTTCGGTATCTCCAACCCTAACGGCGCTTCTTCTTCCTCC…	EED55562	MRFSIFGALTALAALATAHTDPDYSQGPTGNPIYTPGLNEAVPVGKPYAITWGPTTEGTVSLVLLRGESTNMQTLETIAEQIPNNGKFEWTPSTSLEADVTHYGLLLVVEGTGQYQYSTQFGISNPNGASSSSSAAPEVPTSTAANPGASSSATSYVTYEITTTICPETETAPATAAPTASTSAPVIPPPAQSHSWGTGGVSVPVVSPTNTPYLPTTLRSSSAPSGTASSTTPGVPLFTSGADRNAISFGAAAAGVLAVLAF	21	34	123	5.6e-24	C	Y	5±1
	Ascomycota	Aspergillus flavus	Cereal grains, legumes, and tree nuts	EED55079	ATGCGTCTCTCTTACGCCATCTCTCTCTTGCCTCTGGCTGCTTCTGTTGGAGCTCTCCAGGTCACTTCCCCCAAGAAGGGTGAGGACGTTGACCTCTCCAAGTCCTTCACCGTGAAGTGGGATGCCGTCGATACCGACCCCTCTTCTTTCGATCTCTACATTGTCAACAACGCCGTCTACCCCAGCGTTGAGCAGAAGATCGCCTCCGACGTTGACTCCTCCAAGGGCTCCTACGATGTCTCTGGCCTGTCCGACCTGACCAACGGCAAGGGCTACCAGATCAACTTCCTCTCCAACTCCGCCAAGAACAGCGGTATCCTCGCTCAGTCCCAGCAGTTCAACGTCGAGGGCTCCTCTGAGTCCACCTCGACCGCCAGCGCCAGCGAGTCCAAGACCACC…	EED55079	MRLSYAISLLPLAASVGALQVTSPKKGEDVDLSKSFTVKWDAVDTDPSSFDLYIVNNAVYPSVEQKIASDVDSSKGSYDVSGLSDLTNGKGYQINFLSNSAKNSGILAQSQQFNVEGSSESTSTASASESKTTTAATGTSTATTVSSSARASASASASANSTSSGSTPVSTGAGVSLAAPVSAAAGLLMGVLALNL	19	22	115	1.4e-21	C	N
	Ascomycota	Aspergillus flavus	Cereal grains, legumes, and tree nuts	EED53025	ATGAGACTCATATGCTCGTTACCTGTGGTCCTCCCTCTATTCTCGACAGCGCTGGCAGATGTCGAGTTCATAGCGCCAGCGCGTGGCACAATAATGAAGGCCGGGGATGTAGTAACAGCACACTGGAAGGACTCTGGCGAGTCTCCTCGCATTTCCGAACTTGTACAGTACGACCTTTATCTTTGTGCTGGCGGAGACACATTAGGGTCCCAGGAGAACCTGGCTATCCTTATCAAAGATGGTGTCTTTGCCCGCGGCAACTCTGTTTCTTTCAAGATTGATCCAGCAGTTGGCGGCAACGAACCAAACGCATACTTCCTGAAAATGGTTGCATCTGGTCCCGACGCCCATGTAATCAATTTCTCCGATCGTTTCACGCTCACAGACATGGCTGGCGCT…	EED53025	MRLICSLPVVLPLFSTALADVEFIAPARGTIMKAGDVVTAHWKDSGESPRISELVQYDLYLCAGGDTLGSQENLAILIKDGVFARGNSVSFKIDPAVGGNEPNAYFLKMVASGPDAHVINFSDRFTLTDMAGAFSSNLEDGIGLLSEGHGQQELRRRQAAGAYTIPYQLQTGPTRYAPMAKKPGSTIPADKSPTPQFPTSAYEIATAYLSAPTIQTTVSASLTYSVSSIENTASPAPHPHDKKMKRFLERWKD	20	24	127	7.5e-18	C	N
	Ascomycota	Aspergillus flavus	Cereal grains, legumes, and tree nuts	EED51104	ATGCGTTTCACTCTCGCTTGCCTCGCTGCCCTTGCGTCTTCCGCGGCCGCCTATATGGTCAACGCCCCAATGACTGGTGATCAAGTCCCCATTCAGGCGGGAACCATAATTACATGGTCTGCTGTTGACACCGATCAACCAACATTTGATCTCTGGCTTGTCAACATGCGACACTTCGAACCCTATGCAAGGCAGATCGGCCAAGGTATCAACCGGGATGCCCAGACCTACCGAGTCCAAGGTGTGAGCGGTGTCCCGCCGAACACTGGGTATCAATTCAACTTTGTCCGTCACGGTGCCGATGCGAATGAAGCCAAGGAGCGTCCGTTGGCTCAGTCAGGAGACTTTACTGTTTATAGTGAGGGTACTGTTTAA	EED51104	MRFTLACLAALASSAAAYMVNAPMTGDQVPIQAGTIITWSAVDTDQPTFDLWLVNMRHFEPYARQIGQGINRDAQTYRVQGVSGVPPNTGYQFNFVRHGADANEAKERPLAQSGDFTVYSEGTV	18	21	118	1.1e-10
	Ascomycota	Aspergillus flavus	Cereal grains, legumes, and tree nuts	EED49660	ATGCGTTTTCTGCTCCCCTTTGCCATTGGGCTCACCCCCCTGGCTTCCGCCCTGAGCATCAACAAGCCGGGCGCCAACTCGACCTACGCCGCCGGATCTACCGTAACGGTCAACTGGAGTACAGTGGACACTGACCCCACCGAAATCAGCCTGTACCTGTGGAACTTTGTTTCCTGGCCTCCGTCTTACGTTCCTCTGGCTCGGAATGTGCCCACTGCCGATCAGTCATACTCGGTGCAGATCCCCTGCGACACCAACCCCGAATGGGGTTATCAGATCAGCGCCATCAACGGGACCAATGTCTACATTATCTACGCGCAGGGTGACCGGTTCACGGTCTCAGATCCTGTAAATGGCACCAGCTGTTCTGACCCCGTCACGCCACCCCCAGCTTCCACC…	EED49660	MRFLLPFAIGLTPLASALSINKPGANSTYAAGSTVTVNWSTVDTDPTEISLYLWNFVSWPPSYVPLARNVPTADQSYSVQIPCDTNPEWGYQISAINGTNVYIIYAQGDRFTVSDPVNGTSCSDPVTPPPASTCGPTNAVSTVYVTVSPTGSSSRLIHHSSLGLPSSHLPQSTHALPAPSSTVTASSKYVKPGIVPKTIGWCSDYSHPVTLDKVPTPTAVPAGPNDAGHDTSSAVVTAAPSVVTGEAKVVTITTTVSVPAAPGDEQCLFV	18	21	113	3.9e-20	C	N
	Ascomycota	Aspergillus flavus	Cereal grains, legumes, and tree nuts	EED45286	ATGCGTTCCATCTTCTACTTGACTCTCAGCGCCATGGCGTCTCTCGCTGCTGCTGCTACCAACAGTGCCAACCCGTTCAACATCCCCTCTGAGGGTTATTCGTTCGAGGCTGGTGAGCCGACTACGCTCTCCTGGAAGCCTACCACCAGCGGCACCGTCTCCCTGAAGCTCCAATGGGGCGCTGTGATGACTTCGAACACGGGTACTACCATTGCCCAGAACATTCCCAACTCGGGCAGCTACACATGGACTCCTCCTGCCAACCTCGCGGCTCAGCCTGACTACACCATTGAGATCTTCAACGACGATGACACCAGTGAGGTCAACTATCTCCCGCGGTTCACCGTGGCCGGTGCTACTGCCGCCGCGTCTACCACCGCGTCTGCCACCACTACCGCT…	EED45286	MRSIFYLTLSAMASLAAAATNSANPFNIPSEGYSFEAGEPTTLSWKPTTSGTVSLKLQWGAVMTSNTGTTIAQNIPNSGSYTWTPPANLAAQPDYTIEIFNDDDTSEVNYLPRFTVAGATAAASTTASATTTAETTSATESSTTETTTNTKSATETHTTLTKATASTASSTSATASGTSTESTSASASATGTSTGTSTGSASTSTEASSTTSASASASTTSVVNVNGGMVNRVSGGMLAIVLGAIAVL	23	27	116	3.2e-23	C	Y	7.93±0.96
	Ascomycota	Zymoseptoria tritici/Mycosphaerella graminicola	Wheat	Mycgr3T102016	ATGTCCCTTTTCAAGCTGTTCACCGCCGCCTTGGCCTGTACCGTGTCTTTCGCATCTGCCCAGGTCCAACCCGTGGGCGACAACCCTGTGGGCAACGAGATCACCAAACCCAACCACGGTGACATCCTCCCAGTCGGCAAGCCCTTCACCATCACCTGGAACCCAACCACCCCGGGCACCGTCACCCTGCGTCTCCTCAAGGGACCGGCCACCAACTTGAAGCTCGAGACCATCATCGTTGAGAACTACCCCAACAGCAACGGCAAATACGACTGGACTCCTTCAGCCGACCTCGAGGGTACCACCACCGACCAGGGATACGGCATCCAGCTCATCGTCGAAACCGAGCCTAACAAGGGTCAATACCAATACACCACTCAATTCGGCATCTCCAACCCC…	Mycgr3P102016	MSLFKLFTAALACTVSFASAQVQPVGDNPVGNEITKPNHGDILPVGKPFTITWNPTTPGTVTLRLLKGPATNLKLETIIVENYPNSNGKYDWTPSADLEGTTTDQGYGIQLIVETEPNKGQYQYTTQFGISNPNKPMGSGSSSSGSPSGASSGSGASSGSGSSSGSAPAPAPAAPAYVRSTGGDTAPKYQQTSPSYESASTLTTAYTSNAPAATGDACAQKCNAAYDACRTAHDANMAQCAADYASCVGYNPFTASSFTSATACSATAAPPTGTAAANGAAPYPTYPSTTNAGVASPTGTNAPGTGGNGTIPYMGGAGSLKTGAMGVALAAAGVAVLAC	21	35	130	1.1e-22
	Ascomycota	Zymoseptoria tritici/Mycosphaerella graminicola	Wheat	Mycgr3T78594	ATGCAGTTCTCACGCTCTTTCCTCGTCGCGCTCCTTAGCGCTCCCTTCCTCGCTTCGGCGGAAGTCGCATTTACCCTGAACAGCACCTTTGCGCCCACTGCTGGAGAGCCCGTTGATCTCACTTGGTCAGGATCCTCCTCTGGAACTGTCACGCTTGTCCTGCGCAACGGAGCCAGCAGCGACCTCAACAAGGGCACCGTCATTGCCGCCGACGCTCCCAACAACGGCGAGTACACCTGGACGCCTGACGCGGATACCGTTCGCGGCTCCGACTACGCTCTTCAGATCATCAACAACGCCGACCCATCCGACAACAACTACTCGGCCTACTTCGTCCTTGAGAGCGACAACACTGTTCCTTCTCAAGCGTCTACCGTCTCCAACCCTGCCTCGACTTCC…	Mycgr3P78594	MQFSRSFLVALLSAPFLASAEVAFTLNSTFAPTAGEPVDLTWSGSSSGTVTLVLRNGASSDLNKGTVIAADAPNNGEYTWTPDADTVRGSDYALQIINNADPSDNNYSAYFVLESDNTVPSQASTVSNPASTSPPSSTLSGSSTGSMSTGSMTRSASMTGTASRSSQTATTNSDLNAGGQTSSMPAAGARATAAVGVLGAVALAAMAL	21	25	113	1e-19	S	N
	Ascomycota	Zymoseptoria tritici/Mycosphaerella graminicola	Wheat	Mycgr3T107242	ATGTTCTCCAAGACCATTCTCCTGTCCGCCTTTGCGGCGATGGCTTACGCGCAGGCCGTGTCCGAGGTCCTCTACTTCACCCGCGTCATCAACCCAGTCACCGCTGGCATGCAGACTGCCATCACATTCGCGACCAACGACACGACCTCTCCCGTCACAATTCTCCTGAAGAAGGGCCCATCCGGCGACTTGAAGACCGTCTCTACCCTCACTGACTCTGCCACCAACGGTCAATTCATCTGGACACCATCCACCAGCCTCGAGAACGGCGTCAACTACGCCCTCGAGATCACACAAGGCACCCAGCTCAACTACTTCGGACCCTTCCAGATTCAAGGCGCAACCGGCGAGGGCTCTTCGCCATCCTCCTCCTCCTCCTCCATGGGCATGAACCCTCCC…	Mycgr3P107242	MFSKTILLSAFAAMAYAQAVSEVLYFTRVINPVTAGMQTAITFATNDTTSPVTILLKKGPSGDLKTVSTLTDSATNGQFIWTPSTSLENGVNYALEITQGTQLNYFGPFQIQGATGEGSSPSSSSSSMGMNPPTYGSHNATTTASGYPSMITSNSTMPSNTTMPSNTTMSHGNSTMATTTSARRPSSTDDSSNSAIYQGGSATTGKGAAQTGAATMIGSSIALVFGAAAAVLMG	20	28	111	2.3e-13
	Ascomycota	Zymoseptoria tritici/Mycosphaerella graminicola	Wheat	Mycgr3T72251	ATGCGCCTCGACCGGCTGCTCTCCATCGCGACTCTCGCTCCCTCGATCTTCGTCCTCGCAGATGTCAAATTCACATCCCCAAAAGCTGGCTCGGACGTCACCCCAGGCTCTTTCACAGTATCATGGACGGATGGTTCGGATTCACCGTCAATAGACGACTTGTCAACATACACATTGCAATTGATGGTGGGCGGCAATGAGGAGGGCAACGCGCTACCACTCATTGCCCTGGCATCACAAGGAACATTCTCTACGGGAAGCACAGTGAAAGGAACAGTGGCGGTCAACGTCGCGGGACCGACGAAGAATGGATACTATCTCAAGATGACATCGACAGCAAAATCCGGAGGAACGATAATCAACTACTCGGATCGCTTCAACATCCCGACGATGACAGGC…	Mycgr3P72251	MRLDRLLSIATLAPSIFVLADVKFTSPKAGSDVTPGSFTVSWTDGSDSPSIDDLSTYTLQLMVGGNEEGNALPLIALASQGTFSTGSTVKGTVAVNVAGPTKNGYYLKMTSTAKSGGTIINYSDRFNIPTMTGNTPPTYAKAADAVDGTDGPPTQNNIANDVAAAAPPAADGPFAVPYALQTGLTRYAPMQGVPPTKISAKNYTPLHPTSSYKVATAFLPTATVQKTVTQSQTFSVSSRENTVAPQSNPTDDMAKYLARWKD	21	25	128	4.2e-13
	Ascomycota	Zymoseptoria tritici/Mycosphaerella graminicola	Wheat	Mycgr3T106456	ATGCATTCCGCAATGCTTCATGATACCCACTTCCGCTCTCTCCTCCACGTGCTCCTCTCCGCCCTCCTCCTCATACCCACCGCACACGCCGGCCTCGGAATCACCTTCGTCACACCAGCAGCAGGCTCGACATGGCCAGCCGGGCCCTTCACCGTCTCATGGCAGGACTCCCACAGTACCCCATCGATGAGCGACTTGGTATCCTACACTCTCACACTCCTGATCGGCGGCAATTCGGATACAACCTCGCAGACCATACGAACGATTGGCGAACCCAACAGCCCTGTGTCCGAAGGCAAGGTCGTGGCTGACATACCAGCAAATGTATCCGCCTCCTCGCAGAATGGATTCTATTTAAAGATGGTCGCGAATACCACGTCGGGGTCGGAGATAGTCAAT…	Mycgr3P106456	MHSAMLHDTHFRSLLHVLLSALLLIPTAHAGLGITFVTPAAGSTWPAGPFTVSWQDSHSTPSMSDLVSYTLTLLIGGNSDTTSQTIRTIGEPNSPVSEGKVVADIPANVSASSQNGFYLKMVANTTSGSEIVNYSNRFTLIGLNGTTDETYLAAAQAANGANDVPAAYSIVSPTITSSSSSATSTPTSTARPA	31	37	140	9.2e-14
	Ascomycota	Pyrenophora tritici-repentis	Wheat	EDU51008	ATGCGCTTCTTCGCCATCACCGTTGCGGCCTTTGCTGCTGCCGTTGCTGCCCTTGAGATCAACACCTTCCCTGCTGAGGGTGTTGTTGCCGGCCAGACCTACACCATCACCTACTCGCCTGCCGACGACACCCCAACCACCTTCATCCTCCGCCAGGGCAAGTCGACCGACCTCACCACCGTCGGAACCCTCACCACTACCGCCACTGGTGGAAAGTTCGAGTGGACCCCCGAGAAGAGCCTCCCAAGCCAGCCCGACTACGCGCTCCAGATCCAGCGTGGAAGCGTCATCAACTACTCTGCCCAATTCCCTCTCAAGGGCGGATCCGACGCGCCTGTTTCTTCGCCCAAGCCCTCTGGCTCTGCTTCGTCTTCTCCTACCCCTTCGCCTGCCAACTCG…	EDU51008	MRFFAITVAAFAAAVAALEINTFPAEGVVAGQTYTITYSPADDTPTTFILRQGKSTDLTTVGTLTTTATGGKFEWTPEKSLPSQPDYALQIQRGSVINYSAQFPLKGGSDAPVSSPKPSGSASSSPTPSPANSMSSAMASMMSSMTNAMPSASATMGSGANSTVSSPTLSKTHLPTGTSSGTLPQVTTAGGNNLAASPFAAMFGALAAFAYLA	18	22	105	1.8e-14
	Ascomycota	Pyrenophora tritici-repentis	Wheat	EDU44313	ATGACACGGATACTATTGCCTTTCGCTGCACTCGTCGCCGCACTATCACCACTCGTACATGCGGGCATCAAGTTCACATCGCCGGCCGCTGGAGCGCAGCTTACGGCAGGTACCGCCATTGCAGTGCAATGGACCGAGGGCGACACAGGACCTAAGCTCTCCGAATTGCAGAGCTACCAGCTGCAGCTGATCGTAGGGGGCAATAAAGGCGACGAGCAGTTCGTAGCAACCACGATTACGCCGAGCGGTCTTTTCACTGCGGGCAACCAAGCCTCAGGACGCATCGAGACAACCATCTCAGAGGACCTCAAGAGTGCCAATGCTTACTTCGTCAAGATGATTGCAGTCGCAAAGACTGGTGGTCAGCTCATTGCTTACTCGGACCGCTTCTCCTACTCG…	EDU44313	MTRILLPFAALVAALSPLVHAGIKFTSPAAGAQLTAGTAIAVQWTEGDTGPKLSELQSYQLQLIVGGNKGDEQFVATTITPSGLFTAGNQASGRIETTISEDLKSANAYFVKMIAVAKTGGQLIAYSDRFSYSGMTGKNILNPVVKDAALAVKDTKGPAAEDTTAKDDTAATDTANDDLYNVEYTMQTGPTRYAPMQPVPPTKITATNTKPLYPTSSVQIAKTRLPIPSQQTTLTASQTYSVSSVENTVAPAPHATDDMAKFLRRWED	22	26	132	5.6e-12
	Ascomycota	Pyrenophora tritici-repentis	Wheat	EDU43729	ATGTTCACCAAGGCTATTGTCATCTTCTTCGCCGGCCTGGCCGCTGCGCAAAAGCATGCTCCCGTTGGCGAGCCCAAGGGCAACCCCATCTCCAAGCCTTTGAACGAGATTGTCCCCGCCTGCAAGCCCTTTACCATCACCTGGGAGCCAACCACCCCCAACACCGTCTCCATCTTGCTCCTCAAGGGTCCCTCCACCAACGTAGTCAAGTTTGGTCCTGCTCTCGCTGAGGGTATCGCCAACAGCGGAACCTTGAGCTGGACCCCTTCTTCCGACCTCGAGGAGACCGCTACCGCTCAGGGTTACGGAATCCAGATCATCGACGATGTCACTGGCCAGTACCAATACTCCACCCAGTTCGGTATCTCGAAGAAAGAATGCGGTGCCGCTTCCAGCGCT…	EDU43729	MFTKAIVIFFAGLAAAQKHAPVGEPKGNPISKPLNEIVPACKPFTITWEPTTPNTVSILLLKGPSTNVVKFGPALAEGIANSGTLSWTPSSDLEETATAQGYGIQIIDDVTGQYQYSTQFGISKKECGAASSAPVSTPAASTPAASTPAASTPAPVTSTAAGATPMAPHPTTTICTTAGPYANATVVVPVGTGSMTLSPSASMPGNATTSHPPEVTVNAASGVQAGLTFAGAVAAMAMMI	17	31	122	9.2e-21	S	N
	Ascomycota	Bipolaris zeicola/Cochliobolus carbonum	Maize	EUC36558	ATGACGCGGATACTCGTTCCCTTCGCTGCAGTCGTCGCCACGTTATCTCCCCTTGTACACGCTGGCATCAAGTTCACTGCCCCCGCAGCTGGCTCCACAATTGTCGCTGGCTCTGCCATTACCGTACAATGGTCAGAAACCGATGCGGGGCCCAAACTTGCGGACCTGAAGGGTTACCAGTTGCAGCTGGTGGTTGGAGGTAACAAGGGCGAGGAACAGATGATCGCGACTACCATTACCCCGAGCGGCTTATTCTCGGCCGGTAACGTAGCTTCAGGAAGGGTAGAAGCAAGTGTATCAGAGGATCTCAAGGATGCCAATGCCTACTTTATCAAGATGATCGCGACTGGCAAGACTGGCGACGGCCAGTACGTCGTCTACTCTGATCGCTTTTCCTGC…	EUC36558	MTRILVPFAAVVATLSPLVHAGIKFTAPAAGSTIVAGSAITVQWSETDAGPKLADLKGYQLQLVVGGNKGEEQMIATTITPSGLFSAGNVASGRVEASVSEDLKDANAYFIKMIATGKTGDGQYVVYSDRFSCSGMTGKNILNPTVKTAATDVTGTAGPASEDTLTDKDPATAGDLYAVEYTMQTDITRYAPMQPVPGTKVTATNTQPQYPTSSVRIAKTRLPPPSQVNTITAQQTFSTKSRANTVAPAPHATDDMAKFLRRWQD	22	26	133	3.1e-11	S	N
	Ascomycota	Bipolaris zeicola/Cochliobolus carbonum	Maize	EUC34114	ATGTACTCCAAGGCTACCATTATCTCCATCTTCGCTGGCTTCGCCGCCGCCCAGATCCACCCTGCCGTCGGTGACCCAAAGGGTAACCCCATCACCCGTCCTTTGAACGAGATTGTGCCCAAGTGCGAGCCCTTCACCATCACCTGGGAGCCCACCACCTTCAACACTGTCTCCGTCCTTCTCCTCAAGGGCCCTTCCACCAACGTTGTCAAGTTCGGACCTTCTCTCGCTGAGGGCATCAAGAACAGCGGCAGTCTGAGCTGGACCCCCGCTGCTGACCTCCCCGTCACCGAGGCCAACCAAGGCTACGGACTCCAGATCATCGACGATGTGACCGGCCAGTACCAGTACAGCACCCAGTTCGGTATCTCCGCCGGCAAGTGCGGTACTGTCTCTTCG…	EUC34114	MYSKATIISIFAGFAAAQIHPAVGDPKGNPITRPLNEIVPKCEPFTITWEPTTFNTVSVLLLKGPSTNVVKFGPSLAEGIKNSGSLSWTPAADLPVTEANQGYGLQIIDDVTGQYQYSTQFGISAGKCGTVSSSAAPSVAPSSAPAAGYPASSAPAGYPAESAPAGYPAHTPVAPSSVAPAASVAPYPTTLASAPAAVGTGGLYPNGTVPKPTGGNSTTPPLPEQTTNAAAGLSAGLGLVAAAAAAVAFML	25	32	123	3.1e-18	S	N
	Ascomycota	Bipolaris zeicola/Cochliobolus carbonum	Maize	EUC33016	ATGCGCTTCTTCCAGGCTATCCTTTCCTCCGCGGCTTTCGCTGCTCTCGTCGCTGCCCTCGAGATCAACGACTTCCCTGCCCAGGGTGTCGTTGCCGGCAACTCCTACACCATCACCTACTCCCCGGCCGATGATGTCCCCACCACCTTCATCCTCCGCCAGGGAAAGTCCACCGACCTTGATGTCATTGGCACCTTGACCACCACTGCTACCGGTGGAAAGTTCCAGTGGACCCCCAGCAAGGACCTCCCCAGCAAGGGCGACTATGCTCTTGAGATCAAGCGCGGCGACACTGTCAACTACTCTGCCCAGTTCCCTCTTACTGGCGGCGCTGCCTCCGACAACACCCCCTCCTCTTCCAGCTCGCCTTCTTCGTCTGCCGCCCCTTCGTCCTCTGTC…	EUC33016	MRFFQAILSSAAFAALVAALEINDFPAQGVVAGNSYTITYSPADDVPTTFILRQGKSTDLDVIGTLTTTATGGKFQWTPSKDLPSKGDYALEIKRGDTVNYSAQFPLTGGAASDNTPSSSSSPSSSAAPSSSVKPSSSSASPSPSASGSSSITSAASSTPSASVSTPAGNSTISSVTLSRTPSPSATRTPTGSASVPEVTASGADSILANPLAAIIGAAALVFFA	20	26	107	7e-14	S	N
	Ascomycota	Debaryomyces hansenii		CAG85406	ATGCAAAACCAACTTATCTTTTTGATAAGCATATTAATATCTGCGGTTGCAGTTATGGCGGATATGGAATTCACAGCGCCTAAGGCAGGTAAGACGTTTACCGCTAGTGGTGGAAAAGTGTCTGTGGAGATTAAGTGGGATGATGATGGTTCAGATTTGAACTTTAAAGATATTGAGAAATATATTGTATCCCTTTGTACGGGTCCGAATGATGATATAGAATGTACGACTATTGAACAAGTGACAGACCTGACGAAAAAGTCATACACCGCTTCTATTGATGCATCAGAGTTCCCAAATGGATATTACTACTTCCAAATGTATAATACATATGATCTGGGAACGTCTATCTTATACACAGATAGATTCCAGTTGAAGGGCATGGATGGTGGTTCCAAG…	CAG85406	MQNQLIFLISILISAVAVMADMEFTAPKAGKTFTASGGKVSVEIKWDDDGSDLNFKDIEKYIVSLCTGPNDDIECTTIEQVTDSTKKSYTASIDASEFPNGYYYFQMYNTYDSGTSILYTDRFQLKGMDGGSKTFGSTMSLSVALTATGDAPAAATQGGDTSVDSRSFSISYTKQTGKTRYAPMQTQPGSTITHKSMTRRFATSSYSAYSTYKKSPNVMTTLTPGWDYTPASKPNYATVAPYPNTAYPASEIITATASLTSAAKKRRWLD	21	25	125	7.7e-15
	Ascomycota	Debaryomyces hansenii		CAG85405	ATGCAAAACCAACTTATCTTTTTGATAAGTGTATTAATATCTGCGGTTGCAGTTATGGCGGATATGGAATTCACAGCGCCTAAGGCAGGTAAGACGTTTACCGCTAGTGGTGGAAAAGTGTCTGTGGAGATTAAGTGGGATGATGATGGTTCAGATTTGAACTTCAAGGATATTGAGAAATATATTGTGTCCCTTTGTACGGGTCCGAACGATGATATCGAGTGTACCGATCTTGAGAAAGTGACAGGCCTGACGAAAAAGTCATACACCGCTTCTATTGATGCATCACTTTTTCCAAATGGATGGTACTACTTCCAAATGTATAATACATATGATCTGGGTATTTCTATCTTATACACAGATAGATTCCAGTTGAAGGGCATGGATGGTGGTTCTATG…	CAG85405	MQNQLIFLISVLISAVAVMADMEFTAPKAGKTFTASGGKVSVEIKWDDDGSDLNFKDIEKYIVSLCTGPNDDIECTDLEKVTGSTKKSYTASIDASLFPNGWYYFQMYNTYDSGISILYTDRFQLKGMDGGSMTFGSTKSLSVALTATGDAPAAATQGGDTSIDSRSFSVTYTKQTGTKRYAPMQTQPGSTITHKSMTRRFATSSYSAYSTYKKSPNVMTTITPGWDYDVTSLPNYATVAPYPNTAYPASERITATASLTSAAKKRRWLD	21	25	125	4.7e-14
	Ascomycota	Kluyveromyces lactis		CAG99094	ATGAGACTACTGGTATTACTGCTGTTGTACGTCTGTAAAGTTCTAGCTGATGTTTCTGTCACGGTTCCAAAACCAGGTTCTTCTTACGCTGCTTCTGGTGGTGAAGTCGAAATTGAAATCCAATGGACTGACGACGAGACGACCCCACTGTTAGATGAGATCATCGAGTACAAATTCGTCTTATGTACTGGTTCGGATTCTAATATCGTACCTGTTGACACTTTGGGTCCATTCAAGCCTTCCGAGGTGAGTGATTACAAGTACCAAGCCAGTTTCCCAGCCACCACGGCCCCAGACGGGACATATTTCATTCAGATCTACGCCGCGTATAAGGAAGGATACACGATTCATTACAGTGGTCGTATGAAATTGTCAGGTATGGACGGTACCTTGAGTGTC…	CAG99094	MRLLVLLLLYVCKVLADVSVTVPKPGSSYAASGGEVEIEIQWTDDETTPLLDEIIEYKFVLCTGSDSNIVPVDTLGPFKPSEVSDYKYQASFPATTAPDGTYFIQIYAAYKEGYTIHYSGRMKLSGMDGTLSVSAESVTDTDGPPKQISLDAASVDTRSFTIPYTKQTGISRFAPMQQQPGSTVTLETWSRRYATSAVSYFPSLINSLQQKTTITPGWSYTRPSDYNYATPAPFPTENGGWYDPKDRQTMSVRKLNVKRAI	17	21	124	1.2e-12	S	N
	Ascomycota	Kluyveromyces lactis		CAH02876	ATGTTGATGCTAATACAAGCTTTCTTGTTTGTACAACTTTTCACTCGTCTCTTGTTCGTCCATGCAGATGTTTCGATTGTAAAACCAACTAGCGGTGCTTCTTACTCACCAGAATCGGGCAGTGACTCGATTGATATTGAAATCGTATGGGAAGAAAGTGTGGATTTACCTTCTATTTCCAGTTACGACTATTTCACTTTTAGTTTGTTATATGGACCAGGCACGGATATGGATCTAATCGATAAAGTAGAAGAAGTGGCCGCCTCAAACATCACATTATCCGAATCCCAGTACTCCTATACACCTAGTTTCTCCATCGCAGATGCTGGAAACGGACAATTTTTCATCCAAGTTTATGCATATTCTAAAGAGTTGGGTTATACCATTCATTACTCACCC…	CAH02876	MLMLIQAFLFVQLFTRLLFVHADVSIVKPTSGASYSPESGSDSIDIEIVWEESVDLPSISSYDYFTFSLLYGPGTDMDLIDKVEEVAASNITLSESQYSYTPSFSIADAGNGQFFIQVYAYSKELGYTIHYSPRFKITSISGGATTYTYTTDSDAVPTPEWSLANSGIDTKSFTVPYTQQTGIRRYAPMQTQPGTAITVTTWSRRYATSAVTYYTSLRNSLEQMTTYTPGWSYSRTSDYNYATPAPFPSDNGGWYDPTDRQTLTTRKLNNKRR	23	27	137	6e-07
	Ascomycota	Trichoderma reesei		EGR50971	ATGAAGTTCACTCTGTCCGCCTCTGCCTTCCTGGCCCTCGTCGCCTCGGCCCTCGCCCAGACCGCCGACTTTGACTCCATCACCAACCCTACCCCCAACGAGATCCTCACTGCCGGCCAGGCCCTGACCATCGAGTGGGATGCTCCCGCCAAGTACGCCGCCGGCACCGTCTCCATCGAGCTGATCGGCGGCCCTACCCAGGCCACCCAGCAGGTCCTGGCTACCATTGCCACCGGTGTCAAGAACAGCGCCAAGACCTTCACCTGGAACGTTGACTCTGCCGTTGCCGGCCAGAACTTCTACGGCTTCATCTTCCGCCTCGAGAGCGACCCCTCCGTCTTCCAGTACTCCAACCCCTTCCACATCAAGGCGGCTGAGGTCCACAGCAGCAGCAGCTCC…	EGR50971	MKFTLSASAFLALVASALAQTADFDSITNPTPNEILTAGQALTIEWDAPAKYAAGTVSIELIGGPTQATQQVLATIATGVKNSAKTFTWNVDSAVAGQNFYGFIFRLESDPSVFQYSNPFHIKAAEVHSSSSSSTPAAPAHTSSSGSYGNLPPADTTTTAPVVTTPVYSPPAVTDVTVVLNATTTVPCRNSTIAPPTLSAPSTLQSATRLPPPPPSSPVYVPPGQPLTSTVWAAPSASNPAITAPAPLPTNAGARVGGSSLALVASLVVAYFAL	20	28	122	4e-20	S	Y	8.93±0.96
	Ascomycota	Trichoderma reesei		EGR52678	ATGAAGTACTCCGTCGCTGCTGTCTCGGCCCTCGTTGCCGTTGCTCTCGCCAAGCCCGAGTTCCTCAACTCCAAGTTCGAGGTCCAGGAGGGCCAGCCCTTCACCCTCGAGTACTCTGGCTGCTCTGACGGCTGCACCATCACTCTGCAGACCGGCAAGAGCACCGACCTCAAGGACGTCAAGGTTCTGACCACCTCTGCCACCGGCAGCTCCACCACCGTCACCCTGGAGGACCTCCCCTCTGGCACCTACAACTTCAAGATCACCGACAAGGAGGGCCAGAGCAACTTCAGCCAGCAGTTCCCCTTCCAGGGCACCGGTGTCGCCTCGTCCAGCGCTGCCACCTCCGCCACCAGCGCTGCCGAGTCCAACACGGCTGCTCCCACCACCACCGAGGCT…	EGR52678	MKYSVAAVSALVAVALAKPEFLNSKFEVQEGQPFTLEYSGCSDGCTITLQTGKSTDLKDVKVLTTSATGSSTTVTLEDLPSGTYNFKITDKEGQSNFSQQFPFQGTGVASSSAATSATSAAESNTAAPTTTEAATSTTEAASTTSEESTTVVKTKTAHSTTTEASSTFTTTTTVAHSTHKHNTTTVAPTGSASTTTGHHTTAASTSSNPAVTTVPPGSAAGHLSSPLALVAGVAIAIAFFS	18	23	103	7.2e-08
	Ascomycota	Uncinocarpus reesii		EEP76955	ATGAAGTTCACCGCTGCCGTCTTCACTGCCCTTGTGGCCGTCGTCGCTGCTGTCAGACAGCCAGATTACTCCAAGCCCCCCCATGGCAACCCCATTGCCCTGCCAGGCCTCGCCGAACAGGTCCCCGCCGGCCAGGAGTACACCATCACCTGGACGCCCACCAGCCCCGGACCCGTCTCCATCCAGCTCCTCCGTGGCCCCAGTGAGAACGTCGTGCCCATCCAGGTCCTCACCCCTTCCACCCCCAACACCGGTTCCTTCAAGTGGACGCCCTCCCTCTCCCTCGAGGCAGATGTGAGCCGCTACGGCCTCCTTATCGTCGATGAGACCACCGGCGAGTACCAATGGTCCACCCAGTTCGGCATCAAGAACGACGCGCCCCAGCAGCCAACTCTCTCC…	EEP76955	MKFTAAVFTALVAVVAAVRQPDYSKPPHGNPIALPGLAEQVPAGQEYTITWTPTSPGPVSIQLLRGPSENVVPIQVLTPSTPNTGSFKWTPSLSLEADVSRYGLLIVDETTGEYQWSTQFGIKNDAPQQPTLSVTRTVIEPPQSTNTDVVTITTTICEETTAPYPTGTAPGTISSVWPTAPTSYRASPTPTIPPPFEGAAGRNAISLGGAFVALAAVFAF	18	33	122	3.3e-21	S	Y	6.4±1.55
	Ascomycota	Uncinocarpus reesii		EEP76723	ATGCATTTCTTCAAAACTTTGCTTGCAGGCGCTGCCTTGGTTGCCTCCACCGCTGCCCAAGCCAGACTCGCATTCACATCTTTCCCAAGCAATGTCCAGGTTGGAAAGCCAGTGGTGGTGACATGGAGCGGTGGTATCCCAACAAAGCCTGTTACCATCACATTACGAAAGGGCCCCAGCGATGACCTCAAAGATGTTGCTGTGTTGACCTCTACTGCGACTGGCGGAACTTTTACCTGGACCCCGTCCTCCTCGCTCGTCGATGGACCTGATTATGCTCTTCAGATTAGCCAGGGTTCCGAAATCAACTATACCAACCTTTTCCCCATCACTGGTGGTTCCGGCACTGCGCTTCCATCTACCACCGCCGAAACTTCGTCTCTTGCCGTATCCACTACT…	EEP76723	MHFFKTLLAGAALVASTAAQARLAFTSFPSNVQVGKPVVVTWSGGIPTKPVTITLRKGPSDDLKDVAVLTSTATGGTFTWTPSSSLVDGPDYALQISQGSEINYTNLFPITGGSGTALPSTTAETSSLAVSTTVRLTTAVTTSHASRGTTLSISRNSTISTPTLTSTRAVTLTPTATPTEPEVIPTDAPNAAPAILSSPVALLLSALVAFAYLH	22	25	110	9.5e-17
	Ascomycota	Uncinocarpus reesii		EEP79213	ATGCGTTTCCTCCCAATTCTCGCCTGTGTTCTTGCTCCGCTTGCTGCGGCCCTTGAGATTACTCACCCCGAGGGAAAGAGCCATATCATGGCCGGAGAGGATCTGAAAGTAACATGGACATTTGTCGACACCGATCCGCACTTTTTGAGCTTGTATCTTGTCAACTTTGTCGAGTACCCGCCAACGTATGTTCCTTTGGCTATCGATGTCAAAACCCACAAGGCACACCATGAAGTTCATATTCCCTGTGATACCCATCCGGCACATGGGTACCAGATTAACGCCATCAACGGAACCAATGTCTACGTGATCTACGCTCAAAGCGAGCATTTCAAAATCAAGAAACACCACGGAAAAGAGGAATGCGGCCATGATGATAAACGCGACGACGCCTATCCA…	EEP79213	MRFLPILACVLAPLAAALEITHPEGKSHIMAGEDLKVTWTFVDTDPHFLSLYLVNFVEYPPTYVPLAIDVKTHKAHHEVHIPCDTHPAHGYQINAINGTNVYVIYAQSEHFKIKKHHGKEECGHDDKRDDAYPSPVTSTVYVTSLMPCLSASPFSPSPS	18	21	113	2.4e-15
	Ascomycota	Uncinocarpus reesii		EEP76343	ATGAATGTTCACCCACCGTTTCTGATGCGGATTGCCCGAGGTATCAAGTCCAATGCAGGCTCCTATTCGACAAAGCCAATGCACAATGCCCCAGACGGCAAAGCTTATCAGTTCAATTTCGTATCTGATGACCCCAGCAGACCTGGAATCCTTGCTCAGTCTCAGCAATTTACCGTTCAATCAGGTCCCCATGCCCAGTCGGACTCCTCTTCGAGTAATGGGATTACAACTCCTGCTACTACTATTACTCCTCCTCCTGGTCCCATTCCTTCTTTGACTTCTAGCCTTACTCGCAACCCCAATAACACTGCGATTATCCCTGGGTACCGCGGAAATACTGTCTCTCTTTCTTCCAATTCTACTGCGGCACCTACAAGCACACGCCGTTCATCCACGACC…	EEP76343	MNVHPPFLMRIARGIKSNAGSYSTKPMHNAPDGKAYQFNFVSDDPSRPGILAQSQQFTVQSGPHAQSDSSSSNGITTPATTITPPPGPIPSLTSSLTRNPNNTAIIPGYRGNTVSLSSNSTAAPTSTRRSSTTRVASGSNAERTSNAAPVLQAYSGVGGLVLAALAFVA	N	1	59	9.8e-08
	Ascomycota	Uncinocarpus reesii		EEP76658	ATGCGCTCTGCCATTGTCATTGCTCTTGGTGCCTTCGCGGCTCTTGTCTCTGCCGCCAGAGAGAACCCTTTCAACGTTCCCCGTGGTGGCTATCAATTCACCGCCAACCAGCCTACCACCTTGACTTGGCAGCCTACCACCGATGGCACCGTGACCATCAAGTTGCAAAAGGGTGATGAAATTACACCTGATTCCGGAATTGTCATTGCCCGTAAGTTCCTCCTTCTTTTGCTGCTTTCTCCATGCGCATCATTGAGCTAA	EEP76658	MRSAIVIALGAFAALVSAARENPFNVPRGGYQFTANQPTTLTWQPTTDGTVTIKLQKGDEITPDSGIVIARKFLLLLLLSPCASLS	19	25	73	1.5e-07
	Ascomycota	Uncinocarpus reesii		EEP76056	ATGAGGCTTGCGTTCCCGCGGCGATACCTCTTGTTCCTTGCAGTGCTCCCCTTGGGTGCCCTCGCGTCGGTGCAGTTTGTCCAACCCGTCGCGGGAGCAGTGCTGAAGGGGGGAGAGACAATCAACTTGCAATGGAAATACAGCAAGAGCCCAGAGCAGCTGGAATCCAACCAGTTTAACCTGCATCTCTGTGCAGGTGGTAATGATGCTGACACTTTTGAGACATTAATGTCGCTCGTTCAGCAAGGTGCTATTGAAGAGATTACTTCATTATCTACTGTTATCGATCCCAAGTTGGGCGGAGAGCTTCCAAACGCGTAG	EEP76056	MRLAFPRRYLLFLAVLPLGALASVQFVQPVAGAVLKGGETINLQWKYSKSPEQLESNQFNLHLCAGGNDADTFETLMSLVQQGAIEEITSLSTVIDPKLGGELPNA	23	27	102	9.4e-06
Plants		Hordeum_vulgare
		Oryza indica/Oryza sativa
		Sorghum bicolor
		Triticum aestivum
		N. benthamiana
Bacterium		Pseudomonas syringae
		Xanthomonas oryzae
		Pseudomonas fuscovaginae
		Xanthomonas translucens
		Bacillus megaterium
		Pantoea agglomerans
		Pantoea ananatis
		Paraburkholderia andropogons
		Pseudomonas cichorii
Oomycete		Phytophthora sojae
		Phytophthora infestans
		Phytophthora ramorum
		Pythium ultimum
		Albugo candida
		Footnotes
		a		Transcript IDs of SGPs from different fungal species; identical at https://fungi.ensembl.org/info/website/ftp/index.html.
		b		Protein IDs of SGPs from different fungal species; identical at https://fungi.ensembl.org/info/website/ftp/index.html.
		c		Signal peptides were predicted from SignalP 3.0.
		d		Pfam domain was predicted with Pfam 31.0. Ser-Thr-rich Glycosyl-phosphatidyl-inositol-Anchored membrane family domain information was listed
		e		S, CDS sequences were synthetized; C, CDS sequences were cloned from cDNA of the coresponding fungal species.
		f		Cell death phenotype tested by Agrobacterium-mediated transient expression system in N. benthamiana leaves. Y, Yes; N, No.
		g		Cell death index was scored according to scale ranging from 0 (no HR-like phenotype) to 10 (confluent necrosis in the infiltrated area) (Supplementary Fig 2). Data represent Means ± SD
