# Supplementary material for: The N-terminus of an Ustilaginoidea virens Ser-Thr-rich glycosylphosphatidylinositol-anchored protein elicits plant immunity as a MAMP
Source: Nat Commun. 2021 Apr 27;12:2451. doi: 10.1038/s41467-021-22660-9 (PMC8079714; doi:10.1038/s41467-021-22660-9)
Supplement: Supplementary file 5 — Supplementary Data 3 [file 41467_2021_22660_MOESM5_ESM.xlsx]

## Sheet: Supplementary Data 3
Supplementary Data 3. Statistics of all cell death phenotypes.
Fig.1c
		Exp1	Exp2	Exp3	Total
	SGP1	10/10	10/10	10/10	30/30
	PR1SP-SGP118-250	10/10	10/10	10/10	30/30
	SGP118-250	1/10	1/10	0/10	2/30
	INF1	10/10	10/10	10/10	30/30
	GFP	0/10	0/10	0/10	0/30
Fig.2a-g			Exp1	Exp2	Exp3	Total
	Potato plants	MBP	2/10	1/10	1/10	4/30
		SGP1rec	10/10	10/10	10/10	30/30
	Tomato	MBP	1/10	2/10	1/10	4/30
		SGP1rec	2/10	1/10	1/10	4/30
	Soybean	MBP	1/10	1/10	0/10	2/30
		SGP1rec	1/10	1/10	0/10	2/30
	Pepper	MBP	0/10	0/10	0/10	0/30
		SGP1rec	0/10	0/10	0/10	0/30
	Maize	MBP	0/10	0/10	0/10	0/30
		SGP1rec	0/10	0/10	0/10	0/30
	Wheat	MBP	0/10	0/10	0/10	0/30
		SGP1rec	0/10	0/10	0/10	0/30
	Cotton	MBP	1/10	0/10	0/10	1/30
		SGP1rec	1/10	1/10	0/10	2/30
Fig.3a	TRV:EV
		Exp1	Exp2	Exp3	Total
	SGP1	9/10	10/10	9/10	28/30
	INF1	10/10	10/10	10/10	30/30
	GFP	0/10	0/10	0/10	0/30
	TRV:BAK1
		Exp1	Exp2	Exp3	Total
	SGP1	2/10	1/10	1/10	4/30
	INF1	2/10	1/10	0/10	3/30
	GFP	0/10	0/10	0/10	0/30
Fig. 3d		Exp1	Exp2	Exp3	Total
	MBP+Buffer	0/3	0/3	0/3	0/9
	SGP1rec+Buffer	3/3	3/3	3/3	9/9
	Buffer	0/3	0/3	0/3	0/9
	MBP+PLC	0/3	0/3	0/3	0/9
	SGP1rec+PLC	3/3	3/3	3/3	9/9
	PLC	0/3	0/3	0/3	0/9
Fig. 3e	No treatment
		Exp1	Exp2	Exp3	Total
	SGP1	10/10	10/10	10/10	30/30
	GFP	0/10	0/10	0/10	0/30
	Heat treatment
		Exp1	Exp2	Exp3	Total
	SGP1	10/10	10/10	10/10	30/30
	GFP	0/10	0/10	0/10	0/30
Fig. 4a		Exp1	Exp2	Exp3	Exp4	Total
	SGP11-250	10/10	10/10	10/10	10/10	40/40
	SGP11-155	10/10	10/10	10/10	10/10	40/40
	SGP11-120	10/10	10/10	10/10	10/10	40/40
	SGP11-107	0/10	0/10	0/10	1/10	1/40
	SGP11-17,108-250	0/10	0/10	0/10	0/10	0/40
	SGP11-17,22-120	10/10	10/10	10/10	10/10	40/40
	SGP11-17,25-120	1/10	0/10	0/10	0/10	1/40
Fig. 4c		Exp1	Exp2	Exp3	Total
	CpSGP119-120rec	8/10	9/10	10/10	27/30
	FsSGP121-122rec	8/10	9/10	9/10	26/30
	SGP118-120rec	10/10	10/10	10/10	30/30
	SGP123-44rec	10/10	10/10	10/10	30/30
	SGP123-43rec	0/10	0/10	0/10	0/30
	SGP124-44rec	10/10	10/10	10/10	30/30
	SGP125-44rec	0/10	0/10	0/10	0/30
Fig. 4e		Exp1	Exp2	Exp3	Total
	VmSNP30rec	0/10	0/10	0/10	0/30
	BcSNP30rec	10/10	10/10	10/10	30/30
	SsSNP30rec	9/10	9/10	10/10	28/30
	CpSNP30rec	9/10	9/10	10/10	28/30
	FvSNP30rec	0/10	0/10	0/10	0/30
	FsSNP30rec	9/10	9/10	9/10	27/30
	VdSNP30rec	1/10	1/10	1/10	3/30
	MoSNP30rec	1/10	1/10	1/10	3/30
		Exp1	Exp2	Exp3	Total
Fig. 4f	D23A	4/5	5/5	4/5	13/15
	P24A	5/5	4/5	4/5	13/15
	I25A	0/5	1/5	1/5	2/15
	Y26A	0/5	1/5	0/5	1/15
	T27A	4/5	4/5	4/5	12/15
	P28A	3/5	4/5	4/5	11/15
	N29A	5/5	5/5	4/5	14/15
	S30A	5/5	5/5	4/5	14/15
	G31A	5/5	5/5	5/5	15/15
	E32A	4/5	4/5	5/5	13/15
	T33A	5/5	5/5	5/5	15/15
	I34A	0/5	0/5	1/5	1/15
	D35A	4/5	4/5	4/5	12/15
	A36W	4/5	5/5	5/5	14/15
	G37A	1/5	0/5	1/5	2/15
	A38W	5/5	5/5	4/5	14/15
	P39A	4/5	5/5	5/5	14/15
	Y40A	1/5	0/5	1/5	2/15
	T41A	1/5	1/5	1/5	3/15
	V42A	0/5	0/5	1/5	1/15
	T43A	5/5	4/5	5/5	14/15
	W44A	0/5	0/5	0/5	0/15
Supplementary Fig. 3		Exp1	Exp2	Exp3	Total
	MBP+Buffer	0/3	0/3	0/3	0/9
	SGP1+Buffer	3/3	3/3	3/3	9/9
	Buffer	0/3	0/3	0/3	0/9
	MBP+PI-PLC	0/3	0/3	0/3	0/9
	SGP1+PI-PLC	3/3	3/3	3/3	9/9
	PLC	0/3	0/3	0/3	0/9
Supplementary Fig. 4	Non-treatment
		Exp1	Exp2	Exp3	Total
	SGP1rec	10/10	10/10	10/10	30/30
	MBP	0/10	0/10	0/10	0/30
	Heat-treated
		Exp1	Exp2	Exp3	Total
	SGP1rec	10/10	10/10	10/10	30/30
	MBP	0/10	0/10	0/10	0/30
Supplementary Fig. 6		Exp1	Exp2	Exp3	Total
	SNP22	2/10	2/10	1/10	5/30
	SNP22W44A	0/10	0/10	0/10	0/30
	BSA	0/10	0/10	0/10	0/30
	I16-45	2/10	2/10	2/10	6/30
	P23-52	2/10	1/10	1/10	4/30
	Peptide1	2/10	2/10	2/10	6/30
	Peptide3	0/10	0/10	0/10	0/30
	Peptide4	0/10	0/10	0/10	0/30
	Peptide5	0/10	0/10	0/10	0/30
	Peptide6	0/10	0/10	0/10	0/30
	SNP22D23A	2/10	1/10	1/10	4/30
	SNP22I25A	0/10	0/10	0/10	0/30
	SNP22Y26A	0/10	0/10	0/10	0/30
	SNP22P28A	0/10	0/10	0/10	0/30
	SNP22I34A	0/10	0/10	0/10	0/30
	SNP22G37A	0/10	0/10	0/10	0/30
	SNP22Y40A	0/10	0/10	0/10	0/30
	SNP22T41A	0/10	0/10	0/10	0/30
	SNP22V42A	0/10	0/10	0/10	0/30
	SNP22-Mo	0/10	0/10	0/10	0/30
	SNP22-Vm	0/10	0/10	0/10	0/30
	SNP22-Bc	0/10	0/10	0/10	0/30
	SNP22-Ss	0/10	0/10	0/10	0/30
	SNP22-Cp	9/10	9/10	10/10	28/30
	SNP22-Fv	0/10	0/10	0/10	0/30
	SNP22-Fs	1/10	1/10	0/10	2/30
	SNP22-Vd	0/10	0/10	0/10	0/30
Supplementary Fig. 7a		Exp1	Exp2	Exp3	Total
	SGP1rec	10/10	10/10	10/10	30/30
	SGP1I25Arec	0/10	0/10	0/10	0/30
	SGP1W44Arec	0/10	0/10	0/10	0/30
	The numbers indicate the proportion of sites showing a visible cell death response out of the total number of infiltrated sites.
