# Supplementary material for: The N-terminus of an Ustilaginoidea virens Ser-Thr-rich glycosylphosphatidylinositol-anchored protein elicits plant immunity as a MAMP
Source: Nat Commun. 2021 Apr 27;12:2451. doi: 10.1038/s41467-021-22660-9 (PMC8079714; doi:10.1038/s41467-021-22660-9)
Supplement: Supplementary file 6 — Supplementary Data 4 [file 41467_2021_22660_MOESM6_ESM.txt]

>Bcin01p05310.2
---------------------------------------------------------------------------------MR----YQ-----FVSAAILA-----SI----SSVFAQTAGFDAISVP--TNGQVVQVGD-V-----L--------DITWAPNS---VS-------GTVTIKLLEGAS------------------PATL--NYDPVVVATSVNNLDG---SYKWTIPASVGS---FATYGIAIFLDSD-------------VNTFQWSFPFVINAAASSSSSVIVSTTASSSV----VA------PT--------------------------------SAVTSVV------VS----------ATSEPHAAMSSST--SSVFSSISGIPGGCNPAHPGS--CPSSYFS----------TVTTA-----------------TATPAPVPTV-----VP-ATNG-TASNGT-----WTAPSG-----------SNVTLSAGASAT---K--------------------------------------TGSGVVTATGAASAKVATGSFAMLGGLFAAFML----------------------------------------------------------------------------------------------------------------------------------------------------------------------------------------------------------------------------------------------------------------------------------------------------
>Bcin01p11300.1
----------------------------------------------------------------------------------M----FSK--I------------------FSLATLVAAASAYTVLTP--TLNSTVAKGK-S-----T--------SVTWSSVD--TD-AS------QFSIYLVNFKD------------------WPPT----VI-SLAQNVPQSDN---SVDVTIPCD--V-KSDYGWQLNFINGTNTY------------VIYAQSNAFSLTGSCVDPTTSSSVSVATTTA---YATKNS-TVTAFS-TATTTAISKVIETVTFTSPMVWFVQPTSTGAMCAPVKTVTVFANG-PAP---------------------TDCSSGSGSGSGSSS-GGH----GSGS--------GSGSGSGSGSGSGSGSGSGSGSGSGSGSGSGSGSGS---------GSG-SGSGSG-----SGSGSGSGS--SSG--SGSDSGSGSPGT-YSNSTTGTSKP-----SYSVLPSGTGSGP----------KSTTTGTTPVFTGAATSVQAGSMLALIAGAAVA--------LL---------------------------------------------------------------------------------------------------------------------------------------------------------------------------------------------------------------------------------------------------------------------------------------------
>Bcin02p02210.1
---------------------------------------------------------------------------------MQ----FS-----TLFLAA-A-----AAT---LASAVKL-----T--N--AD-FAVTAGS-P-----F--------NITWADAE------------GPVTLLLKNGPS------------------TSLT--TVS--TIGSGL--TGT---SYSWTPSSS-LD---SSLYAIEIQDS-T--------------NTPNYSQQFQVSGATAVASTVTASSTSASSA----S-GSSTSGSST---------------------------SGTS--TSG--TST----------------------------------GSSTGSSSTASSTSESS----------------------------------TSNGTSTSASSSPTAS------GNSSTTL-SGSSSA------SRTSSS--------SSRTASSSST--GG-------T-------------------------------------STATSAPTSAAAEFASPLAFIFLAFAAIVTLN--------------------------------------------------------------------------------------------------------------------------------------------------------------------------------------------------------------------------------------------------------------------------------------------------
>Bcin02p02210.2
---------------------------------------------------------------------------------MQ----FS-----TLFLAA-A-----AAT---LASAVKL-----T--N--AD-FAVTAGS-P-----F--------NITWADAE------------GPVTLLLKNGPS------------------TSLT--TVS--TIGSGL--TGT---SYSWTPSSS-LD---SSLYAIEIQDS-T--------------NTPNYSQQFQVSGATAVASTVTASSTSASSA----S-GSSTSGSST---------------------------SGTS--TSG--TST----------------------------------GSSTGSSSTASSTSESS----------------------------------TSNGTSTSASSSPTAS------GNSSTTL-SGSSSA------SRTSSS--------SSRTASSSST--GG-------T-------------------------------------STATSAPTSAAAEFASPLAFIFLAFAAIVTLN--------------------------------------------------------------------------------------------------------------------------------------------------------------------------------------------------------------------------------------------------------------------------------------------------
>Bcin08p03320.1
---------------------------------------------------------------------------------MA----RYA--L-------------------AFTALFAIAQAINITSP--STNGEWDLSD-G-----A-------QTITWTSVS--TD-PQ------TVDIYLVHMAS------------------NPPL----SD-VLFTNVDISKG---SESV---SGLQL-PTGGNYQINFVSPG-KA-----------EQILAQSQQFTVNGVASSASSTLAGYTGASST---SSSASSTSSSSSSSSSSSSAS--SSSSSSL---------------------------------------------------------ASTTGTSSLTSSSGSAS---STTS--------TATSTFT-STGSS----------------------------------T-TVTGTT-----TSTGTGLVTSASAASQTSS--GSSSSSSSSSASASGN---------------------------------------------GAAATGIPMVGLLAGAA---ALF----L----------------------------------------------------------------------------------------------------------------------------------------------------------------------------------------------------------------------------------------------------------------------------------------------
>Bcin08p03320.2
---------------------------------------------------------------------------------MA----RYA--L-------------------AFTALFAIAQAINITSP--STNGEWDLSD-G-----A-------QTITWTSVS--TD-PQ------TVDIYLVHMAS------------------NPPL----SD-VLFTNVDISKG---SESV---SGLQL-PTGGNYQINFVSPG-KA-----------EQILAQSQQFTVNGVASSASSTLAGYTGSASS---TTST--------------------------------------------------------------------------------------------------------------------ATSTFT-STGSS----------------------------------T-TVTGTT-----TSTGTGLVTSASAASQTSS--GSSSSSSSSSASASGN---------------------------------------------GAAATGIPMVGLLAGAA---ALF----L----------------------------------------------------------------------------------------------------------------------------------------------------------------------------------------------------------------------------------------------------------------------------------------------
>Bcin16p03510.1
----------------------------------------------------------------------------------------MR--LS--------------QAFVLVAFAPFAIAYPTFSAP--AAAAVETAAT-A-----F--------TVSWADNG--DA-P-ATADITTYQLDVCAGSS------------------GTNLEVVYP-----VTASATLGSTLTTSVTVPAARGS-SVTNAYFMRMIATTA------------TGTVTVYSNRFSISGMTGTFAATYTI--------TGTAGPATVNNVADT-AVTSSS----SSSSSSSGTT----------------------------D----------------DGVYGTPFQSQTGLTRYAPM-------G--------LMPGTTIT-----AT-N-------------TEPQYPTSSVALATTYLSSATIDTTLTQ----------------------AQTASFTSHANTVAAAS----------------MPT--D-D---------------------MAKFLARWKD--------------------------------------------------------------------------------------------------------------------------------------------------------------------------------------------------------------------------------------------------------------------------------------------------------------------
>CAG85405
---------------------------------------------------------------------------------MQ------N--QL-------------IFLISVLISAVAVMADMEFTAP--KAGKTFTASG-G--KVSV--------EIKWDDDG--SD-L-NFKDIEKYIVSLCTGPN------------------DDIECTDLEK-V-------TGSTKKSYTAS--IDASL-FPNGWYYFQMYNTYD------------SGISILYTDRFQLKGMDGGSMTFGSTKSLSVALTATGDAPAAATQGG-------------------DTSI----------------------------D----------------SRSFSVTYTKQTGTKRYAPM-------Q--------TQPGSTIT-----HK-S-------------MTRRFATSSYSAYSTYKKSPNVMTTITP----------------------GWDYDVTSLPNYATVAP----------------YPN--TAYP--------ASERITATASLTSAAKKRRWLD--------------------------------------------------------------------------------------------------------------------------------------------------------------------------------------------------------------------------------------------------------------------------------------------------------------------
>CAG85406
---------------------------------------------------------------------------------MQ------N--QL-------------IFLISILISAVAVMADMEFTAP--KAGKTFTASG-G--KVSV--------EIKWDDDG--SD-L-NFKDIEKYIVSLCTGPN------------------DDIECTTIEQ-V-------TDSTKKSYTAS--IDASE-FPNGYYYFQMYNTYD------------SGTSILYTDRFQLKGMDGGSKTFGSTMSLSVALTATGDAPAAATQGG-------------------DTSV----------------------------D----------------SRSFSISYTKQTGKTRYAPM-------Q--------TQPGSTIT-----HK-S-------------MTRRFATSSYSAYSTYKKSPNVMTTLTP----------------------GWDYTPASKPNYATVAP----------------YPN--TAYP--------ASEIITATASLTSAAKKRRWLD--------------------------------------------------------------------------------------------------------------------------------------------------------------------------------------------------------------------------------------------------------------------------------------------------------------------
>CAG99094
---------------------------------------------------------------------------------MR----LLV--L-------------------LLLYVCKVLADVSVTVP--KPGSSYAASG-G--EVEI--------EIQWTDDE--TT-P-LLDEIIEYKFVLCTGSD------------------SNIVPVDTLG-PFKP----SEVSDYKYQAS--FPATT-APDGTYFIQIYAAYK------------EGYTIHYSGRMKLSGMDGTLSVSAESVT-------DTDGPPKQISLD-------------------AASV----------------------------D----------------TRSFTIPYTKQTGISRFAPM-------Q--------QQPGSTVT-----LE-T-------------WSRRYATSAVSYFPSLINSLQQKTTITP----------------------GWSYTRPSDYNYATPAP----------------FPT--ENGG--------WYDPKDRQTMSVRKLNVKRAI---------------------------------------------------------------------------------------------------------------------------------------------------------------------------------------------------------------------------------------------------------------------------------------------------------------------
>CAH02876
---------------------------------------------------------------------------------ML----MLI--QA-------------FLFVQLFTRLLFVHADVSIVKP--TSGASYSPES-GSDSIDI--------EIVWEESV--DL-P-SISSYDYFTFSLLYGPG------------------TDMDLIDKVE-EVAASNITLSESQYSYTPS--FSIAD-AGNGQFFIQVYAYSKE-----------LGYTIHYSPRFKITSISGGATTYTYTTD-------SDAVPTPEWSLA-------------------NSGI----------------------------D----------------TKSFTVPYTQQTGIRRYAPM-------Q--------TQPGTAIT-----VT-T-------------WSRRYATSAVTYYTSLRNSLEQMTTYTP----------------------GWSYSRTSDYNYATPAP----------------FPS--DNGG--------WYDPTDRQTLTTRKLNNKRR----------------------------------------------------------------------------------------------------------------------------------------------------------------------------------------------------------------------------------------------------------------------------------------------------------------------
>CBQ68114
---------------------------------------------------------------------------------MK----FFA--AALIA-----LASVSSVVGMPNHARRQSSSSGAATAPSPLTPSMTNEGS-P-----L--------LIQWDTTT--SQTWK------SMEIKLMTGSN------------------Q-NM--TELY-TVATGVDGTSSGAGKLLWTAPNV--S-PNSAIYFFQFTHG---------------GQDPTWTTRFAIADTTGGVTSPPY-----AK-------------------------------QPEGPAIPWGQGRIVSGAVAAASSTNSSSSSA-SASGSM-------------------TSASATGSSASASASS--MASSSSAS------ASQSSASA--------------SSSS---------------------SSP---SSSQ-----TSSSSSSGS-----------RSSSS--------------------------------------------------ASTSVRVGSAAMVGCVVAALAGSMLV-------------------------------------------------------------------------------------------------------------------------------------------------------------------------------------------------------------------------------------------------------------------------------------------------------
>CBQ68539
-------------------------------------MQLSALLLSASLLISSV---------VSAPAGVASFGASSEAELML-----KR--QYE----NTNWDSMMLGRDAV-QLEKRIVYNPHITSP--ISSTVWTAGK-T-----Y--------TVTWDVSD--MPAE-AENHTGIIKLGYLPADG------------------SGGE--NLHW-TLAEGFAIKDG---KTSVTLPSD--L-AARSDYIVV-----------------VFGDSGNASKKFTINTAGTSEQEEPQQEDSLGEL---IQDKI--------NKAF--------AQESF--------P--------------------------------------------------------------------------------------------------------------------------------------------------------------------------------------------------------------------------------------------------------------------------------------------------------------------------------------------------------------------------------------------------------------------------------------------------------------------------------------------------------------------------------------------------------
>CBQ72076
---------------------------------------------------------------------------------------MVSAKIT-------------TFAVLALAAVDAAVSTIVVTKP--VASTTGHGGK-R-----L--------DIAWNDDG--KT-S-THRDWGRVNIYLATGSR------------------DVQFKLQTLD----TNVSYNQG-GGSYRI---DPTAG-PNGGYYFLRFEGTNTT---------TNAIPAMAFSARFTLDQMTGKFNQTIMSTLQGAS------GTAQLT-AAAV-AAT-TS----S--------S----------------------------P----------------SFFSYTSTQSTPA----VAT-------------------------------------------------------------------------SA-----ASSVSGAS--------S-------------------------------------S--------------SATSVKSTSAAAPAANKLAGYASALVGLAAVGAAFL---------------------------------------------------------------------------------------------------------------------------------------------------------------------------------------------------------------------------------------------------------------------------------------------------
>CCE31100
---------------------------------------------------------------------------------MR----FS-------AAAVLA-----FA----ASALAQTPDFDPIYTP--KKDEVVAAGS-P-----L--------VITWDAPA--KYAS------GTVSISLIGGPT------------------QNSQ--QPIA-EIASGVKNSAK---TYTWNVDASLGK---DNVYGLVFKLESD-------------KQIFQYSNPFHIKAAGDKASGSDGVTLT--KS----VGTKTVLLSS-------------------------T--PATVSTTTAPAAHTTTPSNS--------ETT------P------TSF------VTKTEEFTTTVP--CT--TNSANGTGAGAATDMQ-----------------------------------S-APTG-SGSAPT-----ASNPIMT--------------------------------------------------------------KSGAISPVPTAGASSIRVGSFSIVAIAAACLLL------------------------------------------------------------------------------------------------------------------------------------------------------------------------------------------------------------------------------------------------------------------------------------------------------
>CCE31358
---------------------------------------------------------------------------------MK----YA-----VVFASLAA-----L------AAAAKP-----SFLN--TD-FDLKEGA-S-----F--------TLKFNNCQ------------GGCTIILQNGPA------------------TNTK--DVK--TLTSAA--TGD---SFTFKASD--VA---SGTYNFKIISNTD-------------ATEFNYSKQFAYSGTGTVGASSSQSPSASSAA----ASSTTAASSAT---------------------------SSTMKSVSSSSRGS----------------------------------STGSTTGSTTGS-----------------------------------------A-------------S-------------STASA------------T--------TSME-SSTATRSSA-------T-------------------------------------A--ATTIPNAGGRSASPLALVAGAVAALAYLG--------------------------------------------------------------------------------------------------------------------------------------------------------------------------------------------------------------------------------------------------------------------------------------------------
>EAU84075
---------------------------------------------------------------------------------------MF----T-------------KA-FVLLAIASQAFATVFITNP--VATSTLVGGE-E-----A--------TISWIESG--GG-P-SLEEFGPARISIYVGNA------------------QQQTGLQVIA----EEVDVSTTSSVSFTV---DPSIG-PDSDEYFIRVESLNLRD------EEQPQYPALAFSAKFTLSEMTGVFTAEILDQIAGQS------TAPLAL-PTAA-AGDASA----I-------ST----------------------------P----------------TGSGAVRAAS--A----ASD-------------------------------------------------------------------------SA-----RPTSSGADD-------EEDDDEDGAAF---------------------------T--------------NSKVVTLSARTPNAQAWA---------------------------------------------------------------------------------------------------------------------------------------------------------------------------------------------------------------------------------------------------------------------------------------------------------------------
>EAU84087
---------------------------------------------------------------------------------ME----SLLF-TL-------------VTFLLAFHGVTLVKAGLYVVEP--FSGSTCHGGE-P-----C--------TVTWLDDG--RA-P-LLSAIGVVTVGLYTGDQ------------------QLVQR----L----KPVDVSAVRSLTFTP---NPAAG-PDSDAYYIAFTSVELMV--------NETGPYTSWSPWFRLDRMTGSFEEPLPSAVESIP------VPSSLT---TP-RPSTTV----LSTITVGAPS----------------------------P----------------TAPTTSDS----------FTSTPVPPSDPEPTPS--PSPEEELPPPSPSSSSSS-----------------LPTSSGFITSRIPAPT---TASSA-----SEEASSAPS-------AGSARSSSTPASASSAT----------------EP---A--------------PTSDSIEESSAIFTTAPVRLSLLASL-AVLL-VF-----------------------------------------------------------------------------------------------------------------------------------------------------------------------------------------------------------------------------------------------------------------------------------------------------
>EAU84637
---------------------------------------------------------------------------------MR----VVL--A-------------------TCLAYAASALAYTVLVP--NQSEGWTDHG-P-----Q--------PFVWHRDH--TD-RA------NFTVVLTNPNR-----------------DLMPF----DQ-VLAALVDGNLG---NTTLNPPSAGWP-APGPNYRLNIIDST-TN-----------ETVLASSPAFDIEHTTVSRSSTITYPTTVIRY---TQTE---HP-NA-------------------------------------------------------------------------------------------I---PTDD----------------------------------------------------------T----------LGGD------------------------------DN---------------------------------------------GSATSYNVPVALAAFAAAVPALF----L----------------------------------------------------------------------------------------------------------------------------------------------------------------------------------------------------------------------------------------------------------------------------------------------
>EAU84639
---------------------------------------------------------------------------------MR----AFF--V--------------------LSALVSTALGYLVTRP--NQSQGWTNQG-P-----QTVDIDHKESVHWERVS--TD-PE------TFALVLTNVNR-----------------DLLPS----DI-VLASSVDGTSAT--SFTVEEPEGGWP-AHGGSYRVNLVRSEREL-----------NTILAQSSEFNITASSSTPSSSSRGASVSGSV---THAA---HS-ST-------------------------------------------------------------------------------------------A---SSTA----------------------------------------------------------TRSNT-----IASGSGV--REEEAVQT-------NA--DDDMVAPGS---------------------------------------------GSASSLHLPVVLAGAAALLGGSL----VM---------------------------------------------------------------------------------------------------------------------------------------------------------------------------------------------------------------------------------------------------------------------------------------------
>EAU85843
MYHSLAYSVLAFSLFSLVLCAPIPISTVKGAELPAAIPSISDLLQTLPLPLSQISPDVDPLFLLPV--PLNSLNKEG-DGSSNDSPEYLE--DVT----DVLF--PESEEEEGAANKNLIVINPKITTP--RQDSYWTKGS-R-----Q--------IVTWDTDK--IPLE-KATATGLILLGYSTPDD-----------------DSEHL-------DIASGFPLTDG---SIEVTVPAD--V-ASRDNYFIV-----------------LFGDSGNVSPKFTIDSESVKSIASSAAGPSRSVI---S----------------------------------------------------------------------------------------------------------------------------------------------------------------------------------------------------------------------------------------------------------------------------------------------------------------------------------------------------------------------------------------------------------------------------------------------------------------------------------------------------------------------------------------------------------------------------------------------
>EAU90746
---------------------------------------------------------------------------------------MFA--KLSA------------LTSIVLAASTLVRADVVPSEP--GPGAVYTAGE-T-----C--------TVSWDGDRESDTLWK------DMSIQFMTGSN------------------Y-DM--VHID-TIASDLDGTVSG--RFSWPCPEV--D-PYATIYFYQFTSP---H-----------TSTKTWTTRFTITSPDGETVEPEFP----EQ-------------------------------PGTGDAIPWGIGNLVDPSGARPPPVIGSDDSD-SEESASAGAR------P--TAS---SNDSDDDDAEDDDNDDDDAVSTPAAR-VV------------------------------------------------------------------GAASGSAT-----------GRPAIPSG----SAL----------------------------------------PVREEYDGAASASGASLGLVALAVSAISLLV--------AA----------------------------------------------------------------------------------------------------------------------------------------------------------------------------------------------------------------------------------------------------------------------------------------
>EDN96923
---------------------------------------------------------------------------------MQ----FS-----NLFLAA-A-----AAT---LASAVQL-----T--N--PS-FEVTAGS-P-----F--------NITWSDAQ------------GPVTLVLMNGPS------------------TSLS--TVS--TIGSGL--SGT---SYTWTPPAT-LD---SSLYAIRIEDS-T--------------STPNYSEQFQVSGATAVASTVTASSTSVSSS----ETASSTSGSSS---------------------------TASS--TSE--SSS----------------------------------S--STSSSAASSSSSSS----------------------------------IITSSNSTSTATRSSSS-----SSSSSSS-SSTSTT------RSITTT--------ASRTSTSTTA--GS-------T-------------------------------------SSATSAPTSAAAEFSSPLAFVFLAFAAIVTLN--------------------------------------------------------------------------------------------------------------------------------------------------------------------------------------------------------------------------------------------------------------------------------------------------
>EDO00757
---------------------------------------------------------------------------------MA----RYA--L-------------------AFAALFAIAQAISITSP--STDGEWDLSK-G-----A-------QTITWSSVN--TD-PT------TVDIYLVHMAS------------------NPPL----SD-KLFSNVDITVG---SETV---SGLQL-PTGNNYQINFVSPG-KP-----------EQILAQSQQFEVKGVAESASSTLAGYTGTTST---GTSTSTGTSTSTSTGSS----------------------------------------------------------------------TTSTGT-------------------------------------------------------------------------S-TSTGTS-----TSTATGLVTSASAARA---------SGSSSSTSTSKN---------------------------------------------GAAATGIPMMGLLAGAA---AMF----L----------------------------------------------------------------------------------------------------------------------------------------------------------------------------------------------------------------------------------------------------------------------------------------------
>EDO01950
---------------------------------------------------------------------------------MR----YQ-----FISAAILA-----SI----SSVFAQTAGFDAISVP--TNGQVVKVGD-V-----L--------DITWAPNA---VS-------GTVTIKLLEGAT------------------PATL--NYDPVIVAHSINNLDG---QYKWTVPASVGS---FETYGIAIILDSD-------------VNTFQWSFPFKIQPAAASSSSIIVSTTASSSA----AA------ST--------------------------------TSAAAVTSISGIPGGCNPAH-GGSCPSSYFSTAPASST--TAPFSSISGIPGGCNPAHGGS--CPSSYFS----------TVTTA-----------------TSTVAAAPTV-----TP-ATNG-TASNAT-----YTAPSG-----------SNA--------T---K--------------------------------------TGPSVVEATGAGSANIATGSFALLGGLFAAFML----------------------------------------------------------------------------------------------------------------------------------------------------------------------------------------------------------------------------------------------------------------------------------------------------
>EDU43729
-------------------------------------------------------------------------------------------MFTKAIVIFFA-----GLAAAQKHAPVGEPKGNPISKP--L-NEIVPACK-P-----F--------TITWEPTT----P-------NTVSILLLKGPS------------------TNVV--KFGP-ALAEGIA-NSG---TLSWTPSSDLEETATAQGYGIQIIDDV--------------TGQYQYSTQFGISKKECGAASSAPVSTPAAST----PA-ASTPA---------------------------------A-STPAP--VT----------------------------------STAAGATPMAPHPTT---------------------------------------TICTTAGPYANATV-----VVPVGTG-SMTLS---------P------------SASMPG----------NATTS-------------------------------HPPEVTVNAASGV-------QAGLTFAGAVAA-MAMMI--------------------------------------------------------------------------------------------------------------------------------------------------------------------------------------------------------------------------------------------------------------------------------------------------
>EDU44313
---------------------------------------------------------------------------------MT----RIL--LP--------------FAALVAALSPLVHAGIKFTSP--AAGAQLTAGT-A-----I--------AVQWTEGD--TG-P-KLSELQSYQLQLIVGGN------------------KGDEQFVATT--ITPSGLFTAGNQASGRIETTISEDL-KSANAYFVKMIAVAKT-----------GGQLIAYSDRFSYSGMTGKNILNPVVKDAALA-VKDTKGPAAEDTTAKD-D------------TAATDTA----------------------------N----------------DDLYNVEYTMQTGPTRYAPM-------Q--------PVPPTKIT-----AT-N-------------TKPLYPTSSVQIAKTRLPIPSQQTTLTA----------------------SQTYSVSSVENTVAPAP----------------HAT--D-D---------------------MAKFLRRWED--------------------------------------------------------------------------------------------------------------------------------------------------------------------------------------------------------------------------------------------------------------------------------------------------------------------
>EDU51008
---------------------------------------------------------------------------------MR----FF-----AITV---A-----AFA--AAVAALEI-----NTFP----AEGVVAGQ-T-----Y--------TITYSPAD----D-------TPTTFILRQGKS------------------TDLT--TVG--TLTTTA--TGG---KFEWTPEKSLPS---QPDYALQIQRG----------------SVINYSAQFPLKGGSDAPVSSPKPSGSASSS----PT-PSPANSMS---------------------------SAM---AS-----------------------------------------------MMSSMTNAMP----------------------------------SASAT--------MGSG-----ANSTVSS-PTLSKT------H----L--------PTGTSS---------------G-------------------------------------TLPQVTTAGGNNLAASPFAAMFGALAAFAYLA--------------------------------------------------------------------------------------------------------------------------------------------------------------------------------------------------------------------------------------------------------------------------------------------------
>EED45286
---------------------------------------------------------------------------------MR----SI-----FYLTLSA-------MA---SLAAAATNSANPFNIP--SEGYSFEAGE-P-----T--------TLSWKPTT----S-------GTVSLKLQWGAV------------------MTSN--TGT--TIAQNIP-NSG---SYTWTPPANLAA---QPDYTIEIFNDDD-------------TSEVNYLPRFTVAGATAAASTTASATTTAETT----SATESSTTETT---------------------------TNTK-SATE--THT----------------------------------TLTKATASTASSTSATA----------------------------------SGTSTES-------TSA-----SASATGT-STGTST----GSA----S--------TSTEASS-TTSASA---SASTT-------------------------------------SVVNVNGGMVNRVSGGMLAIVLGAIAVL------------------------------------------------------------------------------------------------------------------------------------------------------------------------------------------------------------------------------------------------------------------------------------------------------
>EED49660
---------------------------------------------------------------------------------MR----FLL--P--------------F-----AIGLTPLASALSINKP--GANSTYAAGS-T-----V--------TVNWSTVD--TD-PT------EISLYLWNFVS------------------WPPS----YV-PLARNVPTADQ---SYSVQIPCD--T-NPEWGYQISAINGTNVY------------IIYAQGDRFTVSDPVNGTSCSDPVTPPPAST---CGPTNA-VSTVYVTVSPTGSSSRLIHHSSLGL--PSSHLPQSTHALPAPSSTVTASSKY-VKP---------------------GIVPKTIGWCSDY---S-H----PVTL--------DKVPTPTAVP--------------------------------------------------------AGP---ND--AGHDTSSAVVTA-APSVVTGEAK-VVTITTTVSVPAAPGDEQCLFV----------------------------------------------------------------------------------------------------------------------------------------------------------------------------------------------------------------------------------------------------------------------------------------------------------------------------------------------
>EED51104
---------------------------------------------------------------------------------MR----FT---L--------------A----CLAALASSAAAYMVNAP--MTGDQVPIQA-G-----T--------IITWSAVD--TD-QP------TFDLWLVNMRH------------------FEP----YAR-QIGQGINRDAQ---TYRVQGVSG--V-PPNTGYQFNFVRHGADA-------NEAKERPLAQSGDFTVYSEGTV----------------------------------------------------------------------------------------------------------------------------------------------------------------------------------------------------------------------------------------------------------------------------------------------------------------------------------------------------------------------------------------------------------------------------------------------------------------------------------------------------------------------------------------------------------------------------------------------------------------
>EED53025
---------------------------------------------------------------------------------MR----LIC--SL----------------PVVLPLFSTALADVEFIAP--ARGTIMKAGD-V-----V--------TAHWKDSG--ES-P-RISELVQYDLYLCAGGD------------------TLGSQENLAI--LIKDGVFARGNSVSFKI--DPAVGG-NEPNAYFLKMVASGP------------DAHVINFSDRFTLTDMAGAFSSNLEDGIGL---LSEG-----------------------HGQQELRRRQ----------------------------A----------------AGAYTIPYQLQTGPTRYAPM-------A--------KKPGSTIP-----ADKS-------------PTPQFPTSAYEIATAYLSAPTIQTTVSA----------------------SLTYSVSSIENTASPAP----------------HPH--DKK---------------------MKRFLERWKD--------------------------------------------------------------------------------------------------------------------------------------------------------------------------------------------------------------------------------------------------------------------------------------------------------------------
>EED55079
---------------------------------------------------------------------------------MR----LS---Y--------------A---ISLLPLAASVGALQVTSP--KKGEDVDLSK-S-----F--------TVKWDAVD--TD-PS------SFDLYIVNNAV------------------YPS----VEQ-KIASDVDSSKG---SYDVSGLSD--L-TNGKGYQINFLSNSAKN-----------SGILAQSQQFNVEGSSESTSTASASESKTTTA---ATGTST-----ATTVSS--S---------------------------------------------------------------------------ARA-SASASASANS----------------------------------------------------------------------------------------TSSGSTP----V--ST-GAGVSLAA---------------------------------------PVSAAAGLLMGVLALN-----------L----------------------------------------------------------------------------------------------------------------------------------------------------------------------------------------------------------------------------------------------------------------------------------------------
>EED55562
---------------------------------------------------------------------------------MR----FSIFGALTALAA--------LATAHTDPDYSQGPTGNPIYTP--GLNEAVPVGK-P-----Y--------AITWGPTT----E-------GTVSLVLLRGES------------------TNMQ--TLE--TIAEQIP-NNG---KFEWTPSTSLEAD--VTHYGLLLVVEG--------------TGQYQYSTQFGISNPNGASSSSSAAPEVPTST----AANPGASSSAT---------------------------SYVT------YEITTT-----------------------------ICPETETAPATAAPTAST--------SA--------------P------------VIPPPAQSHSWGTGGV-----SVPVVSP-TNTPYL--------P------------TTLRSSSAPSGTA---SSTTP-------------------------------GVPL--------FTSGADRNAISF--GAAAAGVLAVLA--------F-----------------------------------------------------------------------------------------------------------------------------------------------------------------------------------------------------------------------------------------------------------------------------------------
>EED56384
---------------------------------------------------------------------------------MR----FF---Q--------------I---ASIVAYAATSLAVTITSP--QNGDKVDFSK-P-----Y--------TVKWTTVP--SD-PE------QVNIVLKNQTS-------------------------SEK-EIAKNVKTSDG---KYTIDSIWD--I-ETGTGYQFNFISNSTKN-----------TGILAQSQIFNVTAVADPPKPCKQYFSTKITK---TSSSTT-PSCTCTSIST--T----IKTR-----------------------------TT-SRP---------------------CIIHSTLSTSKSSP-SSSRAPCSPSSS--------TALPSASVNK--------------------------------------------------------------AS--SATSSASST-SA-T--STESTGGSAAL---------------------------------------TIPAAGSLMLSLFALV-----------L----------------------------------------------------------------------------------------------------------------------------------------------------------------------------------------------------------------------------------------------------------------------------------------------
>EED57164
---------------------------------------------------------------------------------MR---------AF-------------ESVFAAIACLAHIGMTDALSFT--QWPGVIHTGE-D-----N--------TVKWIGDP--DL-P--------TTITLRRGAA------------------NDLGDVYVLT----RDAR---GNEYTWK----ANDDL-QDGSDYALQIQQNE----------------EINYTGHIIVEHPNGQAPSSKGPRPDEDP------NSPDFS--TAP-RNGTT-----------GVAK---------------------------GN----------------NATITVTHVK-----------------------------------------------------------------------------------HD-----DKPSTGNNH-------TSN----------K---------------------------------------SAVSAKTQSDDASLRNWSPNLILAVVAVLY-----LN--------Y-----------------------------------------------------------------------------------------------------------------------------------------------------------------------------------------------------------------------------------------------------------------------------------------
>EEP76056
---------------------------------------------------------------------------------MR----LAF--PR-------------RYLLFLAVLPLGALASVQFVQP--VAGAVLKGGE-T-----I--------NLQWKYSK---S-P-EQLESNQFNLHLCAGGN------------------DADTFETLMS--LVQQGAIEEITSLSTVI--DPKLGG-ELPNA---------------------------------------------------------------------------------------------------------------------------------------------------------------------------------------------------------------------------------------------------------------------------------------------------------------------------------------------------------------------------------------------------------------------------------------------------------------------------------------------------------------------------------------------------------------------------------------------------------------------------------------------------------
>EEP76343
------------------------------------------------------------------------------------------------------------------------------------------------------------------------------------------MNV------------------HPP----FLM-RIARGIKSNAG---SYSTKPMHN--A-PDGKAYQFNFVSDDPSR-----------PGILAQSQQFTVQSGPHAQSDSSSSNGITTPA---TTITPP-PGPIPS-LTS--S----LTRN-----------------------------PN-NTA----------------------IIP---GYRGNTVSLSSNSTAAPTST--------R-------RS--------------------------------------------------------------ST--TRVASGSNA-ER-T-----SNAAPVLQ---------------------------------------AYSGVGGLVLAALAFV-----------A----------------------------------------------------------------------------------------------------------------------------------------------------------------------------------------------------------------------------------------------------------------------------------------------
>EEP76658
---------------------------------------------------------------------------------MR----SAI--VIALGAFA---------------ALVSAARENPFNVP--RGGYQFTANQ-P-----T--------TLTWQPTTDG-----------TVTIKLQKGDE------------------I-TP--DSGI-VIARKFLL-----LLLLSPCASL--S---------------------------------------------------------------------------------------------------------------------------------------------------------------------------------------------------------------------------------------------------------------------------------------------------------------------------------------------------------------------------------------------------------------------------------------------------------------------------------------------------------------------------------------------------------------------------------------------------------------------------------------------------------------
>EEP76723
---------------------------------------------------------------------------------MH----FF-----KTLLAG-A-----ALV--ASTAAQAR-----LAFT--SFPSNVQVGK-P-----V--------VVTWSGGI----PT------KPVTITLRKGPS------------------DDLK--DVA--VLTSTA--TGG---TFTWTPSSSLVD---GPDYALQISQG----------------SEINYTNLFPITGGSGTALPSTTAETSSLAV----STTVRLTTAVT---------------------------TSH---A-------------------------------------------SRGTTL-----SISR---------------------------------------------------------NSTIST-PTLTST----RAVTLTPT--------ATPTEP---------------E-------------------------------------VIPTDAPNAAPAILSSPVALLLSALVAFAYLH--------------------------------------------------------------------------------------------------------------------------------------------------------------------------------------------------------------------------------------------------------------------------------------------------
>EEP76955
---------------------------------------------------------------------------------MK----FTAA-VFTALVA--------VVAAVRQPDYSKPPHGNPIALP--GLAEQVPAGQ-E-----Y--------TITWTPTS----P-------GPVSIQLLRGPS------------------ENVV--PIQ--VLTPSTP-NTG---SFKWTPSLSLEAD--VSRYGLLIVDET--------------TGEYQWSTQFGIKNDAPQQPTLSVTRTVIEPP----QSTNTDVV-----------------------------------------TITTT-----------------------------ICEETTAPYP--------------------------------T------------GTAPGTISSVWPTAPT-----S--------------------------------------------YRA---SPTPT-------------------------------IPPP--------FEGAAGRNAISL--GGAFVALAAVFA--------F-----------------------------------------------------------------------------------------------------------------------------------------------------------------------------------------------------------------------------------------------------------------------------------------
>EEP79213
---------------------------------------------------------------------------------MR----FLP--I--------------L-----ACVLAPLAAALEITHP--EGKSHIMAGE-D-----L--------KVTWTFVD--TD-PH------FLSLYLVNFVE------------------YPPT----YV-PLAIDVKTHKA---HHEVHIPCD--T-HPAHGYQINAINGTNVY------------VIYAQSEHFKIKKHHGKEECGHDDKRDD------AYPSPV-TSTVYVTSLMPC-----LSASPFSP--SPS----------------------------------------------------------------------------------------------------------------------------------------------------------------------------------------------------------------------------------------------------------------------------------------------------------------------------------------------------------------------------------------------------------------------------------------------------------------------------------------------------------------------------------------------------------
>EEY18657
-----------------------------------------------------------------------MALAMALAWVVS----WD-----PGAGRQAQ-----VQ----ASAVAQNPDFNPVNKP--SPNEQIPAGS-T-----Y--------KIEWTAPA--KFAG------VTIKIALIGGET------------------QQTQ--VPLL-DIASGIPNSAL---SYEWKVPADIGG---KKFYGLVLTSEAN-------------AADWQFSNPFVITAGSGSGSKAPTYGAGSSTV----VVT-----TSV------------------------A--PPS------------------------------------------------------------SP--CPPFPRPL---------WP----P---AGGSRATT----------------------HTT---LVVAS-----TTAPVIV--------------------------------------------------------------QPTESAPVTVPQNGAGQAKASVFAVLGGVALAALL----------------------------------------------------------------------------------------------------------------------------------------------------------------------------------------------------------------------------------------------------------------------------------------------------
>EEY18788
---------------------------------------------------------------------------------MK----YS-----VAVTLA-A-----LVA--YVQAKAEF-----TNTQ--ADFAAISAGE-D-----F--------TLTWSGAE------------GPVTILLKTGPS------------------DDLT--TVE--TITTGE--SGE---SFTWSVPTT-LV---SGQYAFEINDG----------------TEPNYSVQFPLVGSGTASASSAPASTATSAS----ATVTVTSTVAE---------------------------STS------------------------------------------------TAAESSAASASETA----------------------------------TSSAAESSA-----------------T------TEA------SSSVVT--------RTRTSTTAAE--SA-------T-------------------------------------GTAASVPDSKAGRLGSPVALIMTLAAMLYFH---------------------------------------------------------------------------------------------------------------------------------------------------------------------------------------------------------------------------------------------------------------------------------------------------
>EFI28754
----------------------------------------------------------------------------------M----FAK--L--------------S---ILALCAAPLVSGLTLHPP--TD--ISSQG--E-----V--------TITWDTAP--GD-PE------SFTLELNHPSF------------------ND------AL-AIANNIDPARG---SITLTIPVV--P--AQGGYTLEAVNIGNIN------------DVYAVTGPFAIAEPTASIPTTPVSTGTGTAS---RTATGT-GSVTTGAS---AT---------------------------HS---------G-SAS--------------------------ASGSGA-----------------------------------------------------------------------------------------------SGS--ASHSGSSSAPNV-TN---LA--------------------------------DSHDDSSA----TSSIASRLGLLGAAAVGAALA--------L----------------------------------------------------------------------------------------------------------------------------------------------------------------------------------------------------------------------------------------------------------------------------------------------
>EFP77752
---------------------------------------------------------------------------------MQ----FYT--A--------------L---LGLVALSSGVTALSITSP--SGSSYWVQFS-T-----N--------TIAWSLSS--GD-PT------SVSIQIINPTN------------------KQFN---GPF-SIAEYVPAAKK---SYDVTNVQ---L-IIADGYEVQFVNP---L---------NNTEVYATSAPFSVKTSGTAPAQVTYAPGTHESS---NSSNNS--SSNANTSS---------KNS-----------------------------TM------------------------------NADINGNSF---KNS---------------GNA-----------------------------------------------------------------------------NTNAK----S--SSV-----RAA-A--------------------------------------MPSIVALALGSLCA------------LVA--------------------------------------------------------------------------------------------------------------------------------------------------------------------------------------------------------------------------------------------------------------------------------------------
>EFP77753
---------------------------------------------------------------------------------MR----SLN--L--------------L---ISLAGLIASAAAFTINSP--SASSYWVQFA-T-----N--------TIAWTNAP--ND-SP------QVTLQIVNSNH------------------TLLN---GVF-SIAEYVPAALE---AYTVTNVT---L-VVADGYIVQMVN---PA---------NSSQVYASSSPFSVKPSDTPAAPGSGPG-APSSL---SGLPGT-SNDMR--------------NM-----------------------------TG------------------------------MSGMPGNNM--SGRP---------------GNTTGF--SN--------------------------------------------------------------NA--NGTANSNAR----S--D-ASIVSPISF-A--------------------------------------VLSVVASAIGLATL-----------------------------------------------------------------------------------------------------------------------------------------------------------------------------------------------------------------------------------------------------------------------------------------------------------
>EFP84741
---------------------------------------------------------------------------------MT---------PF-------------TNSLIALAILNTVQASLSPTFP--VQGSTCVVLQ-S-----C--------QIKWQDDS--TL-P-STTTMGETTIDLVMGNA------------------SNLQAVQNLG----GVMNPSVATAITFQP---IAGLS-P-TEKYAVRFIAKGNAS-------------HPIFSTYFTITGGSSTAKPLATPNSVLAA------SNPSSP------SSGPS--------AIIGNKA----------------------------P----------------TGASTAPTSSNVM------T----------------------A--------------------------------------------------SN-----NTTASD-------------------------------------------------------------------NAEKSSAS-----FVGPSSTVLAGMAAAVASLL--------FL----------------------------------------------------------------------------------------------------------------------------------------------------------------------------------------------------------------------------------------------------------------------------------------
>EFP85900
---------------------------------------------------------------------------------MK----RDL--VG--------------LFSAIVSLFIGYGYSLTVTEP--SSDTTWHLHS-P-----N--------QVKWESVS--TD-PE------SVEVRIVNNNP-----------------STYPT--GYTH-TVKDGINTADN---KFTVDSL--PGL-KPGRGYQVNVMSSA--------------GTILAQSAQFVINGTAEKNTTSTTTHPNTQSI---AQPTLAAPSPVTS-ASSSGAT--ILELSSI---------------------------------------------------------AKLFLVI---VLAISTL---PVEK--------------------------------------------------------------------------L-------------------------------------------------------------------------------RSW-------------------------------------------------------------------------------------------------------------------------------------------------------------------------------------------------------------------------------------------------------------------------------------------------------------------
>EFP86349
---------------------------------------------------------------------------------------MFN--LIAVVYLALLG---------------TAYSAVTPTAP--GPKEVFTARQ-Q-----C--------KLSWSLDK--TNKWK------SFSVDLMSGSN------------------L-NM--NVVT-NVFKGMDGTTGK-TSHVWKCPEV--D-PCSAIYFYQFNQA---------------GEDPAWTTRFTIACPDGKIIPPAN-----AT-------------------------------QPHGEAIPWGVGHLKH----------------------------------------------------------------------------------------------------------------------------------------------------------------------------------------------------------------------------------------------------------------------------------------------------------------------------------------------------------------------------------------------------------------------------------------------------------------------------------------------------------------------------------------------------
>EFP90849
---------------------------------------------------------------------------------MVQD--SFL--LRL----TSSLT-LVVVILIGVLTPFRSADAYFITSP--VANDFWYFGS-K-----K--------VLRWSSVS--TD-PV------RFSVAITNHDP-----------------STYPS--ALST-LVAKGIRKKWG---KYELPASALKGL-KEGRGYQINIMSLE--G-----------GAILAQSPIFTISRVDDESGEDEEDDDEDEVI---DYADQQEEVPTTGT----------------------------------------------------------------------------------------DQ---PHDA--------H----KA-NKGK---------------------------------------DDKD-----RYKRLGK----------------------LHQKIHRH---------------------------------------------KKAKSYRSRKEFQLAKSKSNALY----KSIPKFDHSR--------------------------------------------SACSRSPRNPKIAKIV-------------------------------------------------------------------------------------------------------------------------------------------------------------------------------------------------------------------------
>EGR50971
---------------------------------------------------------------------------------MK----FT-----LSASAFLA-----LV----ASALAQTADFDSITNP--TPNEILTAGQ-A-----L--------TIEWDAPA--KYAA------GTVSIELIGGPT------------------QATQ--QVLA-TIATGVKNSAK---TFTWNVDSAVAG---QNFYGFIFRLESD-------------PSVFQYSNPFHIKAAEVHSSSSSSTPAA---P----AHTSSSGSYGN------------------------L--PPADTTTTAPVVTTPVYSPP--------AVT------D---------------VTVVLNATTTVP--CR--NSTIAPPTLSAPSTLQSATR---LPPPPP------------SSPV-----YV-PPGQ-PLTSTV-----WAAPSAS--------------------------------------------------------------NPAITAPAPLPTNAGARVGGSSLALVASLVVAYFAL---------------------------------------------------------------------------------------------------------------------------------------------------------------------------------------------------------------------------------------------------------------------------------------------------
>EGR52678
---------------------------------------------------------------------------------MK----YS-----VAAVSALV-----A------VALAKP-----EFLN--SK-FEVQEGQ-P-----F--------TLEYSGCS------------DGCTITLQTGKS------------------TDLK--DVK--VLTTSA--TGS---STTVTLED--LP---SGTYNFKITDKE---------------GQSNFSQQFPFQGTGVASSSAATSATSAAES----NTAAPTTTEAA---------------------------TSTTEAASTTSEES----------------------------------TTVVKTKTAHS----TT-----------------------------------TEASSTFTTTTTVAHS-----THKHNT--TTVAPT----GSA---ST--------TTGHHTTAASTSSN-------P-------------------------------------AVTTVPPGSAAGHLSSPLALVAGVAIAIAFFS--------------------------------------------------------------------------------------------------------------------------------------------------------------------------------------------------------------------------------------------------------------------------------------------------
>EJF55727
---------------------------------------------------------------------------------MH----PVL--A--------------------LLAALTPTFAFLITEP--SSTTVWAADG-P-----N--------TIAWTKVS--TD-SE------NVTVVLNNQQL------------------KPPV----SQ-VLLAFVDSTVG---SIVVTQAPPGGF-HPGSGFVVYFAPDTHTT-----------GTRLSISQQFRIA---------------------------------------------------------------------------------------------------------------------------------------------------------------------------------------------------------------------------------------------------------------------------------------------------------------------------------------------------------------------------------------------------------------------------------------------------------------------------------------------------------------------------------------------------------------------------------------------------------------------
>EJF57109
---------MARALWT------------------------------------------------------------------LWLLYLFN--LAA----VRAS--P-HFEAGKDDQVLIADFPPPVERP--GGADVWTVGD-V-----E--------TVKWSTKG--LNFT--LDQTGTILLGYLTTDG------------------SQTL--FVDQ-PLAGNFTLASG---AVNVVVPKV----PSGNAYFII-----------------VLGDANNWGPLFSIINPNEPSSSVAPTSLAWISG---SAAPS---ITAVVKA--------------------------------------------------------------------------------------------------------------------------------------------------------------------------------------------------------------------------------------------------------------------------------------------------------------------------------------------------------------------------------------------------------------------------------------------------------------------------------------------------------------------------------------------------------------------------------
>EJF60202
---------------------------------------------------------------------------------MV----SF---K--------------L---VALALPIAVANAINILGP--SETDFWVQNQ-T-----N--------VITWQFNQ--GD-PS------PIDIVVINSNN------------------ATLN---GAF-SIAQFVNISQQ---TVTVTNVT---L-RPGDGYLVQFVN---TT---------NHTDVFANSSTFTVKPPGSQPGPTAALSSSAASS---SAT------------SP-----------------------------------------S------------------------------SASGSGSSSS------------------------------------------------------------------------------------------------------SSS----T--QSAGSNGAVSL------------------------------------------TSTGGIFGVIAACAVASLSALL--L----------------------------------------------------------------------------------------------------------------------------------------------------------------------------------------------------------------------------------------------------------------------------------------------
>EJF61224
---------------------------------------------------------------------------------------MSA--L--LALAILSA---------------RALAALTPTAP--GPGDTFAAGS-P-----C--------TIKWDADT--SGTWT------NVSIYLMTGPN------------------S-NM--TRLV-TVTSGLDGTDTSLSPYNWTCPEV--D-PYSTIYFYQFTNGD--D-----------AQDSQWTTRFTITSESGDSVEPEH-----PT-------------------------------QPDGDSVPWGEGHVSSEDDDESPKHGHSKSTS-STNDTPQSGTDDQG-DG--TADMSTDDDSQDGQSKHVEDASTSPFAKPFSA-VT-SLGTKSLPSPNLP-------TRPPKSGSISKEVSFPTISL-----PRKARPPMQVSPSS-----VSPASGTST-----------RSQMGPGI----SNMDNSLQ--------------------------LA-------SAGSTQRGQRWKATATLYWLLAA---MLL----------------------------------------------------------------------------------------------------------------------------------------------------------------------------------------------------------------------------------------------------------------------------------------------------
>EJF61791
---------------------------------------------------------------------------------------MF----S-------------TALLVLAAAVSPALATIYVTSP--TASSQWTAGQ-Q-----Q--------TISWQDDG--QS-P-SLANFGPSKVSVYVGNQ------------------IQQTPVQVIT----QSVDVSTTSSIVFTP---DASTG-QNGQYYFIRFESLGLKD------ATNAAFPALAFSSKYTMSGMTGTFTAEELAQISAAV------SSGAAA-TTSA-AASSA-----T-------PA----------------------------G----------------TTTTSATASK--I-----TT-------------------------------------------------------------------------S-------KAVSGTSS-------------------------------------------------------------AASSTASTSKSNGASTLPLSALTGVAGVAVAIFAAM--------YM----------------------------------------------------------------------------------------------------------------------------------------------------------------------------------------------------------------------------------------------------------------------------------------
>EKM75345
--------------------------------------------------------------------------------------MFTN--IYF----VAIV--LLTTLTGVSHGAPLNVYAPPLITP--AEGAVWIIGT-N-----Q--------TVTWDTSR--PPTQ-ITQRNSRLIL-SKG----------------------GRL--DVEH-PLAKDFDIMDG---QHTVTVPI---L-PVGDDYQLI-----------------LFGDSGNAGPTFSIQAAPSQSSA-------------------------------------------------------------------------------------------------------------------------------------------------------------------------------------------------------------------------------------------------------------------------------------------------------------------------------------------------------------------------------------------------------------------------------------------------------------------------------------------------------------------------------------------------------------------------------------------------------------
>EKM78482
---------------------------------------------------------------------------------------MF----F-------------NSFALLALAASPTLANVFITNP--TSSTTFHGGQ-Q-----A--------TLNWQDDG--KA-P-SLQDMGNCTVAIYVGNA------------------LQQTSLQTIV----ESVDVSKTSAIQFTP---GPEIG-PNSAEYFIRIDSLTAKD------SASPQYPAMSFSAKFKMDGMTGTFSSAIEAQIAGQS------TAPLAG-QTAP-PAGAA-----S-------PT----------------------------G----------------GASKTGGASS--T-----SA-------------------------------------------------------------------------LQ-----RTAASGSA----------------------------------------------T--------------PSNTASDNGAFSVKAGWAGILSSVFVYVAVL--------------------------------------------------------------------------------------------------------------------------------------------------------------------------------------------------------------------------------------------------------------------------------------------------------
>EKM78485
-----------------------------------------------------------------------------------------MY-PC-------------LFLILALDAITLVNAGLYVVKP--LLGSTCHAGK-P-----C--------TVDWLDDG--TN-P-LLTAIGVVDVGLYHGKQ------------------QLVQT----I----RPVNVATVHSLTFTP---IPEAG-PNSDSYYLSLVSTSLSQ--------NASQPYAAFSSFFRLDGMTGSFDTPNSAATTSFP------VPSSVATSGKP-LPTDTV----LSTITVGVIS----------------------------S----------------TSSSSISSHSAHTTTSLRQSSAAAPTIDSSASIA--SVASVDVPINNPPAVSP--------------------TSLRFSTLVSPP-F---TISPA-----VESRLSSSS-------SSTPLPS--ATVANTTP----------------PN---G--------------ATTCNISSAANIFIATT-------IL-FLVM-AF-----------------------------------------------------------------------------------------------------------------------------------------------------------------------------------------------------------------------------------------------------------------------------------------------------
>EKM79101
---------------------------------------------------------------------------------MN---TFIT--T-L----VMLF--ALFFVALGAPVDSRDVFVPPLLTP--TTGATLKAGH-T-----Y--------EVTWDTSK--APKQ-ITNRKGRIILAFKT----------------------RLV--GLSS-PLAQDFDILLG---KFNVTVPKN--T-APGKDYQLV-----------------LMGDSGNYGPKFSIVA--------------------------------------------------------------------------------------------------------------------------------------------------------------------------------------------------------------------------------------------------------------------------------------------------------------------------------------------------------------------------------------------------------------------------------------------------------------------------------------------------------------------------------------------------------------------------------------------------------------------
>EKM80065
---------------------------------------------------------------------------------MR----SIA--I--------------------TLALVASACAYSVSQP--SSSMGWSTSG-G-----Q--------PLTWSRVD--TD-PT------NFTVVLTNQDR-----------------SVLHQ----DQ-VLIAEQDGVGQT--KVSCNPPSGGW--PVGNHFRVNLVKNVDEQ-----------NTILAQSSEFTIKAANTTSS--------------------------------------------------------------------------------------------------------------------------------------------------------------------------------------------------------------------------------------------------------------------------------------------------------------------------------------------------------------------------------------------------------------------------------------------------------------------------------------------------------------------------------------------------------------------------------------------------------------
>EKM81586
---------------------------------------------------------------------------------MI----LSA--FSLIAVLASSF---------------LARADVKPSEP--SPGAVYNEGQ-M-----C--------PISWNADPDGSDDWK------SMSIELMTGDN------------------F-NM--VQLM-TLGTTFDGSIDG--QHSFTCPDV--T-LNSAIYFYQFTSL---Q-----------TTDKAWTTRFTIAGPNGESTPPANA----VQ-------------------------------PISGEKIAWGVGGLEGSSQSVSPSGPASAGVP-PSAESSA------------------TPD-----------------SQPPAPPAVATAFTTMTPSPTLA-------TTRLAVV--------------------------------------TS-STALS-----------STSAAPNN----DTQ-------------------------------------------TDGAVRTSTASVMIALIFPALLF---VL--------F-----------------------------------------------------------------------------------------------------------------------------------------------------------------------------------------------------------------------------------------------------------------------------------------
>EKM81594
---------MN------------------------------------------------------------------------VLTFFFT--VFT----ILGS--FVVEAVPTAQPEKRDVFVPRITSP--VAGDVWNSNQ-Q-----A--------QVTWDTSD--APEN-ITNSKGVVVL-----RR------------------G-DL--ATPV-VLAGGFNILDG---SVSFDVPLV----FSGDDYSIT-----------------LFGDSGNFSPTFTINGFSF-----------------------------------------------------------------------------------------------------------------------------------------------------------------------------------------------------------------------------------------------------------------------------------------------------------------------------------------------------------------------------------------------------------------------------------------------------------------------------------------------------------------------------------------------------------------------------------------------------------------
>EKM84339
----------------------------------------------------------------------------------M----FSK-----------------L---CLLAIVTPLIAALTLEGP--TG--PVTTSS-P-----I--------TLNWTSDA--TD-PG------TFSLSMVNENF------------------HD------TF-AIANNVQTNAG---TITLTLPSI--P--PNREYTIIAINISNVT------------DIYATTPPFNVGPAVSSSQSSTSATGSSAI------PSGT-GSTMSSRPPVGGT---------------------------ST---------G-FGV---------------------TVSNTPSGTTT-----------------------------------------------------------------------------------------------PTD--DATSSGANAPSG-TN---FG--------------------------------NSGNSGMS-VRLNSNKGIVASAMLSLIAGAAIV--------VL---------------------------------------------------------------------------------------------------------------------------------------------------------------------------------------------------------------------------------------------------------------------------------------------
>EMD31385
-------------------------------------MFANK------------------------------------------LAASLL--ALA----AAAV--ASPTAFIPVAPKEDIVFSPHITGP--TAGQLWPVGT-N-----Q--------TVTWDTSS--IPAE-GQNQTGLLLLGYQENDS-------------------ENL--DISH-PLAVGFPISAG---EVNITVPNV----TMRTDYIVV-----------------LFGDSGNVSPQFTIAF--------------------------------------------------------------------------------------------------------------------------------------------------------------------------------------------------------------------------------------------------------------------------------------------------------------------------------------------------------------------------------------------------------------------------------------------------------------------------------------------------------------------------------------------------------------------------------------------------------------------
>EMD31470
---------------------------------------------------------------------------------MR----SFA--V--------------------ALVLAASASAYTVTYP--TNDTIWTANG-P-----N--------TVSWIMVN--TD-PQ------NFTIVLSNQNH------------------YPPT----QQ-VLAGFVTGNQG---SATVNSPSGGL--TPGNGYQVNLVKDAYHM-----------DTILAQSNQFTIN---------------------------------------------------------------------------------------------------------------------------------------------------------------------------------------------------------------------------------------------------------------------------------------------------------------------------------------------------------------------------------------------------------------------------------------------------------------------------------------------------------------------------------------------------------------------------------------------------------------------
>EMD34893
---------------------------------------------------------------------------------MR----LT---S--------------L---LAAALAAPSALALSISGP--SSSAFWVANT-S-----N--------VITWTSNA--SD-PA------TVDIIVVNSNA------------------STLN---GAF-SIANAVSVTSQ---TFTVTNVT---L-RVGSGYAVEFVN---PD---------NTSQVLATSDTFSVMPGGSTPRPARKRLLLGIRR---RRRVLL---RVRRELGLRVR----LERS-----------------------------LQ------------------------------LRLRRGREHHDQRRP---------------RRAPRA--RC--------------------------------------------------------------GS------SGRAR----R--RRGGALSPVDAWILVK----------------------------------SVPGKEGRRLGLVAA-----GPFLV--QMVSERLHARG--------------------------------------------RAARRSFCPARS----LWF---------------------------------------------------------------------------------------------------------------------------------------------------------------------------------------------------------------------
>EMD36590
---------------------------------------------------------------------------------------ML---VI-------------HALTATLLSVLSVNANIYTTYP--VASSVLYAGR-S-----A--------TVSWINDN--TQ-P-ALQDMGPVKLELYNGND------------------TFVAS---LA----DGVEPTSRSQQVW-I---APTWA-HDGSDYYMRFVCNNPE--------------LSVYTARFSISHVEGDVAPVTSGSGSNDA------AVASLIGTTPA-LVGTP-------------PA----------------------------P----------------TRMMTMPTSNSTA----GSTIGPTPSAVRSTSIA-----------------------------------------------------------PS-----ATSQTQTQQ-------PQNQ-SQNSQDENENSV----------------NGRKTGAGT--------GIIGRRSTVDLERVKFRLVFILWPALVGI---TM----AL--------------------------------------------------------------------------------------------------------------------------------------------------------------------------------------------------------------------------------------------------------------------------------------------------
>EMD37041
---------------------------------------------------------------------------------------MYMS-TL-------------VFLV----FALSVQATIFVTSP--ASDGTCQGGS-S-----C--------TVEWEDNG--EA-P-LLSTIGPCFVGLYNGNH------------------VLIQQ----I----DPVNVASVHSLTFTP---DPQAG-PNGGGYYVNFTTVNPIG--------SPAAHYTQYSPDFKLDAMDGSFSSPVASDTSSIS------APSTILSPTSL-SVSASA----TAASASGSIS----------------------------A----------------NAS--VSAVSASAKSSAAR-------------------GTLTIPPSSAASGNSL-NGTA-AASSASVAASSAANASAISSAILSAASSASSLSSA-----LSSASGLVT-------SRSSDSSVIPTSSSPSP----------------SA------------------SPTSSTSAALGSPIQNSMGIIPLLVAVGTII-SYGLL--------F-----------------------------------------------------------------------------------------------------------------------------------------------------------------------------------------------------------------------------------------------------------------------------------------
>EMD37069
---------------------------------------------------------------------------------------MI----A-------------PAFLLLAAFAQSAFATIYITSP--VATTSWAAGQ-Q-----Q--------NVNWQDDG--TS-P-SLSAFGPASVGIYIGTV------------------NQQTLVQEIV----SNVDVSTTSSIAFTP---DQTMG-SNGDMYFIRFQSLSATD-------STTGYPLEAFSSKFTLTGMTGQFNATEEAEINASS------GA--PA-ASSP-APTSA-------------PA----------------------------S----------------SSS-AGPSKA--F-----SS-------------------------------------------------------------------------S--------D-SSKVV-------------------------------------------------------------SSSAAAASQTANGAASLAVNGLAGIAVAALSAFLL---------------------------------------------------------------------------------------------------------------------------------------------------------------------------------------------------------------------------------------------------------------------------------------------------
>EMD37778
---------------------------------------------------------------------------------MR----SIF--V--------------------PLLLAGLAFGYVIVTP--NSESGWTTEG-P-----N--------AITWTKLA--TD-PP------EFSIILQSSIV------------------GGID----EL-AIASGVDGNTG----IFVVPPQEEGF-PAGDGFHIDFVNAT-NN-----------SDIFAQSAPFSIIQSN------------------------------------------------------------------------------------------------------------------------------------------------------------------------------------------------------------------------------------------------------------------------------------------------------------------------------------------------------------------------------------------------------------------------------------------------------------------------------------------------------------------------------------------------------------------------------------------------------------------
>EMD37997
---------------------------------------------------------------------------------MR----SFV--V--------------------TLVLAASAFAYTVTSP--TNGTTWTASG-P-----N--------TVSWTRVD--TD-PQ------TFTIVLNNQNH------------------YPAT----QQ-VLASFVDGSQG---STTVNPPSGGM--QPGSGYRINLVPDASYM-----------NTILAQSDQFTIS---------------------------------------------------------------------------------------------------------------------------------------------------------------------------------------------------------------------------------------------------------------------------------------------------------------------------------------------------------------------------------------------------------------------------------------------------------------------------------------------------------------------------------------------------------------------------------------------------------------------
>EMD38969
---------------------------------------------------------------------------------MV----FTP--ALFALLA----------------GVAIVRADPTPSEP--GPGSVYNEGS-N-----C--------FVSWEADT--TGVWK------VMNIELMAGDN------------------F-DM--QYLT-TVA-TVDGTDSDNNSFTYPCPAV--S-PHSPVYFYQFTSP---Y-----------STAIYWTTRFAIADASGATTAPAE-----ST-------------------------------QPGGSAIPWGTAALDNPADAQPSPAFGESTAG-ATATAVASAPA-----S--ASPTFSAASVPSGWSLVSTP---SVSSVPPTS-VAGPGATEVVPATNG---------AAPAAGTQSAPNSL------------------QTVRGS-----ATPSTGAVG-----------ASPGVASG----SN-----------------------------------------ANTTTANAGANGALSTLAITFAIAL--------------------------------------------------------------------------------------------------------------------------------------------------------------------------------------------------------------------------------------------------------------------------------------------------------
>EMD39451
--------MAQRRGWFCTFCALLPLGETTSVFLSSPFFFVIL----LNFAVAMLFTRAVMLFAIAASSLLDGANAEKHAGVLSIPSGSRR--VGE----AKAK--AEENASMGYTRAAREVYDPRITSP--TTHTVWAVGN-T-----V--------EVTWDTTG--LPGG-GQAGTGKVVLGHVSGND-----------------ANEHL--DLEH-PLATNVDLSRG---HVPVQVPNV----PPGNNYIVADASRNSNAASACALVSKVFGDSGNRSPTFSIAG--------------------------------------------------------------------------------------------------------------------------------------------------------------------------------------------------------------------------------------------------------------------------------------------------------------------------------------------------------------------------------------------------------------------------------------------------------------------------------------------------------------------------------------------------------------------------------------------------------------------
>EMD40118
----------M------------------------------------------------------------------------TSMIFFT--IYA----LLAL--FGSVNAIAIPVMSRDVVDPPVTNP--NAQTVWTVGS-T-----Q--------TVTWNTSG--LPPVSELTTPGMVVLGFLTSDS------------------E-NL--MLDN-PLAKGFNLTDG---QVSIVVPSV----PNGINYIVA-----------------LFGDSGNISPTFAIQGGSSQSASATPSSTTAAPS---STASPQSSSDAVSSSPE--------VSSTF--------PPQT------------------------------------------------ASST------SDH----PSTS--------SSSAAPETS-----------------------------------------ASSSS-----LSSVSGS----SSA-----SSLNAEPST------NDALSP-------------------------------------R----SAGITAFAGLAMVATISLLN------------F-----------------------------------------------------------------------------------------------------------------------------------------------------------------------------------------------------------------------------------------------------------------------------------------
>EMD40904
---------------------------------------------------------------------------------MR----SFA--V--------------------ALALAASAYAYTVTSP--TNSTGWTTSG-P-----N--------VVSWTKVS--TD-PQ------NFTIVLSNQAS------------------FPPT----TQ-VLDALVDGSLG---NTTVNPPSGGW--KAGSGYQVNLVQDAQNL-----------NAILAQSNQFTIKESSSSTFSSGSSSASSAAS---TAALSSAPG-GTL-----------------------------------------------------------------------------------------TA---PSSS----------------------------------------------------------NTGSS-----TPSGSGS--GALNPSTSDTS---TTP--ANNAALPAM---------------------------------------------GMQAGVWSVLALLGAMLA--------------------------------------------------------------------------------------------------------------------------------------------------------------------------------------------------------------------------------------------------------------------------------------------------------
>EPQ62657
---------------------------------------------------------------------------------MR----YYT--TL-----------GAAALAFVTTVTAQVPGFNAITSP--SKDQKIVAGK-D-----F--------DVIWQHGG--APDDA------TVTIKLLQGKTPSTLDIGPTVACKYPTTLFPIE--CLEL-TLTANIPSKSQ---KFTWRVPQDLGQ-HETYGFSMV--LDG--N-----------EQIFQYSNPFHISKSNVDKGEGNDGAEDADNQ---DQQPSEIPNDDDDDDDDE-------------------------------------------------------------------------------DLDGEDK---PELQ------------------------------------------------------------------------------------N------DKVQDEVKADIKDN---------------------------------------------VQAEPIKKPVENIQAEQIIKPAEIDDNEIDGKFDEQAEKIEGQS--------------------------EKLEGQSEKLEEQAEKLEEQPEKLEGQSEKLEDEAEK----------LEEQPEKLEDEAEDNIEGESKKEDTSVEKLDGSNEDDDDDDDDEDDEDDEDDEDSASAPIANPPGTKTSLKAPLNGYQFLNNTGGNTYVIKPSASAPPAAIITSIGVVAQPGSKTSAPKPYVEGGASGIVISGTTLFTCFALAFAMVF-------------------------------------------------
>EPQ63654
---------------------------------------------------------------------------------MQ----TF-----RAVFVA-A-----LIS---LSEAVRL-----TNTA--DQYSDVKAGE-P-----Y--------KITWENAS------------GPVTILLKNGPS------------------THLQ--TVS--TIASGQ--TGN---SYEWTPPST-LK---TDKYAFEITDS----------------GEPNYSVQFTITGDDTPDPMTSSQPIRATGT----GTGHPAPSGM----------------------------------------------------------------------------------SSYTSRIS---------------------------------------NATSTMTGTYPTGS------GGYSGGP-SNTT---------VPHVS--------STYMTSTIAA--SP-------S-------------------------------------STTVPADANNANGISSPLALVLSTFFAFMFLH--------------------------------------------------------------------------------------------------------------------------------------------------------------------------------------------------------------------------------------------------------------------------------------------------
>EPQ66893
---------------------------------------------------------------------------------------MFF--VS--------------KLFLTSLLVCLAYAYPEITSP--AAGTSLPGGV-A-----F--------TITWIDSG--DA-P-ALADLTSYQIFLYTGSN------------------SNPQQIYEI-----GQGAFSA--GNSITANVPVTIGG-STENAYFLSLVSTAAA-----------GKTITSFSSRFTLTGMTGTFSPTVIS--ELSK-ISGATGPPVVNNIAAP-A---------AVADVAGAPL----------------------------E----------------EGEWAIPYNLQTGLTKYAPM-------Q--------PIPPTAIT-----AT-N-------------IKPLWPTSSVELASTYLPTPIQVTTLTQ----------------------SQTFSANSHANTGAAAS----------------NPA--D-D---------------------MQRFLNRWKD--------------------------------------------------------------------------------------------------------------------------------------------------------------------------------------------------------------------------------------------------------------------------------------------------------------------
>EUC33016
---------------------------------------------------------------------------------MR----FF-----QAILSS-A-----AFA--ALVAALEI-----NDFP----AQGVVAGN-S-----Y--------TITYSPAD----D-------VPTTFILRQGKS------------------TDLD--VIG--TLTTTA--TGG---KFQWTPSKDLPS---KGDYALEIKRG----------------DTVNYSAQFPLTGGAASDNTPSSSSSPSSS--------AAPSSSVK---------------------------PSS---SSA--SPS----------------------------------PSASGSSSITSAASSTP----------------------------------SASVS--------TPAG------NSTISS-VTLSRT------PSPSAT--------RTPTGS---------------A-------------------------------------SVPEVTASGADSILANPLAAIIGAAALVFFA---------------------------------------------------------------------------------------------------------------------------------------------------------------------------------------------------------------------------------------------------------------------------------------------------
>EUC34114
------------------------------------------------------------------------------------------MYSKATIISIFA-----GFAAAQIHPAVGDPKGNPITRP--L-NEIVPKCE-P-----F--------TITWEPTT----F-------NTVSVLLLKGPS------------------TNVV--KFGP-SLAEGIK-NSG---SLSWTPAADLPVTEANQGYGLQIIDDV--------------TGQYQYSTQFGISAGKCGTVSSSAAPSVAPSS----APAAGYPA---------------------------------S-SAPAGYPAE----------------------------------SAPAGYPAHTPVAPSS-------------------------------------VAPAASVAPYPTTLA-----SAPAAVG-TGGLY---------P------------NGTVPKPTGG------NSTTP-------------------------------PLPEQTTNAAAGL-------SAGLGLVAAAAAAVAFML--------------------------------------------------------------------------------------------------------------------------------------------------------------------------------------------------------------------------------------------------------------------------------------------------
>EUC36558
---------------------------------------------------------------------------------MT----RIL--VP--------------FAAVVATLSPLVHAGIKFTAP--AAGSTIVAGS-A-----I--------TVQWSETD--AG-P-KLADLKGYQLQLVVGGN------------------KGEEQMIATT--ITPSGLFSAGNVASGRVEASVSEDL-KDANAYFIKMIATGKTG----------DGQYVVYSDRFSCSGMTGKNILNPTVKTAATD-VTGTAGPASEDTLTDK-----------------DPAT----------------------------A----------------GDLYAVEYTMQTDITRYAPM-------Q--------PVPGTKVT-----AT-N-------------TQPQYPTSSVRIAKTRLPPPSQVNTITA----------------------QQTFSTKSRANTVAPAP----------------HAT--D-D---------------------MAKFLRRWQD--------------------------------------------------------------------------------------------------------------------------------------------------------------------------------------------------------------------------------------------------------------------------------------------------------------------
>FGRAMPH1_01T01083
---------------------------------------------------------------------------------MQ----FT-----ISAAALMA-----FA----AQALAQVADFDPVLTP--SNWEQVQTGE-T-----L--------EITWQAKP--KYSG------EKISISLIGGAT------------------QNTQ--VPIK-TIATGVDNDAA---SYSWKIDSSVGT---NNVYGLVLKLESN-------------PEVFQYSFPFKIEGGKEKPSEAEEKPSKTEEK----NDY--------------------------------------ELPTEAPKPTKEAYPVP--------HT-----------------------TVVAVHETVTVP--CN--TTTVGGSPTTFVPVVKTHYP---VPPPAHQAPPANNNGTAPHPPV-----YT-HPAQ-PNVPVV-----PTKPA--G--QP--------------------------------------------------------PVYGQPTPTPVPVSGAARF-GAPVALVAGLVMAAFAL---------------------------------------------------------------------------------------------------------------------------------------------------------------------------------------------------------------------------------------------------------------------------------------------------
>FGRAMPH1_01T01333
---------------------------------------------------------------------------------MK----YT-----IATIAAFA-----T------MALAKP-----AFLN--TD-FALTEGK-P-----Y--------TIRYSGCD------------SGCTIILQNGES------------------TDLK--DYK--TLTSGA--KGD---SFTFTPSQ--LP---SDTYNFKITDSA---------------GDINYSAQFTYEGSYDAPSVTSATKSAVETT----AA-QTTEQ------------------------------------------AT----------------------------------TLASVTKPVEEA----T------------------------------------TAKPIIPTHVPVPPK-----NATTPI--AT-----------------------------PTKT-GGAG-------Q-------------------------------------TGVPEVPVSGATRMTSSLALIAGAAMAMVYLN--------------------------------------------------------------------------------------------------------------------------------------------------------------------------------------------------------------------------------------------------------------------------------------------------
>FOXG_00537P0
---------------------------------------------------------------------------------MK----YT-----LATIAALA-----S------VALAKP-----AFLN--TE-FDLTEGK-P-----Y--------TIRYSGCD------------DGCTIVLQNGPS------------------DDLS--DYK--TLTTSA--TGD---SFTFTPSE--LP---SDTYNFKITDKA---------------GEVNYSAQFPYKGSYAAPSVTKSATATAETT----AV-ASTKE------------------------------------------AT----------------------------------TLASVTKSAEET----T-----------------------------------TVAKPIIPTHAPSKNA-----TTPTAAH-PT-----------------------------PSKTGSAGG-------E-------------------------------------TSVPSVPESGAARMTSSLALIAGAVMAMVYLN--------------------------------------------------------------------------------------------------------------------------------------------------------------------------------------------------------------------------------------------------------------------------------------------------
>FOXG_00636P0
---------------------------------------------------------------------------------MQ----FT-----ISAAALMA-----FA----AKALAQVADFDPVLTP--TNWEEVSAGK-T-----L--------EITWQAKP--KYSG------EKISISLIGGAT------------------QNTQ--VPIK-TIATGIDNDAA---SYSWAIDSTLGT---ENVYGLVLKLESN-------------PEVFQYSFPFKIEGAKKSEDKPSQTKNDY---------E--------------------------------------VPSSVAPKPTKPAYPVP--------ET-----------------------TVVAVSETVTVP--CN--NT--AGSPTTFVPVVKTHYP---APPAPPAN-----NGTAPNPPV-----YT-HPAQ-PP--VV-----PTQPA--G--QP--------------------------------------------------------PVYGQPTPTPVPVSGAARF-GAPIAVVAGLVMAAFAL---------------------------------------------------------------------------------------------------------------------------------------------------------------------------------------------------------------------------------------------------------------------------------------------------
>FVEG_00876T0
---------------------------------------------------------------------------------MQ----FT-----ISAAALMA-----FA----AKALAQVADFDPVLTP--TNWEEVSAGK-T-----L--------EITWQAKP--KYSG------EKISISLIGGAT------------------QNTQ--VPIK-TIATGIDNDAA---SYSWAIDSTLGD---QNVYGLVLKLESN-------------PEVFQYSFPFKIEGAKKSEDKPSQTKNDY---------E--------------------------------------VPSSVAPKPTKPAYPVP--------ET-----------------------TVVAVSETVTVP--CN--NT--AGSPTTFVPVVKTHYP---APPAPPAN-----NGTAPNPPV-----YT-HPVQ-PP--VV-----PTQPA--G--QP--------------------------------------------------------PVYGQPTPTPVPVSGAARF-GAPIAVVAGLVMAAFAL---------------------------------------------------------------------------------------------------------------------------------------------------------------------------------------------------------------------------------------------------------------------------------------------------
>FVEG_00977T0
---------------------------------------------------------------------------------MK----YT-----LATIAALA-----S------VALAKP-----AFLN--TE-FDLTEGQ-P-----Y--------TIKYSGCD------------DGCTIVLQNGPS------------------DDLS--DYK--TLTTDA--TGD---SFTFTPSE--LP---SDTYNFKITDKA---------------GEVNYSAQFPYKGSYAAPSVTKSATATAETT----AA-VSTKE------------------------------------------ST----------------------------------TLASVTKSAEET----T-----------------------------------TVAKPIIPTHAPSKNA-----TTPA-AH-PT-----------------------------PSKTGSAGG-------E-------------------------------------TSVPSVPESGASRMTSSLALIAGAVMAMVYLN--------------------------------------------------------------------------------------------------------------------------------------------------------------------------------------------------------------------------------------------------------------------------------------------------
>KDB12319
---------------------------------------------------------------------------------MR----FS-------VAAVLA-----FA----ASAIAQTADFDPIYTP--NSGETIDAGA-P-----Y--------TVTWSSPA--KYMD------GTVSIELIGGKT------------------QNTQ--QHIA-DIASGIKNSAN---KYTWNVDASLGA---EAVYGLVFKLESN-------------SSIFQYSNPFHIRAAAKPAPSSASQTVTVTQP----PGVKTIILSGT------------------------I--PTSTSSSAAPTSTICTSSTS--------STS------S------TSI------Y--KTVQYNVTV--CP--TTLVPSASQYV-------------------------------------------PV---NANSS-----TGIVSVS--------------------------------------------------------------SPTAPAPVPTAAAAAIRIGSLGILGVVAAVLAL------------------------------------------------------------------------------------------------------------------------------------------------------------------------------------------------------------------------------------------------------------------------------------------------------
>KDB15881
---------------------------------------------------------------------------------MK----SA-----VALSALAA-----V------AVAVQP-----KFLN--SN-FQVVAGQ-P-----F--------TLKFDSCQ------------SGCTIVLQNGPQ------------------TNTK--DVK--VLTSDA--TGG---AFTFTPSG--WA---SDTYNFKITNNAN-------------PSEYNFSLQFSYQGDGSASASSASASASGSAS----GSVSSSASAAS---------------------------TAGTSSQTGSSAAA----------------------------------TTASGSTSMTSV-----------------------------------------TSMTSMASSV---SF-------------TSFAMT----NST---AT--------TTNS-QSSTSTTSA-------P-------------------------------------A--VTTTVPNAGVRASPLALVAGAIAALAYLG--------------------------------------------------------------------------------------------------------------------------------------------------------------------------------------------------------------------------------------------------------------------------------------------------
>KIS67867
-------------------------------------MQLSSLLLTASLLVSSV---------VCAPAAVASFGTSSDAELML-----KR--QYE----NTNWDNVMLGRDTMEELEKRIVYNPHITSP--TAATVWTAGQ-T-----Y--------TVTWDASD--LPTE-AENYTGQIKLGYVPADG------------------SGGL--NLHW-TLADGFAIKSE---ETSVTLPAD--L-AERDDYIVV-----------------VLGDSGNASPKFTIKSATSENEELGDIIDEKINK------------------AF--------AQAGM-----------------------------------------------------------------------------------------------------------------------------------------------------------------------------------------------------------------------------------------------------------------------------------------------------------------------------------------------------------------------------------------------------------------------------------------------------------------------------------------------------------------------------------------------------------------
>KIS70693
---------------------------------------------------------------------------------------MVSVKIT-------------TLAVLALAAADTVISTIVVTKP--VQSTTGHGGK-R-----L--------NIEWNDDG--KT-P-TRRDWGRVNIYLATGSR------------------DVQYKLQTLA----TNVSYNAG-EGRYQI---SPTVG-PTGGYYFLRFEGTNTT---------TNSIPAMAFSARFRLEDMTGNFNSTIMSTIQGGS------GTGQLT-TTVA-SATSSA----S--------T----------------------------P----------------NFFGASSSTQSAL----AAT-------------------------------------------------------------------------TT-----PATGSGSAA-------S-------------------------------------S--------------QSTTVKSSSSDASAANKMAGFLSALVGAAAVGAALL---------------------------------------------------------------------------------------------------------------------------------------------------------------------------------------------------------------------------------------------------------------------------------------------------
>KIS72283
---------------------------------------------------------------------------------MK----FSL--AALAPWAVFALTSVSSVAAVPRHAKRQSSSSTTATAPSPLTPSTTNEGS-P-----L--------LIQWDTTT--SQAWK------SMEIKFMTGSN------------------Q-NM--TELY-TVATDVDGTSSGAGRLLWTAPNV--S-PNSGIYFFQFTHG---------------GEDPTWTTRFAIADSNGAVTSPPN-----AR-------------------------------QPEGPAIPWGTGRIVSGAASAGSASNSSSSSA-PASTSA-------------------SSSVDSTSASSSSSAT--SASSPTSA------NQSSTSGP--------------SSSS---------------------RSS---SSPS-----ASITSGSSS-----------SSSSS--------------------------------------------------ASIVIRVGPAAMIGCVVAVLAGSMLV-------------------------------------------------------------------------------------------------------------------------------------------------------------------------------------------------------------------------------------------------------------------------------------------------------
>KLO94325
---------------------------------------------------------------------------------MK----YT-----LATIAALA-----S------VALAKP-----AFLN--TE-FDLTEGK-P-----Y--------TIRYSGCD------------DGCTIILQNGPS------------------DDLS--DYK--TLTTSA--TGD---SFTFTPSE--LP---SDTYNFKITDKA---------------GEVNYSAQFPYKGSYAAPSVTKSATATAETT----AA-VSTKE------------------------------------------AT----------------------------------TLASVTKSAEET----T-----------------------------------TSKIEEL-----------------------------------------------------------------------------------------------------------RSSTSMDDERDMEESELLSCISEIVMLAMLMS--------PRNQLRDLSQVYVRCGG-------------------MLFQIKRQDRRRDTQ---------------------------------------------------------------------------------------------------------------------------------------------------------------------------------------------------------------------------------------
>KNZ46184
---------------------------------------------------------------------------------------MIS--GLTLSLLFVAG---------------ARAAGVVPTAP--GPGESFKEGG-E-----C--------SISWNLDT--TGKWT------NFSIDLMSGSN------------------T-AM--NTIT-NVVTGRDGTKGE-TTLKWKCPSV--T-PHSAIYFYQFTQP---------------GADTTWTTRFTIASPTGEVTAPANSVYVPSS-------------------------------QPDGAKIPWGTGQLAGAGAASAADNTTT------TAPSPSANTTSIN-TP--VANTTSPTNSTVGPGELSIF-----FSNTTTS-VTGHSGTTTTPTQ----------STTPLNGSNSKPSS--------------------SSSPI-----TTPKTGSDS-----------SAS-------------------------------------------L------------GSSGASAIQLCKSAAVAVTLAVVVIIA--------C-----------------------------------------------------------------------------------------------------------------------------------------------------------------------------------------------------------------------------------------------------------------------------------------
>KNZ50279
---------------------------------------------------------------------------------MK---------SL-------------INSLIAVAILNDVQGALFPTFP--TQTDTCAVLR-D-----C--------QIKWLDDS--NQ-P-STKTMGETTIDLVMGSA------------------ANLQAVQNLG----GVSNPSEATAITFQP---IAGLS-P-TQKYAVRFIAKSDPS-------------HPIFSTYFTITGGSGTAKALITPNSSLAG------SVAGSP----------S--------PIIGSKA----------------------------P----------------QAAVNSNATDVRT------T----------------------V--------------------------------------------------KN-----N-TASA-------------------------------------------------------------------NAEQSEAS-----SAHLSFSAIVAIATLVSSAY--------FL----------------------------------------------------------------------------------------------------------------------------------------------------------------------------------------------------------------------------------------------------------------------------------------
>KNZ52281
--------------------------------------------------------------------------------------------MVSLVWLAALG---------------MAYCSVTPTAP--GPNQVFREGQ-Q-----C--------TLSWALDT--TNTWK------NFSVDLMSGSN------------------Y-NM--NVVT-NVFKNMNGTKGR-TSFSWTCPQV--T-PNSAIYFYQFNQA---------------GQDPGWTTRFTIASPKGQTTPPEH-----AT-------------------------------QTDGKPIPWGVGKLRSSK--------------------------------------------------------------------------------------------------------------------------------------------------------------------------------------------------------------------------------------------------------------------------------------------------------------------------------------------------------------------------------------------------------------------------------------------------------------------------------------------------------------------------------------------------
>KNZ55116
---------------------------------------------------------------------------------ML---------C--------------S---KCLNHSLYSFAALTITSP--SASSYWVQYA-T-----N--------TIAWATAS--GD-PT------SVSILIINPAN------------------KGFN---GPF-AIAEYVKVSKL---SFDVTNVQ---L-VVADGPSLKQVQFVDPA---------NHTQVLATSAPFSVKVSGTPDAQVTYAPGTPEAK---SSMPSN--STVNS--N---------STS-----------------------------RV------------------------------GSETPGNSS--KTNN---------------GNA-----------------------------------------------------------------------------SGNAK----S--SSA-----ISA-A--------------------------------------LPSIAAFAFGSLLA------------LAC--------------------------------------------------------------------------------------------------------------------------------------------------------------------------------------------------------------------------------------------------------------------------------------------
>KNZ55117
---------------------------------------------------------------------------------MR----FLD--L--------------L---ITLAGLTASASAFTVTQP--SAASYWVQFA-T-----N--------TIAWSNAP--GD-SS------LVTLQIVNPNA------------------DQLN---GVF-SIAEYVPASLE---SYTVTNVT---L-KIA-----------------------DGSQVYASSSPFAVKPAGSAPAAGSGTG-SSGSL---PGATGA-TGDMHNMTGMS-G----MSGM-----------------------------SG------------------------------MSGMSGNST--NGRP---------------GNTVGF--NN--------------------------------------------------------------NP--NGTANANAR----P--SHASIVTPASI-A--------------------------------------ALSVMASAIGLVTL-----------------------------------------------------------------------------------------------------------------------------------------------------------------------------------------------------------------------------------------------------------------------------------------------------------
>KNZ55822
---------------------------------------------------------------------------------MARK--KIL--LGF----IPLVA-V---VLLGLLSPCRYAGAYQVTSP--GADDFWYIGS-K-----K--------AVRWTSVS--SD-PA------YFSIAITNQDA-----------------STYPT--ALST-MLVKGIPKRSG---KYELPASAIKGL-KEGSGYQVNIMSLE--G-----------GAILAQSPTFTISRQDDEMDMDDGADSDAADQ---GRQEEV---DHPSE----------------------------------------------------------------------------------------NQ---HHDV--------H----KT-KKGKD----------------------------------D-IYRYQR-----LYQKHGK----------------------THHDSHTH---------------------------------------------KQARPYRSRQRLRQAKAKSNALY----KSTPRFDHSR--------------------------------------------TTCSRSPHNRRVAKVLRT-----------------------------------------------------------------------------------------------------------------------------------------------------------------------------------------------------------------------
>KUI53186
---------------------------------------------------------------------------------ML----PK---Y--------------L---LTIGSVLSASMAITITAP--KQGAKWDFSG-S-----N--------TITWNSDS--TD-PD------SFEIVRISPKI------------------SSM----AQS-MIVDSVNTSDG---KYTFSNFV---T-PVADDYQINFIGNSASY-----------SGIITQSQSFAVIKSGVNTTTSSASATATGTA---SGTAAK-----------------------------------------------------------------------------------------------------------------------------------------------------------------------------------------------------------------------------------------------------------------------------------------------------------------------------------------------------------------------------------------------------------------------------------------------------------------------------------------------------------------------------------------------------------------------------------------
>KUI55655
---------------------------------------------------------------------------------MP----SIK--T--------------V-SLAAATLIPALVQGISFTSP--ASSDVVTKGS-D-----I--------TAKWTSVD--TD-PE------VFSLYIWNFEA------------------WPPY----YE-GLAYDINTSAG---EFTVRIPCH--V-DNGEGWQLTAINNTNVY------------VLYAQTDKFNITG----DSCTDPTTTSSY------CPAST----VYVTSTVNGAM-----NA----------------AAATPTSTTSLV--A-STV---------------------SASVIKPGLVDGT---VT------------------SLPVVSAAD--------------------------------------------------------VVL--EAA--VEISI---------------------------------------------------------------------------------------------------------------------------------------------------------------------------------------------------------------------------------------------------------------------------------------------------------------------------------------------------------------------------------------
>KUI57242
---------------------------------------------------------------------------------MK----FT-----STQLLA-I-----AAA---LPSALAV-----EFTN--SD-YTVTAGK-T-----F--------TLTWADAS------------GPVTITLKDGPS------------------TNLK--DVE--VLASGV--TGT---SFTWTPDSS-LP---SDTYAFEIEDS-T--------------GVPNYSSQFTFQGSASASASSSVASSTSVSS----TLSSSTVTSTK---------------------------SAS---------------------------------------------STSSGSSSSGSSSSGSA----------------------------------TAATTSDSS-----TAS-----ASSTTTK-SSS-------------SS--------KSSTATSSTS--TS-------T-------------------------------------STSTPVNTNDSKKLGSPLALIMGAVISLVVFN--------------------------------------------------------------------------------------------------------------------------------------------------------------------------------------------------------------------------------------------------------------------------------------------------
>KUI58831
---------------------------------------------------------------------------------MQ----FFL--T--------------TITAAAALACFPLTSALQLTSP--SNGEVLSVGE-T-----F--------NLTWTYVI--ND-PAGD----KFDIVLWNFQG------------------ANPT---VNV-TLYEDVQTSWE---RYPVTIPCD--A-ANGPGYQINAMSGGVIW-----------SQSPETPGYFSITGEVGICD--------------------------------------------------------------------------------------------------------------------------------------------------------------------------------------------------------------------------------------------------------------------------------------------------------------------------------------------------------------------------------------------------------------------------------------------------------------------------------------------------------------------------------------------------------------------------------------------------------------
>KUI59152
---------------------------------------------------------------------------------MR----FLS--L--------------------VALAAPLVSAIQFTNP--AANSTLTKGS-V-----F--------DLQWSSVD--TD-PT------AFSVYLVNFVN------------------WPPF----YT-PLAVDVETSAG---EASVRVPCD--V-DSSYGFQFNAINGTNVY------------IIYSQTSKFFISG----DACTDPVTTAPASS---CAAAPT----VTQIVTVRGNS-----T---LL--ASTTAPATTTAAPAPAKALVAK--A-QGT---------------------C--PATIGWSKDY---S-H----PVTL--------TETPRADRTV---------------------------------------------------------AV--ATG--YVAT------------TTLAKPTAAAGLDALTKQKSTTGSKKCSAKKTRKLKRHSDNGRVSAFKKAKRAHGL--------------------------------------------------------------------------------------------------------------------------------------------------------------------------------------------------------------------------------------------------------------------------------------------------------------------
>KUI59516
---------------------------------------------------------------------------------MR----VV-----VSAATLLA-----WV----SAVLAQTAGFDAVLTP--AKDEVVAAGS-S-----Y--------TITWDYSS--TYT-------GTVSIQLLEGAT------------------STTL--QLGD-VIASGIDNSLG---KYTWTVDSSLGD---DATYGLKIIYGDD-------------SSIFHATGVTTVAAVAATTPAASEDESSTVYS----TEWLTITSCAAT-----------------VTNCPAR--STVTSSTIKPVVTTVKPSGASSAP-AGSSSSSSVAPEAVSSASSSSAVVTSPVKPSGASSAANVA--VPSTT----------------------------------------LSPI-----YP-VGNS-TGSGSG-----AG-----------VGGMGTVTLSTTSAAA---KTTGT-------------------------------AASSSSTSSAIAASGAGRVAAGSVALVAGLVAAVFAL---------------------------------------------------------------------------------------------------------------------------------------------------------------------------------------------------------------------------------------------------------------------------------------------------
>KUI59652
---------------------------------------------------------------------------------MV----STL--T--------------------LLALASGVIALQVTSP--TSSDVWTVGD-S-----E--------TITWNTVS--SD-QD------TFNIYLSNMAS------------------YPSQ----TI-LLASDVSSSAG---SAKV---DGSKL-VAGKSFTINFTNGT-ET-----------EQIYAQSNQFNITASTSTSSSSSQGSSSTTSS---SSSSSSAAASSSA---------------SA---------------------------------------------------------AATTSSSSASSSESASS---TASS----------------------------------------------------------TDKSS-----STTATGTASESSTAKSTGTATGTAASKSSTAAATSGA---------------------------------------------GKIVAGWMGLAAVAALAL--------------------------------------------------------------------------------------------------------------------------------------------------------------------------------------------------------------------------------------------------------------------------------------------------------
>KUI61379
---------------------------------------------------------------------------------MK----FT-----TSAAACLA-----LI----SHVLAQTAGFDAISKP--TTDEVLPAGS-T-----F--------EVTWDYNA--KYD-------GTISITLLEGAT------------------PSTL--ELGD-TVASGIDNSAG---SYSWTVGKDLGD---KATYGLKITLDSD-------------PSTFQYSFPFKISASSEDASSSSTSASSVNT----------VSTPTS----------------------------------AVASASSASSEASSKAS-SYVSASSTAATTAV---ATTATTVTQATSATGEG-------------------------------------------------------ST-----AT-GTAA-KTTLTT-----VTSASSAS--SASSASSTKSSTTSSPSAA---VTAG--------------------------------ASKVVAGECNAAPGPGPGS-GTRSGLAISGFGAVFGDR--------HRFGGH--PQRASHLQTAILDATNPASPLSVPTHETAVLLVDYQNIHVQHAGPKGMEAITIAQSLRKWADEHRIPVIIARTDTSQVPPRHAKLHDRAIDILKAFEATP-----------------------------GLGAVHPALTPPKP---ASQPVHDEASSSSEGTLPY-----------HVTRRLGLVSALSSEGLVGEILQKHSTRSLIVGGITTSGCVLSTARDGTEKEYIVTVVADACADPTPGLHETMVGHVLPPTAHVVSLKELLGSWSVDR
>MGG_00527T0
---------------------------------------------------------------------------------MK----FT-----LSACVA-V-----L-A---AIAEARV-----QFTN--SN-FVVEAGK-P-----F--------ELTWSGAT------------GPVTISLKDGPS------------------TNLR--TVE--TLVSNA--SGG---KATVTLDASQLK---SGTYAFGIKDT-S-------------GEPENYSQQFNIVGTGLASTTASGTTTAASTT----AASSTASMST----------------------------------------------------------------------------L---------STTAR-P----------------------------------TAANVSSTA------------------------SST------ANSSST--------AARTSATSTP--AS-------T-------------------------------------TASSPPNTGAGSQLQSSLALVFLGAAAYVFLN--------------------------------------------------------------------------------------------------------------------------------------------------------------------------------------------------------------------------------------------------------------------------------------------------
>MGG_04599T0
---------------------------------------------------------------------------------MQ----YS-----L--AAILA-----LA----GSVIAQTPGFHALVKP--VRDEVIPAGK-P-----Y--------TLEWQPGG---QD-------GPVNFVLTGGET------------------HALL--QEIG-TVATGIDSKVG---SYIWNVDASLGD---KKAYGLKIVLASD-------------PTVFQWSNPFTIKPVTDKPVTNSTSSAAPST----------ITSASS----------------------------------AAPTAAATTLVKTNSTT-TIPSNS---------------------------S-------------------------------------------------------MT-----AT-KSGA-PGSPTT-----LTQTAT-----QGVPQATRTTTPSSPQAT----------------------------------------------------GAAAAFGFSSAALVGGVFMAVLGL---------------------------------------------------------------------------------------------------------------------------------------------------------------------------------------------------------------------------------------------------------------------------------------------------
>MGG_09641T0
---------------------------------------------------------------------------------MH----AST--I-----------------ALAVFGIAGTASAIQFTSP--VANATVARGEAK-----H--------EVSWSSVD--TD-PE------RFSIYLVNFVN------------------WPPY----YK-QLAADVETAAG---AAEIRIPCD--L-DASGGYQINAINGTNVY------------VIYAQTPKFSIGG----ASCQDPVAAEP-ST---CAPAVT----VTATVTVSPTP-----LHSNGT--LVQHPPSVTPPAAVTTTTVSTV--N-AGT---------------------C--PETIGWGTSG---YGS----PITL--------TAVPRPSDEP---------------------------------------------------------TI--PAP--ANAALTTSAPTS-VSEKTVGNVVYQTVYMDLADYIAKGGSCGCDA-----------------------------------------------------------------------------------------------------------------------------------------------------------------------------------------------------------------------------------------------------------------------------------------------------------------------------------------------
>MGG_09736T0
---------------------------------------------------------------------------------MV----SSL--A--------------------ILALASSALALKVTSP--DSNTNWSSGE-K-----H--------TIKWETVS--SD-QP------TFNIYLSNKVT------------------YPPT----DV-LLASDVKASDG---SFEV---DSGKL-PAGNDFTINLTNGT-KT-----------EQIYAQSNQFNVTGGSSSSSSSSSSSTTKTAS---GSSTAVSST-------------------------------------------------------------------------------------GADSS-ATAS---PTAS----------------------------------------------------------GSGST-----TKPTSA---GASGASSTASGTGSAASATSTKASNSAN---------------------------------------------GKMVASWIGAAALAVLAL--------------------------------------------------------------------------------------------------------------------------------------------------------------------------------------------------------------------------------------------------------------------------------------------------------
>Mycgr3P72251
---------------------------------------------------------------------------------MR----LDR---L--------------LSIATLAPSIFVLADVKFTSP--KAGSDVTPGS-------F--------TVSWTDGS--DS-P-SIDDLSTYTLQLMVGGN------------------EEGNALPLIA--LASQGTFSTGSTV--KGTVAVNVAG-PTKNGYYLKMTSTAKS-----------GGTIINYSDRFNIPTMTGNTPPTYA--KAADA-VDGTDGPPTQNNIAND-V------------AAAAPPA----------------------------A----------------DGPFAVPYALQTGLTRYAPM-------Q--------GVPPTKIS-----AK-N-------------YTPLHPTSSYKVATAFLPTATVQKTVTQ----------------------SQTFSVSSRENTVAPQS----------------NPT--D-D---------------------MAKYLARWKD--------------------------------------------------------------------------------------------------------------------------------------------------------------------------------------------------------------------------------------------------------------------------------------------------------------------
>Mycgr3P78594
---------------------------------------------------------------------------------MQ----FS-----RSFLVALL-----SAP---FLASAEV-----AFTL--NSTFAPTAGE-P-----V--------DLTWSGSS----S-------GTVTLVLRNGAS------------------SDLN--KGT--VIAADAP-NNG---EYTWTPDADTVR---GSDYALQIINNAD-------------PSDNNYSAYFVLESDNTVPSQASTVSNPASTS------PPSSTLSGS---------------------------ST----G-S--MS--------------------------------------------------------------------------------------TGS-----------MTR-----SASMTGT-ASRSSQ--------------------TATTNSDLNAGGQT---SSMP---------------------------------------AAGA-------RATAAVGVLGAVALAAMAL---------------------------------------------------------------------------------------------------------------------------------------------------------------------------------------------------------------------------------------------------------------------------------------------------
>Mycgr3P102016
---------------------------------------------------------------------------------------MSLFKLFTAALACTV-----SFASAQVQPVGDNPVGNEITKP--NHGDILPVGK-P-----F--------TITWNPTT----P-------GTVTLRLLKGPA------------------TNLK--LETI-IVENYPN-SNG---KYDWTPSADLEGTTTDQGYGIQLIVETEPN-----------KGQYQYTTQFGISNPNKPMGSGSSSSGSPSGA----SSGSGASSGSG---------------------------SSSG-SAPAPAPAAPAYVRS---T-GGDTAPKYQQTSPSY----ESASTLTTAYTSNAPAATGDA--CAQKCN--------------AAYD---ACRTAHDANMAQCAADYASCVG-----YNPFTAS-SFTSATACSATAAPPTGTAA-ANGAAPYPTYPSTTNAGVA---SPTGT-------------------------------NAPGTGGNGTIPYMGGAGSLKTGAMGVALAAAGVAVLA--------C-----------------------------------------------------------------------------------------------------------------------------------------------------------------------------------------------------------------------------------------------------------------------------------------
>Mycgr3P106456
-----------------------------------------------------------------------MHSAMLHDTHFR----SLL--HV-------------LLSALLLIPTAHAGLGITFVTP--AAGSTWPAGP-------F--------TVSWQDSH--ST-P-SMSDLVSYTLTLLIGGN------------------SDTTSQTIRT--IGEPNSPVS--EGKVVADIPANVSA-SSQNGFYLKMVANTTS-----------GSEIVNYSNRFTLIGLNGTTDETYLAAAQA---ANGANDVPAAYSIVSP-TITSSS----SSATS------------------------------------------------------------------TPTS-------T--------ARPA------------------------------------------------------------------------------------------------------------------------------------------------------------------------------------------------------------------------------------------------------------------------------------------------------------------------------------------------------------------------------------------------------------------------------------------------------------------------
>Mycgr3P107242
---------------------------------------------------------------------------------MF----SK-----TILLSAFA-----AMA--YAQAVSEV-----LYFT--RVINPVTAGM-Q-----T--------AITFATND----TT------SPVTILLKKGPS------------------GDLK--TVS--TLTDSA--TNG---QFIWTPSTSLEN---GVNYALEITQG----------------TQLNYFGPFQIQGATGEGSSPSSSSSSMGMN----PPTYGSHNATT----------------------------------------------------------------------------TASGYPSMITSNSTMP----------------------------------SNTTM----PSNTTMSH-----GNSTMAT-T----T----SARRPSST--------DDSSNSAIYQGGSA-------T-------------------------------------TGKGAAQTGAATMIGSSIALVFGAAAAVLMG---------------------------------------------------------------------------------------------------------------------------------------------------------------------------------------------------------------------------------------------------------------------------------------------------
>NechaP87001
--------------------------------------------------------------------------------MLP----KL-----VLLAGWAF-----H------TVAARP-----VFTN--TN-FDVEQGT-P-----F--------TLHYQGCD------------DGCTIALMTGDS------------------ANLR--VEE--ELTTSA--TGD---SFTFTLND--LD---AGTYAFRITSGT----------------DSSYSALFELAGDSNSSASETAASSETPAE----STTAPETK-------------------------------STSTSTSTSSASS------------------------------------SSITGSESST--------------------------------------------------------------DSQTT--TTSTSS----GVS---ST--------M--------STASQ-------A-------------------------------------TTTAPSPPKHGLSAGAIAGIVVGVVAVILIVL--------GA----------------------------------LFFVMRRRKQKAAKGSTSSADPRDGQPQIAELEQPKNINIVVTLATPAKIRI--------------------------------------------------------------------------------------------------------------------------------------------------------------------------------------------------
>NechaP98847
---------------------------------------------------------------------------------MQ----FT-----ISAAAFLA-----FA----AKAFAQTADFDPIFKP--EAWQSVAAGQ-S-----F--------QITWDAPA--KYAG------QLVTISLIGGDS------------------QNTQ--VPIK-DIATGVSNDAE---AYSWAVDASLGD---KNVYGLVIKLESN-------------PEVFQYSNPFKIAGSDKPASTKAAEPTYEAPT----YGDD---GTAT------------------------L--TAHYGSKTVSVSQVYSAPGA--------HT-----------------------TVVAVEKTLTVP--CN--TT---EPATTFVPVVKTASV---PCNGTATA------TGPAAPPI-----YT-HPSN-PPAQSN-----PVVPVYPS--QP--------------------------------------------------------APPAAGTPTPVPVSGAARF-GAPVAVVAGLVMAAFAL---------------------------------------------------------------------------------------------------------------------------------------------------------------------------------------------------------------------------------------------------------------------------------------------------
>NechaP102374
---------------------------------------------------------------------------------MK----YT-----FATIAAFA-----S------VALAQP-----AFLN--SK-FDVQEGK-P-----F--------TIKYSGCE------------GGCTITLQNGKS------------------TDTK--DVE--VLTATA--EGD---SFTFTPGN--LP---SDTYNFKIKNNED--------------GTINYSGQFAYEGTGTLPSKTEAETSAAETS----AA-ETTSAEET--------------------------------SAPATTEAT----------------------------------TLTTVSKPLISTKEKTT-----------------------------------TEEHTTIHTPIATKNA-----TTPIPTT-KKATST----GAS---ST--------GGSESTAAETSAAA-------T-------------------------------------GSATTVPESGAARMTSSLALIAGAVMAMVYLN--------------------------------------------------------------------------------------------------------------------------------------------------------------------------------------------------------------------------------------------------------------------------------------------------
>VDAG_JR2_Chr3g01910a-00001
---------------------------------------------------------------------------------MK----YS-----VAATLA-A-----LVA--YVQAKAEF-----TNTQ--ADFAAISAGK-D-----F--------TLTWSGAE------------GPVTILLKTGPS------------------DDLT--TVQ--TITTGQ--SGE---SFTWSVPTT-LV---SGQYAFEINDG----------------TEPNYSVQFPLVGSGTASVSSAPASTATSAS----ATVSVTSTAAS---------------------------STS------------------------------------------------TAASSSAASESETA----------------------------------TSSAAESSA-----------------T------TEA------SSSVVT--------RTRTSTTASE--SA-------T-------------------------------------GTAASVPDSKAGRLGSPVALIMTLAAMLYFH---------------------------------------------------------------------------------------------------------------------------------------------------------------------------------------------------------------------------------------------------------------------------------------------------
>VDAG_JR2_Chr3g03370a-00001
-----------------------------------------------------------------------MRFAT------------------AAVAALVA-----FV----SSAVAQNPDFNPVNKP--TPNEKIPAGS-T-----Y--------KIEWTAPA--KFAG------VTIKIALIGGET------------------QNTQ--VPLL-DIASGIPNSAL---SYEWKVPADIGG---KKFYGLVLTSEAN-------------AADWQYSNPFVITASEGSGSKAPTYGSGSSTV----VVT-----TSV------------------------G--TAIVTLSAVPTTS-------------------------------------------VSTVETTTS--CPETTTTVAVKPTTSVVVPKNSTS---AAVPVPTT----------------------HTT---LVVAS-----TTAPVIA--------------------------------------------------------------QPTESAPVTVPQNGAGQAKAGVFAVLGGVALAALL----------------------------------------------------------------------------------------------------------------------------------------------------------------------------------------------------------------------------------------------------------------------------------------------------
