# Supplementary material for: The N-terminus of an Ustilaginoidea virens Ser-Thr-rich glycosylphosphatidylinositol-anchored protein elicits plant immunity as a MAMP
Source: Nat Commun. 2021 Apr 27;12:2451. doi: 10.1038/s41467-021-22660-9 (PMC8079714; doi:10.1038/s41467-021-22660-9)
Supplement: Supplementary file 7 — Supplementary Data 5 [file 41467_2021_22660_MOESM7_ESM.xlsx]

## Sheet: Supplementary Data 5
Supplementary Data 5. Single copy orthologous proteins in 30 species identified by OrthoFinder.
	Agaricus_bisporus_var_burnettii_jb137_s8_gca_000300555.Agabi_varbur_1.pep.all	Aspergillus_flavus.JCVI_afl1_v2.0.pep.all	Bipolaris_zeicola_26_r_13.Cochliobolus_carbonum_v1.0.pep.all	Blumeria_graminis_f_sp_tritici_96224.Bgt_454_newbler_assembly.pep.all	Botrytis_cinerea.ASM83294v1.pep.all	Claviceps_purpurea_20_1.ASM34735v1.pep.all	Coprinopsis_cinerea_okayama7_130_gca_000182895.CC3.pep.all	Debaryomyces_hansenii_cbs767_gca_000006445.ASM644v2.pep.all	Dichomitus_squalens_lyad_421_ss1_gca_000275845.Dichomitus_squalens_v1.0.pep.all	Fusarium_fujikuroi_gca_001023045.ASM102304v1.pep.all	Fusarium_graminearum.RR1.pep.all	Fusarium_oxysporum.FO2.pep.all	Fusarium_solani.v2.0.pep.all	Fusarium_verticillioides.ASM14955v1.pep.all	Gelatoporia_subvermispora_b_gca_000320605.Ceriporiopsis_subvermispora_B_v1.0.pep.all	Kluyveromyces_lactis_gca_000002515.ASM251v1.pep.all	Magnaporthe_oryzae.MG8.pep.all	Puccinia_graminis.ASM14992v1.pep.all	Puccinia_sorghi.ASM126337v1.pep.all	Pyrenophora_triticirepentis.GCA_000149985.1.pep.all	Sclerotinia_sclerotiorum.ASM14694v1.pep.all	Sporisorium_reilianum.GCA_000230245.1.pep.all	Trichoderma_reesei.GCA_000167675.2.pep.all	U_virens.pep.all	Uncinocarpus_reesii_1704_gca_000003515.ASM351v2.pep.all	Ustilago_maydis.Umaydis521_2.0.pep.all	Valsa_mali_var_pyri.ASM81338v1.pep.all	Verticillium_alfalfae_vams_102.ASM15082v1.pep.all	Verticillium_dahliaejr2.VDAG_JR2v.4.0.pep.all	Zymoseptoria_tritici.MG2.pep.all
OG0001964	EKM83342	EED44838	EUC36997	EPQ64480	Bcin02p02890.1	CCE32549	EAU93284	CAG84384	EJF58768	KLP11130	FGRAMPH1_01T03515	FOXG_11285P0	NechaP30085	FVEG_09507T0	EMD30731	CAG99677	MGG_08590T0	EFP84001	KNZ64261	EDU51065	EDN96711	CBQ68425	EGR47951	KDB17144	EEP77735	KIS68231	KUI60683	EEY17882	VDAG_JR2_Chr1g05810a-00001	Mycgr3P70159
OG0001965	EKM83345	EED54206	EUC29691	EPQ66691	Bcin01p00510.1	CCE32196	EAU93285	CAG89655	EJF58542	KLP03122	FGRAMPH1_01T20187	FOXG_08220P0	NechaP91104	FVEG_06451T0	EMD41405	CAG97943	MGG_16762T0	EFP89461	KNZ57966	EDU51128	EDN98209	CBQ69918	EGR51745	KDB18922	EEP77952	KIS66517	KUI56864	EEY19067	VDAG_JR2_Chr4g07790a-00001	Mycgr3P67759
OG0001966	EKM83356	EED57690	EUC30710	EPQ67217	Bcin05p01740.1	CCE28160	EAU85097	CAG84526	EJF59134	KLO87896	FGRAMPH1_01T01895	FOXG_01082P0	NechaP75378	FVEG_00432T0	EMD33364	CAG98841	MGG_15670T0	EFP88177	KNZ60067	EDU47730	EDO03300	CBQ70555	EGR47591	KDB15532	EEP77985	KIS71250	KUI60482	EEY21258	VDAG_JR2_Chr7g02160a-00001	Mycgr3P65477
OG0001968	EKM83363	EED49093	EUC28349	EPQ67227	Bcin09p02020.1	CCE33323	EFI28591	CAR65550	EJF58845	KLP09171	FGRAMPH1_01T10441	FOXG_03164P0	NechaP36393	FVEG_02032T0	EMD41497	CAH00817	MGG_02757T0	EFP84785	KNZ56290	EDU48594	EDO02637	CBQ73846	EGR49988	KDB13258	EEP81161	KIS68351	KUI57613	EEY15633	VDAG_JR2_Chr2g07470a-00001	Mycgr3P93058
OG0001970	EKM83372	EED49313	EUC30428	EPQ64068	Bcin08p03210.1	CCE33738	EAU80267	CAG88469	EJF58807	KLP05137	FGRAMPH1_01T28147	FOXG_09062P0	NechaP101186	FVEG_06663T0	EMD41367	CAH00742	MGG_04007T0	EFP88458	KNZ47537	EDU42827	EDO00774	CBQ73735	EGR49439	KDB18618	EEP80175	KIS68771	KUI60082	EEY21412	VDAG_JR2_Chr5g04540a-00001	Mycgr3P68166
OG0001977	EKM83631	EED49409	EUC29376	EPQ64074	Bcin08p03270.1	CCE34593	EFI28654	CAG86405	EJF58455	KLP01341	FGRAMPH1_01T28157	FOXG_09067P0	NechaP95282	FVEG_06668T0	EMD41528	CAH03078	MGG_04004T0	EFP86755	KNZ62236	EDU48702	EDO00763	CBQ70551	EGR49441	KDB18701	EEP80119	KIS71245	KUI52633	EEY21434	VDAG_JR2_Chr5g04330a-00001	Mycgr3P91513
OG0001979	EKM83650	EED49478	EUC28929	EPQ62937	Bcin13p02510.1	CCE26902	EAU92963	CAG88442	EJF58438	KLP00498	FGRAMPH1_01T20579	FOXG_12765P0	NechaP93330	FVEG_11505T0	EMD41447	CAH01692	MGG_06669T0	EFP87556	KNZ57419	EDU39983	EDN99533	CBQ68553	EGR45842	KDB13877	EEP79859	KIS67882	KUI58619	EEY19129	VDAG_JR2_Chr4g07070a-00001	Mycgr3P110875
OG0001982	EKM83670	EED44950	EUC35794	EPQ64753	Bcin06p07440.1	CCE31197	EAU92942	CAR65649	EJF58563	KLP02052	FGRAMPH1_01T26631	FOXG_06338P0	NechaP91181	FVEG_04190T0	EMD41242	CAH02340	MGG_10494T0	EFP84774	KNZ52786	EDU44483	EDO00136	CBQ69081	EGR52044	KDB18892	EEP78124	KIS67553	KUI55943	EEY14890	VDAG_JR2_Chr1g20370a-00001	Mycgr3P72947
OG0001983	EKM83672	EED46146	EUC34664	EPQ67298	Bcin14p02730.1	CCE30426	EAU92940	CAG90545	EJF58558	KLP11671	FGRAMPH1_01T07157	FOXG_05358P0	NechaP69288	FVEG_02772T0	EMD41357	CAG99170	MGG_11497T0	EFP84813	KNZ51290	EDU42777	EDN91536	CBQ71967	EGR50621	KDB16026	EEP75380	KIS70581	KUI58449	EEY14231	VDAG_JR2_Chr1g13120a-00001	Mycgr3P67551
OG0001985	EKM83676	EED54015	EUC32890	EPQ67097	Bcin01p08030.1	CCE34430	EAU92935	CAG90416	EJF58781	KLP02715	FGRAMPH1_01T26869	FOXG_06226P0	NechaP91300	FVEG_04079T0	EMD41407	CAH03061	MGG_11547T0	EHS64775	KNZ63735	EDU40316	EDO02175	CBQ68392	EGR46854	KDB18051	EEP80804	KIS68195	KUI53089	EEY22072	VDAG_JR2_Chr3g08410a-00001	Mycgr3P67008
OG0002067	EKM83036	EED54288	EUC27450	EPQ64910	Bcin12p04430.1	CCE26608	EAU87753	CAR65641	EJF55919	KLP10487	FGRAMPH1_01T16889	FOXG_09183P0	NechaP95384	FVEG_06786T0	EMD32822	CAH00390	MGG_14133T0	EFP84889	KNZ57358	EDU42119	EDN92759	CBQ71237	EGR46857	KDB11865	EEP75502	KIS69981	KUI55946	EEY15193	VDAG_JR2_Chr1g23510a-00001	Mycgr3P47599
OG0002079	EKM81581	EED57805	EUC35249	EPQ65555	Bcin02p05000.1	CCE29764	EAU90753	CAG86537	EJF58062	KLP05164	FGRAMPH1_01T20483	FOXG_12726P0	NechaP60839	FVEG_11465T0	EMD39363	CAG98495	MGG_06574T0	EFP85311	KNZ54610	EDU49170	EDN95286	CBQ70110	EGR48946	KDB12723	EEP82005	KIS66330	KUI61836	EEY17345	VDAG_JR2_Chr1g00250a-00001	Mycgr3P106186
OG0002081	EKM81615	EED51937	EUC35776	EPQ61723	Bcin01p00340.1	CCE28142	EAU90386	CAG88571	EJF58047	KLO98042	FGRAMPH1_01T19779	FOXG_08496P0	NechaP105894	FVEG_06180T0	EMD39386	CAH01769	MGG_06137T0	EFP87983	KNZ58577	EDU43816	EDN98234	CBQ70637	EGR49825	KDB15550	EEP79544	KIS71331	KUI56907	EEY15508	VDAG_JR2_Chr2g06050a-00001	Mycgr3P56633
OG0002082	EKM81645	EED57180	EUC36688	EPQ67621	Bcin05p04600.1	CCE35147	EAU90312	CAG88395	EJF59031	KLP03050	FGRAMPH1_01T02277	FOXG_00880P0	NechaP30531	FVEG_00676T0	EMD39278	CAG98511	MGG_03606T0	EFP86614	KNZ55094	EDU50891	EDO03707	CBQ67808	EGR47424	KDB18072	EEP76697	KIS71992	KUI57098	EEY17594	VDAG_JR2_Chr1g02840a-00001	Mycgr3P72625
OG0002084	EKM81683	EED45714	EUC34611	EPQ67581	Bcin12p01480.1	CCE26733	EAU90332	CAG88325	EJF59045	KLO97930	FGRAMPH1_01T26515	FOXG_08384P0	NechaP76154	FVEG_06292T0	EMD39302	CAH00909	MGG_12345T0	EFP87660	KNZ55421	EDU42081	EDN92384	CBQ68587	EGR51367	KDB16317	EEP75870	KIS67917	KUI55085	EEY22194	VDAG_JR2_Chr8g03590a-00001	Mycgr3P110650
OG0002085	EKM81684	EED56473	EUC31597	EPQ67819	Bcin01p06460.1	CCE35242	EAU90333	CAG89370	EJF59072	KLP01257	FGRAMPH1_01T02967	FOXG_00191P0	NechaP57256	FVEG_01325T0	EMD39304	CAH01476	MGG_00330T0	EFP78149	KNZ55056	EDU45239	EDO01596	CBQ68538	EGR47620	KDB13579	EEP83002	KIS67866	KUI57867	EEY18620	VDAG_JR2_Chr3g03710a-00001	Mycgr3P100746
OG0002092	EKM81731	EED55225	EUC33905	EPQ64587	Bcin02p00920.1	CCE26838	EAU90493	CAR65867	EJF59024	KLP01745	FGRAMPH1_01T19319	FOXG_07733P0	NechaP59977	FVEG_04657T0	EMD39294	CAG99632	MGG_13023T0	EFP76432	KNZ47471	EDU40083	EDN96614	CBQ69049	EGR48607	KDB18333	EEP79164	KIS67524	KUI55235	EEY19595	VDAG_JR2_Chr4g01270a-00001	Mycgr3P110326
OG0002119	EKM77500	EED52637	EUC33172	EPQ66911	Bcin06p00260.1	CCE33313	EAU87115	CAR65749	EJF58509	KLO87245	FGRAMPH1_01T10469	FOXG_03156P0	NechaP35556	FVEG_02022T0	EMD41285	CAH01707	MGG_02842T0	EFP89607	KNZ60696	EDU50272	EDN93414	CBQ70135	EGR49994	KDB13248	EEP81945	KIS66359	KUI59012	EEY14591	VDAG_JR2_Chr1g17160a-00001	Mycgr3P77678
OG0002121	EKM77540	EED54207	EUC29694	EPQ66692	Bcin01p00490.1	CCE32195	EAU87140	CAG85613	EJF56999	KLP03120	FGRAMPH1_01T20191	FOXG_08218P0	NechaP34267	FVEG_06453T0	EMD36247	CAG98542	MGG_06129T0	EFP88654	KNZ44745	EDU51130	EDN98210	CBQ69077	EGR52021	KDB18920	EEP77953	KIS67549	KUI56819	EEY19065	VDAG_JR2_Chr4g07810a-00001	Mycgr3P37176
OG0002135	EKM80785	EED54726	EUC31943	EPQ65050	Bcin09p04110.1	CCE33529	EAU91557	CAG86151	EJF57628	KLO83387	FGRAMPH1_01T10245	FOXG_03362P0	NechaP36568	FVEG_02237T0	EMD33624	CAH01308	MGG_03071T0	EFP86268	KNZ57961	EDU39470	EDO02921	CBQ69913	EGR46557	KDB15875	EEP82681	KIS66512	KUI56070	EEY15536	VDAG_JR2_Chr2g06350a-00001	Mycgr3P89305
OG0002137	EKM80804	EED56365	EUC36765	EPQ62145	Bcin16p00630.1	CCE30128	EAU91574	CAG88379	EJF58202	KLP02797	FGRAMPH1_01T10353	FOXG_03418P0	NechaP67133	FVEG_02289T0	EMD37773	CAH02607	MGG_00450T0	EFP93032	KNZ59460	EDU40822	EDN99427	CBQ72327	EGR44498	KDB16573	EEP76347	KIS70056	KUI53054	EEY23179	VDAG_JR2_Chr4g09320a-00001	Mycgr3P100129
OG0002138	EKM80807	EED57899	EUC37280	EPQ65544	Bcin07p00130.1	CCE29860	EAU91312	CAG87247	EJF59302	KLP03249	FGRAMPH1_01T20069	FOXG_08091P0	NechaP38264	FVEG_05014T0	EMD35633	CAH02443	MGG_00881T0	EFP94611	KNZ55462	EDU44532	EDN95430	CBQ73738	EGR48896	KDB14694	EEP81322	KIS68768	KUI56317	EEY17237	VDAG_JR2_Chr2g02750a-00001	Mycgr3P44260
OG0002139	EKM80825	EED53737	EUC32232	EPQ67457	Bcin01p10060.1	CCE29974	EAU91339	CAG88845	EJF58243	KLP08381	FGRAMPH1_01T25017	FOXG_15442P0	NechaP48162	FVEG_12773T0	EMD37524	CAH00727	MGG_08065T0	EFP74277	KNZ55062	EDU50390	EDO02096	CBQ69442	EGR48463	KDB12600	EEP77931	KIS67158	KUI54759	EEY17871	VDAG_JR2_Chr1g05700a-00001	Mycgr3P71139
OG0002145	EKM80916	EED45570	EUC34192	EPQ65642	Bcin01p00980.1	CCE35217	EAU91621	CAG84702	EJF60410	KLP11072	FGRAMPH1_01T03695	FOXG_11227P0	NechaP30064	FVEG_09564T0	EMD37605	CAG98234	MGG_16248T0	EFP84486	KNZ45269	EDU50147	EDN98143	CBQ72335	EGR48395	KDB15720	EEP77521	KIS70064	KUI55784	EEY21231	VDAG_JR2_Chr7g02550a-00001	Mycgr3P104360
OG0002148	EKM80962	EED51885	EUC35782	EPQ64800	Bcin06p03980.1	CCE31489	EAU91411	CAG89763	EJF58215	KLP10026	FGRAMPH1_01T17603	FOXG_06385P0	NechaP63998	FVEG_04234T0	EMD37920	CAG98692	MGG_15723T0	EFP82759	KNZ45284	EDU43824	EDN99858	CBQ73842	EGR48035	KDB15943	EEP79397	KIS68348	KUI54803	EEY22159	VDAG_JR2_Chr8g04040a-00001	Mycgr3P108472
OG0002153	EKM81085	EED57764	EUC30410	EPQ67600	Bcin03p00590.1	CCE26832	EAU91418	CAG87976	EJF57605	KLP01737	FGRAMPH1_01T19301	FOXG_07725P0	NechaP68215	FVEG_04649T0	EMD32055	CAH00632	MGG_06658T0	EFP79985	KNZ46079	EDU43636	EDN91443	CBQ68003	EGR48610	KDB18340	EEP82271	KIS72173	KUI60996	EEY19481	VDAG_JR2_Chr4g02390a-00001	Mycgr3P103339
OG0002154	EKM81104	EED56054	EUC31131	EPQ67546	Bcin05p01700.1	CCE35143	EAU91431	CAR65923	EJF57566	KLP03046	FGRAMPH1_01T02285	FOXG_00876P0	NechaP30793	FVEG_00672T0	EMD33107	CAH01796	MGG_13508T0	EFP78320	KNZ51790	EDU47697	EDO03297	CBQ69172	EGR47534	KDB18076	EEP82235	KIS67251	KUI54666	EEY17620	VDAG_JR2_Chr1g03100a-00001	Mycgr3P98210
OG0002155	EKM81111	EED49483	EUC36863	EPQ67888	Bcin06p06810.1	CCE27666	EFI28132	CAG90343	EJF57512	KLP08077	FGRAMPH1_01T24215	FOXG_01596P0	NechaP48772	FVEG_07956T0	EMD33127	CAH02899	MGG_08302T0	EFP75255	KNZ55431	EDU45402	EDO00215	CBQ68028	EGR52540	KDB14534	EEP77721	KIS72198	KUI60253	EEY18037	VDAG_JR2_Chr1g07350a-00001	Mycgr3P60481
OG0002164	EKM81388	EED51552	EUC35465	EPQ67310	Bcin14p00540.1	CCE28926	EAU92014	CAG90267	EJF60656	KLP09579	FGRAMPH1_01T06879	FOXG_05484P0	NechaP69367	FVEG_02656T0	EMD33271	CAH00880	MGG_13185T0	EFP83375	KNZ50226	EDU48367	EDN91608	CBQ69958	EGR47801	KDB15068	EEP75444	KIS66558	KUI61366	EEY14324	VDAG_JR2_Chr1g14190a-00001	Mycgr3P107427
OG0002165	EKM79725	EED51476	EUC31983	EPQ65008	Bcin10p01180.1	CCE31926	EAU82547	CAG90118	EJF62131	KLO93412	FGRAMPH1_01T04891	FOXG_04351P0	NechaP50894	FVEG_07475T0	EMD40269	CAH02651	MGG_11862T0	EFP78632	KNZ47668	EDU40692	EDO05023	CBQ70751	EGR46396	KDB11506	EEP79447	KIS71443	KUI57344	EEY23363	VDAG_JR2_Chr6g08860a-00001	Mycgr3P61825
OG0002166	EKM79732	EED49776	EUC37872	EPQ63917	Bcin08p03020.1	CCE30740	EAU82556	CAG86926	EJF56794	KLP08419	FGRAMPH1_01T11329	FOXG_15644P0	NechaP59547	FVEG_13104T0	EMD35678	CAH02117	MGG_10578T0	EFP76932	KNZ46712	EDU51492	EDO00800	CBQ68533	EGR49939	KDB15767	EEP77948	KIS67859	KUI54264	EEY15792	VDAG_JR2_Chr2g09210a-00001	Mycgr3P69219
OG0002174	EKM79955	EED50405	EUC34273	EPQ67649	Bcin02p02160.1	CCE30577	EAU84230	CAG86056	EJF61109	KLP03094	FGRAMPH1_01T01503	FOXG_00460P0	NechaP32012	FVEG_01053T0	EMD40872	CAG99235	MGG_04743T0	EFP88214	KNZ44242	EDU50696	EDN96919	CBQ72074	EGR51192	KDB13745	EEP76524	KIS70691	KUI62763	EEY18319	VDAG_JR2_Chr3g07170a-00001	Mycgr3P108541
OG0002175	EKM79966	EED45306	EUC37465	EPQ64768	Bcin01p03220.1	CCE31017	EAU84192	CAG85573	EJF62343	KLO82051	FGRAMPH1_01T23673	FOXG_01829P0	NechaP37909	FVEG_08204T0	EMD40503	CAH01781	MGG_04470T0	EFP84663	KNZ61374	EDU50440	EDO01664	CBQ70722	EGR50209	KDB13372	EEP76638	KIS71412	KUI53972	EEY18654	VDAG_JR2_Chr3g03400a-00001	Mycgr3P100069
OG0002177	EKM80024	EED54501	EUC32610	EPQ62862	Bcin13p04380.1	CCE33211	EFI27675	CAR65558	EJF56609	KLP12174	FGRAMPH1_01T14933	FOXG_13951P0	NechaP47608	FVEG_11373T0	EMD40913	CAG98823	MGG_01158T0	EFP80337	KNZ63627	EDU41334	EDN93737	CBQ73004	EGR44276	KDB11611	EEP82341	KIS69285	KUI59922	EEY17315	VDAG_JR2_Chr5g05670a-00001	Mycgr3P94196
OG0002184	EKM80091	EED54618	EUC33046	EPQ65986	Bcin14p04230.1	CCE29368	EAU84827	CAG91092	EJF61227	KLP06036	FGRAMPH1_01T07071	FOXG_05398P0	NechaP60974	FVEG_02731T0	EMD40741	CAH00466	MGG_07048T0	EFP91212	KNZ50029	EDU42919	EDN94442	CBQ69062	EGR45927	KDB12690	EEP79594	KIS67535	KUI62894	EEY18168	VDAG_JR2_Chr1g08790a-00001	Mycgr3P102365
OG0002187	EKM80108	EED56067	EUC31129	EPQ64348	Bcin05p05260.1	CCE29809	EAU84848	CAG89097	EJF61201	KLP03001	FGRAMPH1_01T02171	FOXG_00827P0	NechaP31247	FVEG_00622T0	EMD40761	CAH01111	MGG_01309T0	EFP87982	KNZ58575	EDU47566	EDN96063	CBQ68593	EGR47197	KDB11321	EEP82276	KIS67923	KUI60513	EEY21126	VDAG_JR2_Chr7g03730a-00001	Mycgr3P70608
OG0002188	EKM80121	EED56491	EUC36865	EPQ65855	Bcin01p07510.1	CCE31019	EAU84840	CAG90883	EJF61216	KLP08134	FGRAMPH1_01T24623	FOXG_01546P0	NechaP37970	FVEG_07905T0	EMD40750	CAH02637	MGG_07716T0	EFP93992	KNZ55139	EDU45419	EDO01679	CBQ67728	EGR50210	KDB13370	EEP82979	KIS71897	KUI62082	EEY18918	VDAG_JR2_Chr3g00110a-00001	Mycgr3P110210
OG0002190	EKM80159	EED47040	EUC33733	EPQ65058	Bcin10p05410.1	CCE32242	EAU84893	CAG89025	EJF61272	KLO92564	FGRAMPH1_01T17899	FOXG_09467P0	NechaP71180	FVEG_07096T0	EMD40689	CAH00385	MGG_00876T0	EFP75234	KNZ59753	EDU39634	EDO04637	CBQ68772	EGR52460	KDB19020	EEP77183	KIS67672	KUI61273	EEY22609	VDAG_JR2_Chr7g07680a-00001	Mycgr3P99865
OG0002194	EKM80256	EED50711	EUC37385	EPQ64055	Bcin14p02830.1	CCE31160	EAU84294	CAG85030	EJF61289	KLO94395	FGRAMPH1_01T19953	FOXG_08040P0	NechaP59858	FVEG_04961T0	EMD40667	CAG98530	MGG_03193T0	EFP84776	KNZ52790	EDU51030	EDN91522	CBQ68459	EGR52745	KDB18497	EEP81430	KIS68265	KUI57743	EEY19291	VDAG_JR2_Chr4g05370a-00001	Mycgr3P102848
OG0002195	EKM80260	EED55924	EUC33944	EPQ62672	Bcin10p04610.1	CCE33723	EFI27746	CAG84693	EJF61286	KLO93919	FGRAMPH1_01T22651	FOXG_02366P0	NechaP100270	FVEG_05546T0	EMD40670	CAH01654	MGG_00221T0	EFP87453	KNZ51766	EDU46394	EDN97623	CBQ69457	EGR48696	KDB16450	EEP82661	KIS67173	KUI59293	EEY16557	VDAG_JR2_Chr6g01800a-00001	Mycgr3P104028
OG0002201	EKM80396	EED49154	EUC28154	EPQ67446	Bcin05p02600.1	CCE32170	EAU84677	CAG89848	EJF61138	KLO87863	FGRAMPH1_01T01961	FOXG_01115P0	NechaP57667	FVEG_00399T0	EMD40806	CAG99675	MGG_16706T0	EFP80695	KNZ61295	EDU43669	EDO03341	CBQ71757	EGR48176	KDB17025	EEP76887	KIS70371	KUI59679	EEY21184	VDAG_JR2_Chr7g03040a-00001	Mycgr3P51814
OG0002214	EKM79171	EED49373	EUC35581	EPQ63024	Bcin03p01740.1	CCE30940	EAU86144	CAR65986	EJF60991	KLP10795	FGRAMPH1_01T14521	FOXG_11523P0	NechaP62032	FVEG_10300T0	EMD39657	CAH00128	MGG_05209T0	EFP80246	KNZ57740	EDU42985	EDN91123	CBQ71274	EGR50151	KDB16229	EEP80100	KIS65921	KUI62555	EEY21721	VDAG_JR2_Chr5g12200a-00001	Mycgr3P68017
OG0002215	EKM79181	EED58180	EUC35373	EPQ61467	Bcin14p02170.1	CCE32916	EAU86194	CAG87610	EJF55867	KLO93932	FGRAMPH1_01T22615	FOXG_02377P0	NechaP93030	FVEG_05559T0	EMD39616	CAG98562	MGG_02510T0	EFP77382	KNZ57057	EDU42051	EDN94338	CBQ67880	EGR45702	KDB11475	EEP80865	KIS72048	KUI58742	EEY16633	VDAG_JR2_Chr6g02540a-00001	Mycgr3P98662
OG0002221	EKM79342	EED52609	EUC30091	EPQ62232	Bcin02p06400.1	CCE34189	EAU86652	CAG85768	EJF60116	KLO98782	FGRAMPH1_01T26147	FOXG_08155P0	NechaP92405	FVEG_05079T0	EMD31231	CAH00655	MGG_17072T0	EFP80936	KNZ63369	EDU41201	EDN95133	CBQ71205	EGR48865	KDB16889	EEP81313	KIS69949	KUI62230	EEY23583	VDAG_JR2_Chr2g01530a-00001	Mycgr3P73364
OG0002228	EKM79508	EED46847	EUC33878	EPQ63528	Bcin03p05290.1	CCE34354	EAU86202	CAG89169	EJF55870	KLP06915	FGRAMPH1_01T06267	FOXG_10582P0	NechaP21098	FVEG_09230T0	EMD39615	CAH01146	MGG_00469T0	EFP85009	KNZ59363	EDU40059	EDN90911	CBQ69226	EGR44370	KDB10976	EEP79500	KIS67308	KUI59339	EEY20839	VDAG_JR2_Chr7g06640a-00001	Mycgr3P29926
OG0002231	EKM79581	EED57944	EUC36235	EPQ62701	Bcin04p03030.1	CCE29349	EAU85875	CAG86947	EJF60440	KLP02223	FGRAMPH1_01T07689	FOXG_05186P0	NechaP41389	FVEG_02947T0	EMD39788	CAG98124	MGG_01013T0	EFP93805	KNZ48114	EDU45209	EDO01419	CBQ69136	EGR50639	KDB12673	EEP82752	KIS67215	KUI55369	EEY18182	VDAG_JR2_Chr1g08910a-00001	Mycgr3P65114
OG0002242	EKM78866	EED54502	EUC32611	EPQ62860	Bcin13p04390.1	CCE30522	EAU81408	CAG90247	EJF58960	KLP12175	FGRAMPH1_01T14935	FOXG_13950P0	NechaP95663	FVEG_11372T0	EMD31940	CAG99455	MGG_01157T0	EFP78451	KNZ62175	EDU41335	EDN93738	CBQ68583	EGR44289	KDB11610	EEP82342	KIS67913	KUI59923	EEY17316	VDAG_JR2_Chr5g05680a-00001	Mycgr3P73598
OG0002244	EKM78884	EED53857	EUC38613	EPQ64321	Bcin05p00080.1	CCE27711	EAU80485	CAG87250	EJF59654	KLP01541	FGRAMPH1_01T23223	FOXG_02020P0	NechaP71878	FVEG_05183T0	EMD37159	CAH02442	MGG_07031T0	EHS62553	KNZ57475	EDU45311	EDO03150	CBQ68776	EGR53106	KDB13160	EEP79935	KIS67675	KUI57927	EEY18043	VDAG_JR2_Chr1g07400a-00001	Mycgr3P44624
OG0002246	EKM79028	EED58185	EUC32154	EPQ67300	Bcin14p00920.1	CCE33788	EAU83337	CAG86811	EJF58629	KLP07534	FGRAMPH1_01T19921	FOXG_08024P0	NechaP73562	FVEG_04944T0	EMD31466	CAG99676	MGG_01107T0	EFP85808	KNZ64124	EDU47191	EDN94289	CBQ71720	EGR52823	KDB18478	EEP80855	KIS70337	KUI58017	EEY15496	VDAG_JR2_Chr2g05930a-00001	Mycgr3P106408
OG0002250	EKM78278	EED50939	EUC32382	EPQ66075	Bcin06p05640.1	CCE33362	EAU91821	CAG85988	EJF57331	KLO90997	FGRAMPH1_01T00963	FOXG_00692P0	NechaP90198	FVEG_00819T0	EMD32879	CAH00815	MGG_09284T0	EFP81174	KNZ59732	EDU50529	EDO00099	CBQ71230	EGR50760	KDB10810	EEP76984	KIS69975	KUI57556	EEY18591	VDAG_JR2_Chr3g04030a-00001	Mycgr3P109462
OG0002252	EKM78289	EED44801	EUC35096	EPQ63883	Bcin03p03160.1	CCE27689	EAU83799	CAR65818	EJF59953	KLP11722	FGRAMPH1_01T23251	FOXG_02010P0	NechaP96220	FVEG_05171T0	EMD36798	CAH01148	MGG_03991T0	EFP84567	KNZ47300	EDU51459	EDN91270	CBQ73350	EGR53100	KDB13076	EEP77780	KIS68971	KUI52635	EEY14126	VDAG_JR2_Chr1g11880a-00001	Mycgr3P68421
OG0002255	EKM78315	EED58066	EUC29473	EPQ67790	Bcin06p00440.1	CCE33273	EAU83842	CAG89559	EJF59880	KLO96083	FGRAMPH1_01T01681	FOXG_00987P0	NechaP98945	FVEG_00527T0	EMD36849	CAG99540	MGG_03737T0	EFP89272	KNZ45447	EDU50064	EDN93387	CBQ71142	EGR47178	KDB13131	EEP77484	KIS69888	KUI58188	EEY17688	VDAG_JR2_Chr1g03800a-00001	Mycgr3P71863
OG0002256	EKM78335	EED53740	EUC38797	EPQ65907	Bcin01p10050.1	CCE29984	EAU83929	CAG84361	EJF59908	KLP08382	FGRAMPH1_01T25015	FOXG_15441P0	NechaP123400	FVEG_12772T0	EMD36765	CAH01963	MGG_12268T0	EFP92243	KNZ47989	EDU50375	EDO02098	CBQ67533	EGR48462	KDB12930	EEP77879	KIS71699	KUI54758	EEY17873	VDAG_JR2_Chr1g05720a-00001	Mycgr3P71868
OG0002258	EKM78355	EED49978	EUC34012	EPQ65960	Bcin03p01820.1	CCE30880	EAU92198	CAG85905	EJF55688	KLP09862	FGRAMPH1_01T23507	FOXG_01896P0	NechaP60228	FVEG_08275T0	EMD40268	CAH02013	MGG_04696T0	EFP78524	KNZ44757	EDU40187	EDN91132	CBQ69447	EGR52772	KDB17437	EEP81018	KIS67164	KUI63159	EEY20615	VDAG_JR2_Chr5g08530a-00001	Mycgr3P98880
OG0002264	EKM78508	EED47223	EUC35319	EPQ62230	Bcin02p06620.1	CCE29898	EAU83953	CAG85065	EJF59848	KLO98810	FGRAMPH1_01T20157	FOXG_08127P0	NechaP92428	FVEG_05050T0	EMD36917	CAH01778	MGG_03559T0	EFP74483	KNZ48685	EDU45795	EDN95105	CBQ70812	EGR48873	KDB16915	EEP80627	KIS71510	KUI59431	EEY23606	VDAG_JR2_Chr2g01350a-00001	Mycgr3P76628
OG0002266	EKM78547	EED54557	EUC33045	EPQ63510	Bcin14p00120.1	CCE28910	EAU90365	CAR65456	EJF58071	KLP09342	FGRAMPH1_01T15415	FOXG_13729P0	NechaP71431	FVEG_11158T0	EMD39342	CAH01219	MGG_17001T0	EFP76757	KNZ49486	EDU42918	EDN91670	CBQ70184	EGR45026	KDB12505	EEP79605	KIS66413	KUI63168	EEY16024	VDAG_JR2_Chr1g25730a-00001	Mycgr3P107178
OG0002272	EKM77678	EED54774	EUC28563	EPQ66712	Bcin12p00750.1	CCE33133	EAU86785	CAR65804	EJF61548	KLO88735	FGRAMPH1_01T05903	FOXG_10418P0	NechaP94350	FVEG_09067T0	EMD32432	CAH00045	MGG_12005T0	EFP84205	KNZ57013	EDU48026	EDN92282	CBQ67803	EGR45308	KDB14277	EEP75374	KIS71946	KUI55931	EEY22478	VDAG_JR2_Chr8g00380a-00001	Mycgr3P101482
OG0002274	EKM77755	EED53274	EUC37668	EPQ67519	Bcin13p02530.1	CCE31234	EAU87022	CAG87209	EJF61552	KLP05385	FGRAMPH1_01T00809	FOXG_00765P0	NechaP75090	FVEG_00750T0	EMD36150	CAH00680	MGG_03902T0	EFP85101	KNZ59941	EDU40254	EDN99536	CBQ70381	EGR52349	KDB18530	EEP79795	KIS71067	KUI53278	EEY15436	VDAG_JR2_Chr2g05290a-00001	Mycgr3P47989
OG0002278	EKM77865	EED50517	EUC33399	EPQ62137	Bcin13p05510.1	CCE30077	EAU89345	CAG85607	EJF59552	KLP02928	FGRAMPH1_01T01633	FOXG_00966P0	NechaP32108	FVEG_00547T0	EMD35584	CAH02433	MGG_06995T0	EFP88255	KNZ61182	EDU40019	EDN98562	CBQ72929	EGR48064	KDB17587	EEP80363	KIS69203	KUI60628	EEY19137	VDAG_JR2_Chr4g06990a-00001	Mycgr3P75416
OG0002281	EKM77310	EED46729	EUC35335	EPQ65543	Bcin07p00120.1	CCE27452	EAU89171	CAG89921	EJF59749	KLP08610	FGRAMPH1_01T20477	FOXG_12722P0	NechaP93358	FVEG_11461T0	EMD35619	CAH01793	MGG_03388T0	EFP76667	KNZ48532	EDU45913	EDN95431	CBQ73743	EGR49156	KDB12709	EEP82115	KIS68763	KUI59145	EEY17401	VDAG_JR2_Chr1g00760a-00001	Mycgr3P101609
OG0002283	EKM77422	EED47146	EUC31055	EPQ67233	Bcin14p03400.1	CCE33958	EAU89245	CAG86680	EJF60541	KLP02308	FGRAMPH1_01T07377	FOXG_05269P0	NechaP102663	FVEG_02862T0	EMD35625	CAH01965	MGG_08210T0	EFP76965	KNZ55336	EDU40856	EDN94546	CBQ73767	EGR53132	KDB13352	EEP80322	KIS68789	KUI60603	EEY14275	VDAG_JR2_Chr1g13680a-00001	Mycgr3P98257
OG0002286	EKM77209	EED49204	EUC37574	EPQ63909	Bcin13p04260.1	CCE27373	EAU81628	CAG90450	EJF56371	KLP12238	FGRAMPH1_01T15083	FOXG_13885P0	NechaP47646	FVEG_11312T0	EMD31556	CAG98734	MGG_01074T0	EFP89517	KNZ44020	EDU40154	EDN93717	CBQ70890	EGR46090	KDB12746	EEP80395	KIS66105	KUI62829	EEY17905	VDAG_JR2_Chr1g06080a-00001	Mycgr3P101204
OG0002292	EKM77019	EED50793	EUC39013	EPQ64315	Bcin09p02650.1	CCE30111	EAU93381	CAG88485	EJF58478	KLP02961	FGRAMPH1_01T02409	FOXG_00932P0	NechaP31059	FVEG_00583T0	EMD41460	CAG98315	MGG_15867T0	EFP92671	KNZ51205	EDU48546	EDO02890	CBQ73833	EGR50924	KDB19145	EEP81541	KIS68339	KUI57728	EEY19189	VDAG_JR2_Chr4g06390a-00001	Mycgr3P102780
OG0002296	EKM76873	EED45290	EUC36678	EPQ63686	Bcin02p03490.1	CCE35270	EAU81556	CAG86447	EJF56730	KLP00777	FGRAMPH1_01T02925	FOXG_00214P0	NechaP103090	FVEG_01304T0	EMD37689	CAG98146	MGG_10380T0	EFP80631	KNZ60727	EDU50546	EDN96776	CBQ70361	EGR47606	KDB14012	EEP76655	KIS71045	KUI62306	EEY20042	VDAG_JR2_Chr8g08530a-00001	Mycgr3P32139
OG0002302	EKM76709	EED56522	EUC38698	EPQ67820	Bcin01p06470.1	CCE35241	EAU89635	CAG90087	EJF59578	KLP01256	FGRAMPH1_01T02969	FOXG_00190P0	NechaP98707	FVEG_01326T0	EMD35563	CAG98400	MGG_11597T0	EFP93653	KNZ59788	EDU41798	EDO01595	CBQ73594	EGR47621	KDB13578	EEP82957	KIS68624	KUI57866	EEY18621	VDAG_JR2_Chr3g03700a-00001	Mycgr3P110076
OG0002303	EKM76729	EED57815	EUC37297	EPQ64954	Bcin02p05070.1	CCE31880	EAU89424	CAG88479	EJF57798	KLO98946	FGRAMPH1_01T20499	FOXG_12731P0	NechaP60833	FVEG_11470T0	EMD35302	CAG98775	MGG_06569T0	EHS64579	KNZ59655	EDU41184	EDN95273	CBQ71080	EGR48947	KDB12714	EEP81995	KIS69860	KUI63293	EEY17340	VDAG_JR2_Chr1g00210a-00001	Mycgr3P73550
OG0002307	EKM76786	EED58118	EUC34974	EPQ66273	Bcin06p01310.1	CCE29944	EAU89369	CAG85317	EJF59797	KLO87651	FGRAMPH1_01T25055	FOXG_15426P0	NechaP48269	FVEG_12757T0	EMD35422	CAH01970	MGG_08259T0	EFP87953	KNZ51356	EDU50213	EDN99790	CBQ71782	EGR48273	KDB12574	EEP77424	KIS70396	KUI55761	EEY21004	VDAG_JR2_Chr7g04940a-00001	Mycgr3P104160
OG0002308	EKM76558	EED57761	EUC39064	EPQ67599	Bcin03p00430.1	CCE26889	EAU87647	CAG90171	EJF57454	KLP02858	FGRAMPH1_01T20551	FOXG_12753P0	NechaP104346	FVEG_11493T0	EMD35137	CAG98967	MGG_06648T0	EFP78859	KNZ57482	EDU43599	EDN94214	CBQ70325	EGR48582	KDB13894	EEP82225	KIS70986	KUI53415	EEY19497	VDAG_JR2_Chr4g02250a-00001	Mycgr3P68653
OG0002310	EKM76583	EED51423	EUC29824	EPQ62157	Bcin06p01830.1	CCE31963	EFI26889	CAR65709	EJF60229	KLO99690	FGRAMPH1_01T26801	FOXG_06256P0	NechaP33368	FVEG_04108T0	EMD32805	CAH02464	MGG_01747T0	EFP80952	KNZ54663	EDU42326	EDN99738	CBQ70158	EGR47901	KDB13183	EEP79454	KIS66381	KUI54837	EEY14624	VDAG_JR2_Chr1g17580a-00001	Mycgr3P69954
OG0002312	EKM76657	EED55691	EUC30834	EPQ63912	Bcin05p04660.1	CCE29815	EAU87398	CAR65685	EJF58737	KLP03024	FGRAMPH1_01T02221	FOXG_00851P0	NechaP30669	FVEG_00647T0	EMD35195	CAH00819	MGG_01217T0	EFP81173	KNZ59733	EDU47669	EDO03712	CBQ71105	EGR47415	KDB11303	EEP81774	KIS69825	KUI58663	EEY17660	VDAG_JR2_Chr1g03540a-00001	Mycgr3P85600
OG0002315	EKM76434	EED53262	EUC34620	EPQ62188	Bcin12p04080.1	CCE31506	EAU82965	CAG89540	EJF56546	KLP10007	FGRAMPH1_01T17561	FOXG_06365P0	NechaP50100	FVEG_04217T0	EMD34633	CAH01472	MGG_06110T0	EHS62473	KNZ45463	EDU42092	EDN92645	CBQ67937	EGR47881	KDB15961	EEP79779	KIS72104	KUI54816	EEY22129	VDAG_JR2_Chr8g04390a-00001	Mycgr3P62258
OG0002322	EKM76287	EED51298	EUC38078	EPQ63871	Bcin03p07520.1	CCE34254	EAU81679	CAG89905	EJF61981	KLP11852	FGRAMPH1_01T06227	FOXG_10507P0	NechaP100996	FVEG_09153T0	EMD31172	CAH02628	MGG_14754T0	EFP91471	KNZ59211	EDU40542	EDN90619	CBQ69221	EGR44293	KDB11689	EEP78240	KIS67303	KUI56925	EEY22524	VDAG_JR2_Chr7g06760a-00001	Mycgr3P74444
OG0002327	EKM76183	EED48056	EUC28316	EPQ64460	Bcin02p02520.1	CCE30083	EAU87908	CAG87970	EJF61400	KLP02933	FGRAMPH1_01T01623	FOXG_00961P0	NechaP65760	FVEG_00552T0	EMD34977	CAH02086	MGG_03226T0	EFP74774	KNZ46299	EDU46280	EDN96671	CBQ71690	EGR47920	KDB17582	EEP79242	KIS70307	KUI58010	EEY15393	VDAG_JR2_Chr6g06940a-00001	Mycgr3P101464
OG0002329	EKM76215	EED57404	EUC33698	EPQ66216	Bcin04p03970.1	CCE30068	EAU87529	CAR66041	EJF60120	KLO96670	FGRAMPH1_01T02111	FOXG_00800P0	NechaP90251	FVEG_00714T0	EMD35023	CAG97835	MGG_06984T0	EFP80951	KNZ54666	EDU46320	EDO01279	CBQ71191	EGR48063	KDB17598	EEP79252	KIS69934	KUI60608	EEY19216	VDAG_JR2_Chr4g06130a-00001	Mycgr3P84794
OG0002330	EKM76224	EED52873	EUC28205	EPQ64594	Bcin07p05140.1	CCE28256	EAU81548	CAG87802	EJF55973	KLP11659	FGRAMPH1_01T19857	FOXG_07996P0	NechaP68129	FVEG_04915T0	EMD31541	CAG98218	MGG_03165T0	EFP89786	KNZ56378	EDU40660	EDN97159	CBQ70875	EGR52831	KDB18447	EEP79259	KIS66090	KUI63202	EEY19099	VDAG_JR2_Chr4g07420a-00001	Mycgr3P75170
OG0002331	EKM76252	EED57981	EUC34159	EPQ64174	Bcin10p05720.1	CCE34338	EAU91830	CAG84579	EJF57183	KLP01833	FGRAMPH1_01T04607	FOXG_04228P0	NechaP50794	FVEG_07348T0	EMD32994	CAH02975	MGG_06892T0	EFP91404	KNZ57762	EDU49831	EDO04702	CBQ68531	EGR46473	KDB18965	EEP82807	KIS67861	KUI58853	EEY23235	VDAG_JR2_Chr6g07420a-00001	Mycgr3P98409
OG0002333	EKM75898	EED46163	EUC28268	EPQ66642	Bcin04p03770.1	CCE29172	EFI27469	CAG87258	EJF59668	KLO99360	FGRAMPH1_01T28201	FOXG_09041P0	NechaP62578	FVEG_06644T0	EMD37178	CAH00794	MGG_10633T0	EHS63225	KNZ59127	EDU44113	EDO01306	CBQ73883	EGR49584	KDB10821	EEP78980	KIS68390	KUI59783	EEY20336	VDAG_JR2_Chr5g00330a-00001	Mycgr3P75112
OG0002341	EKM75695	EED56056	EUC33480	EPQ64218	Bcin05p01440.1	CCE35153	EAU82444	CAG84673	EJF55703	KLP03056	FGRAMPH1_01T02299	FOXG_00886P0	NechaP75224	FVEG_00682T0	EMD40979	CAH02974	MGG_04651T0	EFP93941	KNZ60825	EDU47526	EDO03445	CBQ67568	EGR47539	KDB18094	EEP82231	KIS71748	KUI58404	EEY21295	VDAG_JR2_Chr7g01770a-00001	Mycgr3P99872
OG0002348	EKM75401	EED56888	EUC37329	EPQ62115	Bcin09p02170.1	CCE32038	EAU87730	CAG86824	EJF59216	KLP01684	FGRAMPH1_01T16967	FOXG_07670P0	NechaP41763	FVEG_04591T0	EMD35167	CAH00194	MGG_17491T0	EFP82929	KNZ45196	EDU41449	EDO02624	CBQ71189	EGR45526	KDB13761	EEP76087	KIS69932	KUI60594	EEY14293	VDAG_JR2_Chr1g13870a-00001	Mycgr3P73499
OG0002359	EKM74947	EED46999	EUC32864	EPQ67128	Bcin11p02220.1	CCE35259	EFI27670	CAG90426	EJF61412	KLP02900	FGRAMPH1_01T02937	FOXG_00205P0	NechaP65498	FVEG_01312T0	EMD35164	CAH03060	MGG_00193T0	EFP74074	KNZ49562	EDU39874	EDN96634	CBQ68306	EGR47613	KDB13592	EEP80962	KIS68123	KUI60388	EEY18324	VDAG_JR2_Chr3g07110a-00001	Mycgr3P67423
OG0002361	EKM74897	EED47647	EUC29780	EPQ67380	Bcin12p01640.1	CCE34329	EAU87629	CAG88440	EJF60117	KLO87737	FGRAMPH1_01T14909	FOXG_11341P0	NechaP42947	FVEG_10474T0	EMD35062	CAG99130	MGG_07091T0	EFP86263	KNZ63716	EDU41943	EDN92436	CBQ70900	EGR51842	KDB15223	EEP80009	KIS66117	KUI55094	EEY22112	VDAG_JR2_Chr8g04580a-00001	Mycgr3P47228
OG0002362	EKM74905	EED55608	EUC32491	EPQ65977	Bcin07p01170.1	CCE31446	EAU87617	CAG89260	EJF60088	KLP07804	FGRAMPH1_01T04719	FOXG_04172P0	NechaP72323	FVEG_07289T0	EMD35100	CAH00043	MGG_16739T0	EFP83018	KNZ52228	EDU47989	EDN96946	CBQ71195	EGR47866	KDB15904	EEP81688	KIS69938	KUI53853	EEY14642	VDAG_JR2_Chr1g17770a-00001	Mycgr3P76399
OG0002363	EKM74895	EED53791	EUC38780	EPQ65634	Bcin06p02560.1	CCE34584	EAU83626	CAG88181	EJF60918	KLP11170	FGRAMPH1_01T03421	FOXG_11324P0	NechaP103031	FVEG_09467T0	EMD36051	CAH00400	MGG_14797T0	EFP86297	KNZ64590	EDU49960	EDN93601	CBQ70854	EGR48423	KDB18960	EEP77902	KIS66064	KUI58708	EEY17781	VDAG_JR2_Chr1g04720a-00001	Mycgr3P71756
OG0002365	EKM74801	EED50716	EUC39025	EPQ67586	Bcin14p03890.1	CCE27216	EFI27083	CAG86336	EJF57841	KLP12302	FGRAMPH1_01T15235	FOXG_13817P0	NechaP95779	FVEG_11246T0	EMD35244	CAG99008	MGG_07161T0	EFP91402	KNZ60833	EDU48535	EDN94497	CBQ70049	EGR47027	KDB13343	EEP81438	KIS66275	KUI57701	EEY19178	VDAG_JR2_Chr4g06520a-00001	Mycgr3P53419
OG0002366	EKM74815	EED48818	EUC26916	EPQ67093	Bcin09p04730.1	CCE32054	EAU81046	CAG91073	EJF57022	KLO86821	FGRAMPH1_01T07585	FOXG_05141P0	NechaP41227	FVEG_02992T0	EMD36648	CAH02814	MGG_07297T0	EFP81641	KNZ54906	EDU41674	EDO02541	CBQ69836	EGR45504	KDB12188	EEP80836	KIS66819	KUI61027	EEY14328	VDAG_JR2_Chr1g14240a-00001	Mycgr3P100434
The orthologous proteins among species were predicted by OrthoFinder v 2.2.6 with default settings.
