# Supplementary material for: The N-terminus of an Ustilaginoidea virens Ser-Thr-rich glycosylphosphatidylinositol-anchored protein elicits plant immunity as a MAMP
Source: Nat Commun. 2021 Apr 27;12:2451. doi: 10.1038/s41467-021-22660-9 (PMC8079714; doi:10.1038/s41467-021-22660-9)
Supplement: Supplementary file 8 — Supplementary Data 6 [file 41467_2021_22660_MOESM8_ESM.xlsx]

## Sheet: Supplementary Data 6
Supplementary Data 6. Sequences used for construction of the sequence logos of the 22 amino acids shown in Fig. 4d.
ID	Species	Sequences
CBQ72076	Sporisorium reilianum	IVVTKPVASTTGHGGKRLDIAW
KIS72283	Ustilago maydis	ATAPSPLTPSTTNEGSPLLIQW
KIS70693	Ustilago maydis	IVVTKPVQSTTGHGGKRLNIEW
Bcin01p05310.2	Botrytis cinerea	DAISVPTNGQVVQVGDVLDITW
EDN96923	Sclerotinia sclerotiorum	SAVQLTNPSFEVTAGSPFNITW
EDO01950	Sclerotinia sclerotiorum	DAISVPTNGQVVKVGDVLDITW
MGG_04599T0	Magnaporthe oryzae	HALVKPVRDEVIPAGKPYTLEW
KUI57242	Valsa mali	LAVEFTNSDYTVTAGKTFTLTW
KUI59516	Valsa mali	DAVLTPAKDEVVAAGSSYTITW
VDAG_JR2_Chr3g03370a-00001	Verticillium dahliae	NPVNKPTPNEKIPAGSTYKIEW
KDB12319	Ustilaginoides virens	DPIYTPNSGETIDAGAPYTVTW
NechaP98847	Fusarium solani	DPIFKPEAWQSVAAGQSFQITW
FOXG_00537P0	Fusarium oxysporum	AKPAFLNTEFDLTEGKPYTIRY
FVEG_00876T0	Fusarium verticillioides	DPVLTPTNWEEVSAGKTLEITW
CCE31100	Claviceps purpurea	DPIYTPKKDEVVAAGSPLVITW
EED56384	Aspergillus flavus	VTITSPQNGDKVDFSKPYTVKW
EED55562	Aspergillus flavus	NPIYTPGLNEAVPVGKPYAITW
EED45286	Aspergillus flavus	NPFNIPSEGYSFEAGEPTTLSW
EGR50971	Trichoderma reesei	DSITNPTPNEILTAGQALTIEW
EEP76955	Uncinocarpus reesii	NPIALPGLAEQVPAGQEYTITW
