# Supplementary material for: The N-terminus of an Ustilaginoidea virens Ser-Thr-rich glycosylphosphatidylinositol-anchored protein elicits plant immunity as a MAMP
Source: Nat Commun. 2021 Apr 27;12:2451. doi: 10.1038/s41467-021-22660-9 (PMC8079714; doi:10.1038/s41467-021-22660-9)
Supplement: Supplementary file 9 — Supplementary Data 7 [file 41467_2021_22660_MOESM9_ESM.xlsx]

## Sheet: Supplementary Data 7
Supplementary Data 7. Sequences used for expression of recombinant proteins and cell death assays in N. benthamiana shown in Fig. 4e.
	ID	Species	Sequences
Vm	KUI59516	Valsa mali	TAGFDAVLTPAKDEVVAAGSSYTITWDYSS
Bc	Bcin01p05310.2	Botrytis cinerea	TAGFDAISVPTNGQVVQVGDVLDITWAPNS
Ss	EDO01950	Sclerotinia sclerotiorum	TAGFDAISVPTNGQVVKVGDVLDITWAPNA
Cp	CCE31100	Claviceps purpurea	TPDFDPIYTPKKDEVVAAGSPLVITWDAPA
Fv	FVEG_00876T0	Fusarium verticillioides	VADFDPVLTPTNWEEVSAGKTLEITWQAKP
Fs	NechaP98847	Fusarium solani	TADFDPIFKPEAWQSVAAGQSFQITWDAPA
Vd	VDAG_JR2_Chr3g03370a-00001	Verticillium dahliae	NPDFNPVNKPTPNEKIPAGSTYKIEWTAPA
Mo	MGG_04599T0	Magnaporthe oryzae	TPGFHALVKPVRDEVIPAGKPYTLEWQPGG
Uv	KDB12319	Ustilaginoidea virens	DPIYTPNSGETIDAGAPYTVTW
