# Supplementary material for: The N-terminus of an Ustilaginoidea virens Ser-Thr-rich glycosylphosphatidylinositol-anchored protein elicits plant immunity as a MAMP
Source: Nat Commun. 2021 Apr 27;12:2451. doi: 10.1038/s41467-021-22660-9 (PMC8079714; doi:10.1038/s41467-021-22660-9)
Supplement: Supplementary file 10 — Supplementary Data 8 [file 41467_2021_22660_MOESM10_ESM.xlsx]

## Sheet: Supplementary Data 8
Supplementary Data 8. Oligonucleotides used in the study.
	No	Name	Sequences (5' to 3’) a	Purpose
	1	SGP1- F	cagctagcatcgattcccgggATGCGCTTCTCCGTCGCC	Clone SGP1 gene into pGR107 for expression in N. benthamiana.
	2	SGP1- R	acatcgtatgggtacgcggccgcCAGAGCAAGAACGGCGGC
	3	PVX-UvS2-F	cagctagcatcgattcccgggATGAAGTCCGCCGTCGCT	Clone KDB15881 gene into pGR107 for expression in N. benthamiana.
	4	PVX-UvS2-R	acatcgtatgggtacgcggccgcTCCAAGATAGGCTAGAGCGGC
	5	PVX-UvS3-F	cagctagcatcgattcccgggATGCGTATTCCAACCGCG	Clone KDB13933 gene into pGR107 for expression in N. benthamiana.
	6	PVX-UvS3-R	acatcgtatgggtacgcggccgcCACAAACAGCAGGGCAACC
	7	PVX-UvS4-F	cagctagcatcgattcccgggATGCATCACAAGAAGGTTGCCT	Clone KDB13525 gene into pGR107 for expression in N. benthamiana.
	8	PVX-UvS4-R	acatcgtatgggtacgcggccgcCAGCTCGTCGTGAGCCTCC
	9	PVX-UvS5-F	cagctagcatcgattcccgggATGGGTCTGGGGCTTGTCTT	Clone KDB18188 gene into pGR107 for expression in N. benthamiana.
	10	PVX-UvS5-R	acatcgtatgggtacgcggccgcCAAAGAAACCGCCGCGCT
	11	PVX-UvS6-F	cagctagcatcgattcccgggATGGTCCTGAACCTGCTCATGA	Clone KDB14282 gene into pGR107 for expression in N. benthamiana.
	12	PVX-UvS6-R	acatcgtatgggtacgcggccgcCATGTCGGCCAGCACCTG
	13	PVX-UvS7-F	cagctagcatcgattcccgggATGCGGCCTAGTTGTCAGTGC	Clone KDB17801 gene into pGR107 for expression in N. benthamiana.
	14	PVX-UvS7-R	acatcgtatgggtacgcggccgcCGGCAGCCCTACAAGCAGG
	15	PVX-UvS8-F	cagctagcatcgattcccgggATGAGACTCTCACCCGTTTTGC	Clone KDB16877 gene into pGR107 for expression in N. benthamiana.
	16	PVX-UvS8-R	acatcgtatgggtacgcggccgcCCATCTTTTCCTTTGCTCTCTGC
	17	PVX-UvS9-F	cagctagcatcgattcccgggATGTCCTGGCTTGGCGTCG	Clone KDB11283 gene into pGR107 for expression in N. benthamiana.
	18	PVX-UvS9-R	acatcgtatgggtacgcggccgcGTGGCCGCCGGTCTTGGC
	19	PVX-UvS10-F	cagctagcatcgattcccgggATGCCCGCCAAGCAGCCG	Clone KDB17184 gene into pGR107 for expression in N. benthamiana.
	20	PVX-UvS10-R	acatcgtatgggtacgcggccgcCTTGGACCCCAATCCCGC
	21	PVX-UvS11-F	cagctagcatcgattcccgggATGATCCCATCGCCATCGC	Clone KDB14820 gene into pGR107 for expression in N. benthamiana.
	22	PVX-UvS11-R	acatcgtatgggtacgcggccgcGTGGCCAGTCTCGTCGTCTTC
	23	PVX-UvS12-F	cagctagcatcgattcccgggATGCTGCGCACCCCGACG	Clone KDB12778 gene into pGR107 for expression in N. benthamiana.
	24	PVX-UvS12-R	acatcgtatgggtacgcggccgcGTAGCCCTTAGGGGGAGACTGA
	25	PVX-UvS13-F	cagctagcatcgattcccgggATGGTTCAGACGTCAACTGTGGT	Clone KDB18931 gene into pGR107 for expression in N. benthamiana.
	26	PVX-UvS13-R	acatcgtatgggtacgcggccgcGTCAAGACCGACGTTGGGG
	27	PVX-UvS14-F	cagctagcatcgattcccgggATGTGGGTTCTGCCGCTCA	Clone KDB17321 gene into pGR107 for expression in N. benthamiana.
	28	PVX-UvS14-R	acatcgtatgggtacgcggccgcCGGTCGTCCGACGGCACC
	29	PVX-UvS15-F	cagctagcatcgattcccgggATGTTCAACGTTGACTGGAAGGG	Clone KDB13563 gene into pGR107 for expression in N. benthamiana.
	30	PVX-UvS15-R	acatcgtatgggtacgcggccgcCTTCTTGCTCTTCTTCCCTTTGG
	31	PVX-UvS16-F	cagctagcatcgattcccgggATGCTCAAAACCTGGCTCGC	Clone KDB14950 gene into pGR107 for expression in N. benthamiana.
	32	PVX-UvS16-R	acatcgtatgggtacgcggccgcACCGAAAAACCAGTACATGGCG
	33	PVX-UvS17-F	cagctagcatcgattcccgggATGGGTTTCGCCACCGGA	Clone KDB10927 gene into pGR107 for expression in N. benthamiana.
	34	PVX-UvS17-R	acatcgtatgggtacgcggccgcTAGTCCCCTCAGCACGGTGT
	35	PVX-UvS18-F	cagctagcatcgattcccgggATGTTTAGGTGGCTAGTAAGCGC	Clone KDB11778 gene into pGR107 for expression in N. benthamiana.
	36	PVX-UvS18-R	acatcgtatgggtacgcggccgcCGTTGTCTGGAAATCAATGGC
	37	PVX-UvS19-F	cagctagcatcgattcccgggATGGCTTCCAGACTGCTGCA	Clone KDB13413 gene into pGR107 for expression in N. benthamiana.
	38	PVX-UvS19-R	acatcgtatgggtacgcggccgcTTTACCCTGCTTGACCCACCC
	39	PVX-UvS20-F	cagctagcatcgattcccgggATGACTTGCGCGTGCCGC	Clone KDB19101 gene into pGR107 for expression in N. benthamiana.
	40	PVX-UvS20-R	acatcgtatgggtacgcggccgcCCACCCCCTGGTTTTCCC
	41	PVX-UvS21-F	cagctagcatcgattcccgggATGGCTGCTTCAAGCAGAGG	Clone KDB16358 gene into pGR107 for expression in N. benthamiana.
	42	PVX-UvS21-R	acatcgtatgggtacgcggccgcCCGATCCGACATCATGTTCC
	43	PVX-UvS22-F	cagctagcatcgattcccgggATGGCTCGCCCCATGGGG	Clone KDB13404 gene into pGR107 for expression in N. benthamiana.
	44	PVX-UvS22-R	acatcgtatgggtacgcggccgcTTCGTTGAAATGATAGACCCTGTAGT
	45	PVX-UvS23-F	cagctagcatcgattcccgggATGGCATCTTTATTCTCCAAGGC	Clone KDB11774 gene into pGR107 for expression in N. benthamiana.
	46	PVX-UvS23-R	acatcgtatgggtacgcggccgcCTGGCACTGGGACCACCA
	47	PVX-UvS24-F	cagctagcatcgattcccgggATGCAGGCAACGCTGTCAA	Clone KDB13596 gene into pGR107 for expression in N. benthamiana.
	48	PVX-UvS24-R	acatcgtatgggtacgcggccgcTAGCTCCTTGGGCTCGTCG
	49	PVX-UvS25-F	cagctagcatcgattcccgggATGTTTCCGCCGCCTTCT	Clone KDB11915 gene into pGR107 for expression in N. benthamiana.
	50	PVX-UvS25-R	acatcgtatgggtacgcggccgcAAGCTCTCCCGACCACTTTCG
	51	PVX-UvS26-F	cagctagcatcgattcccgggATGAAGGTCGCTCTCCTTGTGG	Clone KDB11931 gene into pGR107 for expression in N. benthamiana.
	52	PVX-UvS26-R	acatcgtatgggtacgcggccgcCCTTCTTCGGCGGTTCATG
	53	PVX-UvS27-F	cagctagcatcgattcccgggATGAAGTCCGAAATTTCCGTTG	Clone KDB12374 gene into pGR107 for expression in N. benthamiana.
	54	PVX-UvS27-R	acatcgtatgggtacgcggccgcAACTCCCACGCTCATCCATCC
	55	PVX-UvS28-F	cagctagcatcgattcccgggATGAAGTACACGGCTTCTGTTTTTC	Clone KDB11314 gene into pGR107 for expression in N. benthamiana.
	56	PVX-UvS28-R	acatcgtatgggtacgcggccgcGCTCAAAATCTGGAACAGACTGC
	57	PVX-UvS29-F	cagctagcatcgattcccgggATGGCCCTCGCGCGGCCC	Clone KDB16828 gene into pGR107 for expression in N. benthamiana.
	58	PVX-UvS29-R	acatcgtatgggtacgcggccgcTTCATATCGATACACTGATTCGAGC
	59	PVX-UvS30-F	cagctagcatcgattcccgggATGAGGAGTTTTGCTTTCGCC	Clone KDB15283 gene into pGR107 for expression in N. benthamiana.
	60	PVX-UvS30-R	acatcgtatgggtacgcggccgcCAGCAACAGGGTGCCGAA
	61	PVX-UvS31-F	cagctagcatcgattcccgggATGAGGAATATCATTCAAATTACCATTG	Clone KDB16044 gene into pGR107 for expression in N. benthamiana.
	62	PVX-UvS31-R	acatcgtatgggtacgcggccgcGTAGAAGCGAATCACAGCCTTGC
	63	PVX-UvS32-F	cagctagcatcgattcccgggATGAGAGGTCCCTACCTGGCTG	Clone KDB13918 gene into pGR107 for expression in N. benthamiana.
	64	PVX-UvS32-R	acatcgtatgggtacgcggccgcCAACAGCAGTAGCGGAACCAT
	65	PVX-UvS33-F	cagctagcatcgattcccgggATGAAGTTGGCGTCGCTTCA	Clone KDB16099 gene into pGR107 for expression in N. benthamiana.
	66	PVX-UvS33-R	acatcgtatgggtacgcggccgcCTGATACGTCCTAGCTAGGAGGTGC
	67	PVX-UvS34-F	cagctagcatcgattcccgggATGCCCTCAAGACGCACAGG	Clone KDB17408 gene into pGR107 for expression in N. benthamiana.
	68	PVX-UvS34-R	acatcgtatgggtacgcggccgcCGACAGCTTCTTCTGCATCAGG
	69	PVX-UvS35-F	cagctagcatcgattcccgggATGAAGTACATCGGGCTTATTATCAC	Clone KDB15230 gene into pGR107 for expression in N. benthamiana.
	70	PVX-UvS35-R	acatcgtatgggtacgcggccgcCAACTCTTTTCTCACATTCCGACC
	71	PVX-UvS36-F	cagctagcatcgattcccgggATGGGACTTGCCAAGCTCTCT	Clone KDB11503 gene into pGR107 for expression in N. benthamiana.
	72	PVX-UvS36-R	acatcgtatgggtacgcggccgcCAGAACAACCATGCCAGCG
	73	PVX-UvS37-F	cagctagcatcgattcccgggATGCGGCTGTCTACCTCGG	Clone KDB13454 gene into pGR107 for expression in N. benthamiana.
	74	PVX-UvS37-R	acatcgtatgggtacgcggccgcTGCCTTGAGGCTGCCGGA
	75	PVX-UvS38-F	cagctagcatcgattcccgggATGCTGTCTGCCGCCGCC	Clone KDB14131 gene into pGR107 for expression in N. benthamiana.
	76	PVX-UvS38-R	acatcgtatgggtacgcggccgcCCGCGGACCGACGCCACG
	77	PVX-UvS39-F	cagctagcatcgattcccgggATGATGCTCAGGTCTGTGACCTT	Clone KDB17807 gene into pGR107 for expression in N. benthamiana.
	78	PVX-UvS39-R	acatcgtatgggtacgcggccgcTCGAAATTTTCCGTGAAGATGG
	79	PVX-UvS40-F	cagctagcatcgattcccgggATGCGCGCTTCTGGCATT	Clone KDB12369 gene into pGR107 for expression in N. benthamiana.
	80	PVX-UvS40-R	acatcgtatgggtacgcggccgcCGCCAAAGCAGCCATGAG
	81	PVX-UvS41-F	cagctagcatcgattcccgggATGTCTGCTGTCCATCGTGGTC	Clone KDB17735 gene into pGR107 for expression in N. benthamiana.
	82	PVX-UvS41-R	acatcgtatgggtacgcggccgcCAGAAACTTGCTCTCCTTGACAGTA
	83	PVX-UvS42-F	cagctagcatcgattcccgggATGAGCCGGCTCATGCGT	Clone KDB13608 gene into pGR107 for expression in N. benthamiana.
	84	PVX-UvS42-R	acatcgtatgggtacgcggccgcACCAACGAACTCCTTCCCGT
	85	PVX-UvS43-F	cagctagcatcgattcccgggATGAAGTTCCTCGTCTTTGCCA	Clone KDB18258 gene into pGR107 for expression in N. benthamiana.
	86	PVX-UvS43-R	acatcgtatgggtacgcggccgcCATAATGACAAGACCCGCAAGA
	87	PVX-UvS44-F	cagctagcatcgattcccgggATGCGTCTGCGCGGCCCC	Clone KDB16823 gene into pGR107 for expression in N. benthamiana.
	88	PVX-UvS44-R	acatcgtatgggtacgcggccgcCCCGGTGTAAGGACGAGCA
	89	PVX-UvS45-F	cagctagcatcgattcccgggATGCGGTCGCTTTTGAAAGC	Clone KDB15006 gene into pGR107 for expression in N. benthamiana.
	90	PVX-UvS45-R	acatcgtatgggtacgcggccgcGTCGTAGCCAGCGCCGCG
	91	PVX-UvS46-F	cagctagcatcgattcccgggATGGTTCAAGCCTATACTGCCG	Clone KDB13612 gene into pGR107 for expression in N. benthamiana.
	92	PVX-UvS46-R	acatcgtatgggtacgcggccgcAAGTCCCTCGTTTCGACTCAAG
	93	PVX-UvS47-F	cagctagcatcgattcccgggATGAGCGGCGCCACCTTG	Clone KDB12046 gene into pGR107 for expression in N. benthamiana.
	94	PVX-UvS47-R	acatcgtatgggtacgcggccgcGCCGTTTCCACTGTCGCG
	95	PVX-UvS48-F	cagctagcatcgattcccgggATGCCAAGCTCCTCTGTGTTCG	Clone KDB15922 gene into pGR107 for expression in N. benthamiana.
	96	PVX-UvS48-R	acatcgtatgggtacgcggccgcGTCCTGGAAAAACTTGACAATGTG
	97	PVX-UvS49-F	cagctagcatcgattcccgggATGAATAATCTCAGGAACCCTACCTT	Clone KDB17335 gene into pGR107 for expression in N. benthamiana.
	98	PVX-UvS49-R	acatcgtatgggtacgcggccgcGTAACCGTAGCCGCCCTGT
	99	PVX-UvS50-F	cagctagcatcgattcccgggATGAGAAATACTTTGAAGCTCGCG	Clone KDB17741 gene into pGR107 for expression in N. benthamiana.
	100	PVX-UvS50-R	acatcgtatgggtacgcggccgcCAGCGCAGCGACGAGAGC
	101	PVX-UvS51-F	cagctagcatcgattcccgggATGAGACCGTCAACAATAATTTATGG	Clone KDB12706 gene into pGR107 for expression in N. benthamiana.
	102	PVX-UvS51-R	acatcgtatgggtacgcggccgcATCTTGTTCAAAGTATACCTTTTTCCTG
	103	PVX-UvS52-F	cagctagcatcgattcccgggATGAGGTTTTCTATTCTCGGCG	Clone KDB14079 gene into pGR107 for expression in N. benthamiana.
	104	PVX-UvS52-R	acatcgtatgggtacgcggccgcGTAAGCCCCAGAACGCTTGG
	105	PVX-UvS53-F	cagctagcatcgattcccgggATGAACCCACGGTTGGGTCC	Clone KDB14060 gene into pGR107 for expression in N. benthamiana.
	106	PVX-UvS53-R	acatcgtatgggtacgcggccgcCTCGTCGGGGATGTAATGGTG
	107	PVX-UvS54-F	cagctagcatcgattcccgggATGGCGTCGAATGTGCTACG	Clone KDB18623 gene into pGR107 for expression in N. benthamiana.
	108	PVX-UvS54-R	acatcgtatgggtacgcggccgcCAACTTGACCTCTATAGCCGCC
	109	PVX-UvS55-F	cagctagcatcgattcccgggATGATGAGGGTGTCGCAACTCT	Clone KDB14878 gene into pGR107 for expression in N. benthamiana.
	110	PVX-UvS55-R	acatcgtatgggtacgcggccgcGACACCTGGCGGGTTGAAG
	111	PVX-UvS56-F	cagctagcatcgattcccgggATGCGGCTGCCGCTCTGC	Clone KDB14905 gene into pGR107 for expression in N. benthamiana.
	112	PVX-UvS56-R	acatcgtatgggtacgcggccgcCGTCGAGCGGGAAACCTC
	113	PVX-UvS57-F	cagctagcatcgattcccgggATGAGGCCGGGTGGCAAG	Clone KDB14469 gene into pGR107 for expression in N. benthamiana.
	114	PVX-UvS57-R	acatcgtatgggtacgcggccgcAACGTCCTCGTCGCTGTCC
	115	PVX-UvS58-F	cagctagcatcgattcccgggATGGATTGGGTAATCCCACGT	Clone KDB13983 gene into pGR107 for expression in N. benthamiana.
	116	PVX-UvS58-R	acatcgtatgggtacgcggccgcACTGCTGAAGAGAAGAGGCGG
	117	PVX-UvS59-F	cagctagcatcgattcccgggATGCATCGGATACATGCGCG	Clone KDB13988 gene into pGR107 for expression in N. benthamiana.
	118	PVX-UvS59-R	acatcgtatgggtacgcggccgcGGATCGCATGCATCCTTCC
	119	PVX-UvS60-F	cagctagcatcgattcccgggATGGCACTGCCATTGACCC	Clone KDB18159 gene into pGR107 for expression in N. benthamiana.
	120	PVX-UvS60-R	acatcgtatgggtacgcggccgcTGTTGGAACATAGATACCGCAACT
	121	PVX-UvS61-F	cagctagcatcgattcccgggATGGGTCGGATATTTCTGCACC	Clone KDB15989 gene into pGR107 for expression in N. benthamiana.
	122	PVX-UvS61-R	acatcgtatgggtacgcggccgcGAAACCTACGGGGGCCAG
	123	SGP1-NSP-HA-F	cagctagcatcgattcccgggATGACCGCCGACTTCGACC	Clone SGP118-250 into pGR107 for expression in N. benthamiana.
	124	PR1-F1	TCGTCTTTGTAGCTCTTGTAGGTGCTCTTGTTCTTCCCTCGAAAGCTACCGCCGACTTCGACC	Clone PR1 SP-SGP118-250 into pGR107 for expression in N. benthamiana.
	125	PR1-F2	cagctagcatcgattcccgggATGAATTTTACTGGCTATTCTCGATTTTTAATCGTCTTTGTAGCTCTTG
	126	SGP1-M4-R	acatcgtatgggtacgcggccgcGGAGGTGGGAATCGTGCC	Clone SGP11-155 into pGR107 for expression in N. benthamiana.
	127	SGP1-M5-R	acatcgtatgggtacgcggccgcGATATGGAAGGGGTTGGAGTACTG	Clone SGP11-120 into pGR107 for expression in N. benthamiana.
	128	SGP1-M6-R	acatcgtatgggtacgcggccgcGCTCTCGAGCTTGAAGACGAGG	Clone SGP11-107 into pGR107 for expression in N. benthamiana.
	129	SGP1-M7-F2	cattgcccagAGCAATTCCTCCATCTTCCAGTAC	Clone SGP11-17,108-250 into pGR107 for expression in N. benthamiana.
	130	SGP1-M7-R1	aggaattgctCTGGGCAATGGCGGACGC
	131	SGP1-M17-F	GCCGCGTCCGCCATTGCCCAGTTCGACCCCATCTACACC	Clone SGP11-17,22-120 into pGR107 for expression in N. benthamiana.
	132	SGP1-M18-F	GCCGCGTCCGCCATTGCCCAGATCTACACCCCCAACAGTGG	Clone SGP11-17,25-120 into pGR107 for expression in N. benthamiana.
	133	PVX-FO1-F	cagctagcatcgattcccgggATGCAGTTCACCATCTCCGC	Clone FOXG_00636P0 gene into pGR107 for expression in N. benthamiana.
	134	PVX-FO1-R	acatcgtatgggtacgcggccgcCAGAGCGAAAGCGGCCAT
	135	PVX-Ss1-F	cagctagcatcgattcccgggATGCGTTACCAATTCATCTCCG	Clone EDO01950 gene into pGR107 for expression in N. benthamiana.
	136	PVX-Ss1-R	acatcgtatgggtacgcggccgcCAACATGAAGGCGGCGAA
	137	PVX-Bc1-F	cagctagcatcgattcccgggATGCGTTACCAATTCGTCTCCG	Clone CCD45478 gene into pGR107 for expression in N. benthamiana.
	138	PVX-Bc1-R	acatcgtatgggtacgcggccgcCAACATGAAAGCAGCAAAAAGACC
	139	PVX-Af1-F	cagctagcatcgattcccgggATGCGTTTCTCCATCTTCGG	Clone EED55562 gene into pGR107 for expression in N. benthamiana.
	140	PVX-Af1-R	acatcgtatgggtacgcggccgcGAAAGCGAGGACAGCAAGAACA
	141	PVX-Af2-F	cagctagcatcgattcccgggATGCGTTTCTTCCAGATCGC	Clone EED56384 gene into pGR107 for expression in N. benthamiana.
	142	PVX-Af2-R	acatcgtatgggtacgcggccgcCAGCACCAGGGCGAAAAGA
	143	PVX-Af3-F	cagctagcatcgattcccgggATGCGTTCCATCTTCTACTTGACTC	Clone EED45286 gene into pGR107 for expression in N. benthamiana.
	144	PVX-Af3-R	acatcgtatgggtacgcggccgcCAGGACGGCAATGGCACC
	145	PVX-Vp1-F	cagctagcatcgattcccgggATGAAGTTCACAACCTCTGCCG	Clone KUI61379 gene into pGR107 for expression in N. benthamiana.
	146	PVX-Vp1-R	acatcgtatgggtacgcggccgcCCGATCCACGCTCCAGGA
	147	PVX-Vp2-F	cagctagcatcgattcccgggATGCGTGTCGTTGTGTCTGCC	Clone KUI59516 gene into pGR107 for expression in N. benthamiana.
	148	PVX-Vp2-R	acatcgtatgggtacgcggccgcCAGGGCAAACACAGCAGCC
	149	PVX-Af4-F	cagctagcatcgattcccgggATGCGTGCGTTCGAATCTG	Clone EED57164 gene into pGR107 for expression in N. benthamiana.
	150	PVX-Af4-R	acatcgtatgggtacgcggccgcATAGTTGAGGTACAGAACAGCGACG
	151	PVX-Af5-F	cagctagcatcgattcccgggATGCGTCTCTCTTACGCCATCT	Clone EED55079 gene into pGR107 for expression in N. benthamiana.
	152	PVX-Af5-R	acatcgtatgggtacgcggccgcCAGGTTGAGGGCCAAGACAC
	153	PVX-Af6-F	cagctagcatcgattcccgggATGAGACTCATATGCTCGTTACCTGT	Clone EED53025 gene into pGR107 for expression in N. benthamiana.
	154	PVX-Af6-R	acatcgtatgggtacgcggccgcATCCTTCCACCTCTCCAAAAACC
	155	PVX-Af7-F	cagctagcatcgattcccgggATGCGTTTCACTCTCGCTTGC	Clone EED51104 gene into pGR107 for expression in N. benthamiana.
	156	PVX-Af7-R	acatcgtatgggtacgcggccgcAACAGTACCCTCACTATAAACAGTAAAGTCT
	157	PVX-Af8-F	cagctagcatcgattcccgggATGCGTTTTCTGCTCCCCTT	Clone EED49660 gene into pGR107 for expression in N. benthamiana.
	158	PVX-Af8-R	acatcgtatgggtacgcggccgcAACAAAAAGACATTGTTCGTCTCCC
	159	PVX-Ss2-F	cagctagcatcgattcccgggATGCAATTCAGCAATCTCTTCCT	Clone EDN96923 gene into pGR107 for expression in N. benthamiana.
	160	PVX-Ss2-R	acatcgtatgggtacgcggccgcGTTGAGGGTGACGATGGCAG
	161	PVX-Ss3-F	cagctagcatcgattcccgggATGGCTCGTTACGCTCTCGC	Clone EDO00757 gene into pGR107 for expression in N. benthamiana.
	162	PVX-Ss3-R	acatcgtatgggtacgcggccgcCAAGAACATGGCGGCGGC
	163	PVX-Ss1-F	cagctagcatcgattcccgggATGCGTTACCAATTCATCTCCG	Clone EDO01950 gene into pGR107 for expression in N. benthamiana.
	164	PVX-Ss1-R	acatcgtatgggtacgcggccgcCAACATGAAGGCGGCGAA
	165	PVX-Bc2-F	cagctagcatcgattcccgggATGCGCCTCTCCCAGGCT	Clone Bcin16p03510.1 gene into pGR107 for expression in N. benthamiana.
	166	PVX-Bc2-R	acatcgtatgggtacgcggccgcATCTTTCCATCTAGCCAAGAATTTTG
	167	PVX-Bc3-F	cagctagcatcgattcccgggATGGCTCGTTACGCTCTCGC	Clone Bcin08p03320.1 gene into pGR107 for expression in N. benthamiana.
	168	PVX-Bc3-R	acatcgtatgggtacgcggccgcCAAGAAAAGAGCAGCGGCAC
	169	PVX-Bc4-F	cagctagcatcgattcccgggATGCAATTCAGCACTCTCTTCCT	Clone Bcin02p02210.1 gene into pGR107 for expression in N. benthamiana.
	170	PVX-Bc4-R	acatcgtatgggtacgcggccgcGTTAAGGGTGACGATAGCTGCAA
	171	PVX-Bc7-F	cagctagcatcgattcccgggATGTTCTCCAAGATCTTCTCCCTC	Clone Bcin01p11300.1 gene into pGR107 for expression in N. benthamiana.
	172	PVX-Bc7-R	acatcgtatgggtacgcggccgcCAACAAAGCGACTGCGGC
	173	PVX-Vp3-F	cagctagcatcgattcccgggATGTTGCCCAAATATCTTTTGACTAT	Clone KUI53186 gene into pGR107 for expression in N. benthamiana.
	174	PVX-Vp3-R	acatcgtatgggtacgcggccgcCTTCGCGGCCGTTCCAGA
	175	PVX-Vp4-F	cagctagcatcgattcccgggATGCCTTCCATCAAGACCGTC	Clone KUI55655 gene into pGR107 for expression in N. benthamiana.
	176	PVX-Vp4-R	acatcgtatgggtacgcggccgcGATGGAAATCTCAACGGCTGC
	177	PVX-Vp5-F	cagctagcatcgattcccgggATGAAGTTCACTTCTACTCAACTTCTCG	Clone KUI57242 gene into pGR107 for expression in N. benthamiana.
	178	PVX-Vp5-R	acatcgtatgggtacgcggccgcGTTGAAGACCACCAGGGAGATG
	179	PVX-Vp6-F	cagctagcatcgattcccgggATGCAATTCTTCCTCACCACCA	Clone KUI58831 gene into pGR107 for expression in N. benthamiana.
	180	PVX-Vp6-R	acatcgtatgggtacgcggccgcATCACAGATTCCGACCTCCCC
	181	PVX-Vp7-F	cagctagcatcgattcccgggATGCGTTTCCTCTCACTCGTCG	Clone KUI59152 gene into pGR107 for expression in N. benthamiana.
	182	PVX-Vp7-R	acatcgtatgggtacgcggccgcCAGCCCATGGGCCCTCTT
	183	PVX-Vp8-F	cagctagcatcgattcccgggATGGTTTCCACTCTGACTCTCCTC	Clone KUI59652 gene into pGR107 for expression in N. benthamiana.
	184	PVX-Vp8-R	acatcgtatgggtacgcggccgcCAGAGCCAGGGCAGCGAC
	185	PVX-Fo2-F	cagctagcatcgattcccgggATGAAGTACACTCTCGCTACCATTGC	Clone FOXG_00537P0 gene into pGR107 for expression in N. benthamiana.
	186	PVX-Fo2-R	acatcgtatgggtacgcggccgcGTTGAGGTAAACCATGGCCATAA
	187	PVX-Fg2-F	cagctagcatcgattcccgggATGAAGTACACTATCGCTACCATCG	Clone FGRAMPH1_01T01333 gene into pGR107 for expression in N. benthamiana.
	188	PVX-Fg2-R	acatcgtatgggtacgcggccgcGTTGAGGTAAACCATGGCCATG
	189	PVX-Mo1-F	cagctagcatcgattcccgggATGCAGTACTCTCTTGCCGCC	Clone MGG_04599T0 gene into pGR107 for expression in N. benthamiana.
	190	PVX-Mo1-R	acatcgtatgggtacgcggccgcCAGACCAAGAACAGCCATGAAGA
	191	PVX-Mo2-F	cagctagcatcgattcccgggATGCACGCCTCCACAATTGC	Clone MGG_09641T0 gene into pGR107 for expression in N. benthamiana.
	192	PVX-Mo2-R	acatcgtatgggtacgcggccgcTGCGTCACAGCCGCAGGA
	193	PVX-Mo3-F	cagctagcatcgattcccgggATGGTTTCCTCTCTGGCCATC	Clone MGG_09736T0 gene into pGR107 for expression in N. benthamiana.
	194	PVX-Mo3-R	acatcgtatgggtacgcggccgcCAAAGCCAGGACAGCGAGAG
	195	PVX-Mo4-F	cagctagcatcgattcccgggATGAAGTTCACTCTTTCTGCTTGC	Clone MGG_00527T0 gene into pGR107 for expression in N. benthamiana.
	196	PVX-Mo4-R	acatcgtatgggtacgcggccgcGTTCAGGAAAACGTAAGCAGCA
	197	PVX-Fg1-F	cagctagcatcgattcccgggATGCAGTTCACCATCTCCGC	Clone FGRAMPH1_01T01083 gene into pGR107 for expression in N. benthamiana.
	198	PVX-Fg1-R	acatcgtatgggtacgcggccgcCAGAGCGAAAGCGGCCAT
	199	PVX-Vd1-F	cagctagcatcgattcccgggATGCGTTTCGCTACCGCC	Clone VDAG_JR2_Chr3g03370a-00001 gene into pGR107 for expression in N. benthamiana.
	200	PVX-Vd1-R	acatcgtatgggtacgcggccgcCAGGAGGGCGGCGAGGGC
	201	PVX-Vd2-F	cagctagcatcgattcccgggATGAAGTACAGCGTTGCCGC	Clone VDAG_JR2_Chr3g01910a-00001 gene into pGR107 for expression in N. benthamiana.
	202	PVX-Vd2-R	acatcgtatgggtacgcggccgcGTGGAAGTACAGCATGGCCG
	203	pBINHA-84SP-F	gaacgatagggtacccccgggATGCGCTTCTCCGTCGCC	Clone SP-HA-SGP1 fusion into pBIN vector for expression in N. benthamiana.
	204	pBINEA84-SPHA-R	TGGGTAAGGCCTACTAGTCCCGGGGGCGGTCTGGGCAATGGCGG
	205	pBINEA84-HA-F	ACTAGTAGGCCTTACCCA
	206	pBINEA84-HA-R1	GTATGGGTAGACAGCGTAATC
	207	pBINEA84-HA-R2:	TCGGCGGTGGATCCGTCGACAGCGTAATCTGGAACATCGTATGGGTAGACAGCGTAATC
	208	pBINEA84-F3	GTCGACGGATCCACCGCCGACTTCGACCCCAT
	209	pBINEA84-TR	gcggactctagttcatctagaGGATCCTCACAGAGCAAGAACGGCGGCGA
	210	pHMTc-SGP1-R	caggtcgactctagaggatccTTACAGAGCAAGAACGGCGG	Clone SGP1 gene into pHMTc for expression in Rosetta.
	211	pHMTc-SGP1-NSP-F	ctgtattttcagggcgaattcATGACCGCCGACTTCGACC
	212	pHMTc-SGP1-SNP-R	caggtcgactctagaggatccTCAGATATGGAAGGGGTTGGAGTACTG	Clone SNP domain of UvSGAP1 into pHMTc for expression in Rosetta.
	213	pHMTc-CpSNP-F	ctgtattttcagggcgaattcATGCCTGATTTCGATCCCATC	Clone SNP domain of CCE31100 (Claviceps purpurea) into pHMTc for expression in Rosetta.
	214	pHMTc-Cp1SNP-R	caggtcgactctagaggatccTCAGATGTGGAAGGGGTTGG
	215	pHMTc-Fs1SNP-F	ctgtattttcagggcgaattcATGGCCGACTTCGACCCC	Clone SNP domain of NechaP98847 (Fusarium solani) into pHMTc for expression in Rosetta.
	216	pHMTc-Fs1SNP-R	caggtcgactctagaggatccTCAAATCTTGAAGGGGTTGGAG
	217	pHMTc-Uv23-F	ctgtattttcagggcgaattcATGGACCCCATCTACACCCC	Clone UvSGP123-44 into pHMTc for expression in Rosetta.
	218	pHMTc-Uv44-R	caggtcgactctagaggatccTTACCAGGTGACGGTGTAGGGC
	219	pHMTc-Uv43-R	caggtcgactctagaggatccTTAGGTGACGGTGTAGGGCG	Clone UvSGP123-43 into pHMTc for expression in Rosetta.
	220	pHMTc-Uv24-F	ctgtattttcagggcgaattcATGCCCATCTACACCCCCA	Clone UvSGP123-44 into pHMTc for expression in Rosetta.
	221	pHMTc-Uv25-F	ctgtattttcagggcgaattcATGATCTACACCCCCAACAGTGG	Clone UvSGP125-44 into pHMTc for expression in Rosetta.
	222	pHMTc-UvSGP1I25A-R1	ggtgtaTGCGGGGTCGAAGTCGGC	Clone UvSGP1I25A into pHMTc for expression in Rosetta.
	223	pHMTc-UvSGP1I25A-F2	acttcgaccccgcaTACACCCCCAACAGTGGCG
	224	pHMTc-UvSGP1W44A-R1	tgtacttggcgggagaactTGCGGTGACGGTGTAGGG	Clone UvSGP1W44A into pHMTc for expression in Rosetta.
	225	pHMTc-UvSGP1W44A-F2	aAGTTCTCCCGCCAAGTACATGG
	226	pHMTc-D23A-F	ctgtattttcagggcgaattcATGTTCGCACCCATCTACACCC	Clone SNP22D23A into pHMTc for expression in Rosetta.
	227	pHMTc-Pep-R	caggtcgactctagaggatccTTACCAGGTGACGGTGTAGGGC
	228	pHMTc-P24A-F	ctgtattttcagggcgaattcATGTTCGACGCGATCTACACC	Clone SNP22P24A into pHMTc for expression in Rosetta.
	229	pHMTc-I25A-F	ctgtattttcagggcgaattcATGTTCGACCCCGCATACAC	Clone SNP22I25A into pHMTc for expression in Rosetta.
	230	pHMTc-Y26A-F	ctgtattttcagggcgaattcATGTTCGACCCCATCGCTACC	Clone SNP22Y26A into pHMTc for expression in Rosetta.
	231	pHMTc-T27A-F	ctgtattttcagggcgaattcATGTTCGACCCCATCTACGCA	Clone SNP22T27A into pHMTc for expression in Rosetta.
	232	pHMTc-P28A-F	ctgtattttcagggcgaattcATGTTCGACCCCATCTACACCG	Clone SNP22P28A into pHMTc for expression in Rosetta.
	233	pHMTc-Pep-F	ctgtattttcagggcgaattcATGTTCGACCCCATCTACACCC	Clone SNP22N29A, SNP22S30A,SNP22G31A,SNP22E32A,SNP22T33A,SNP22I34A,SNP22D35A,SNP22A36W,SNP22G37A,SNP22A38W into pHMTc for expression in Rosetta.
	234	pHMTc-P39A-R	caggtcgactctagaggatccTTACCAGGTGACGGTGTACGC	Clone SNP22P39A into pHMTc for expression in Rosetta.
	235	pHMTc-Y40A-R	caggtcgactctagaggatccTTACCAGGTGACGGTTGCGG	Clone SNP22Y40A into pHMTc for expression in Rosetta.
	236	pHMTc-T41A-R	caggtcgactctagaggatccTTACCAGGTGACTGCGTAGGG	Clone SNP22T41A into pHMTc for expression in Rosetta.
	237	pHMTc-V42A-R	caggtcgactctagaggatccTTACCAGGTTGCGGTGTAGGG	Clone SNP22V42A into pHMTc for expression in Rosetta.
	238	pHMTc-T43A-R	caggtcgactctagaggatccTTACCACGCGACGGTGTAGG	Clone SNP22T43A into pHMTc for expression in Rosetta.
	239	pHMTc-W44A-R	caggtcgactctagaggatccTTATGCGGTGACGGTGTAGGG	Clone SNP22W44A into pHMTc for expression in Rosetta.
	240	D23A	TTCgcaCCCATCTACACCCCCAACAGTGGCGAGACGATTGATGCTGGCGCGCCCTACACCGTCACCTGG	Creat mutation on the corresponding amino acid of SNP22.
	241	P24A	TTCGACgcgATCTACACCCCCAACAGTGGCGAGACGATTGATGCTGGCGCGCCCTACACCGTCACCTGG
	242	I25A	TTCGACCCCgcaTACACCCCCAACAGTGGCGAGACGATTGATGCTGGCGCGCCCTACACCGTCACCTGG
	243	Y26A	TTCGACCCCATCgctACCCCCAACAGTGGCGAGACGATTGATGCTGGCGCGCCCTACACCGTCACCTGG
	244	T27A	TTCGACCCCATCTACgcaCCCAACAGTGGCGAGACGATTGATGCTGGCGCGCCCTACACCGTCACCTGG
	245	P28A	TTCGACCCCATCTACACCgcgAACAGTGGCGAGACGATTGATGCTGGCGCGCCCTACACCGTCACCTGG
	246	N29A	TTCGACCCCATCTACACCCCCgcaAGTGGCGAGACGATTGATGCTGGCGCGCCCTACACCGTCACCTGG
	247	S30A	TTCGACCCCATCTACACCCCCAACgctGGCGAGACGATTGATGCTGGCGCGCCCTACACCGTCACCTGG
	248	G31A	TTCGACCCCATCTACACCCCCAACAGTgcgGAGACGATTGATGCTGGCGCGCCCTACACCGTCACCTGG
	249	E32A	TTCGACCCCATCTACACCCCCAACAGTGGCgctACGATTGATGCTGGCGCGCCCTACACCGTCACCTGG
	250	T33A	TTCGACCCCATCTACACCCCCAACAGTGGCGAGgcaATTGATGCTGGCGCGCCCTACACCGTCACCTGG
	251	I34A	TTCGACCCCATCTACACCCCCAACAGTGGCGAGACGgcaGATGCTGGCGCGCCCTACACCGTCACCTGG
	252	D35A	TTCGACCCCATCTACACCCCCAACAGTGGCGAGACGATTgcaGCTGGCGCGCCCTACACCGTCACCTGG
	253	A36W	TTCGACCCCATCTACACCCCCAACAGTGGCGAGACGATTGATtggGGCGCGCCCTACACCGTCACCTGG
	254	G37A	TTCGACCCCATCTACACCCCCAACAGTGGCGAGACGATTGATGCTgcgGCGCCCTACACCGTCACCTGG
	255	A38W	TTCGACCCCATCTACACCCCCAACAGTGGCGAGACGATTGATGCTGGCtggCCCTACACCGTCACCTGG
	256	P39A	TTCGACCCCATCTACACCCCCAACAGTGGCGAGACGATTGATGCTGGCGCGgcgTACACCGTCACCTGG
	257	Y40A	TTCGACCCCATCTACACCCCCAACAGTGGCGAGACGATTGATGCTGGCGCGCCCgcaACCGTCACCTGG
	258	T41A	TTCGACCCCATCTACACCCCCAACAGTGGCGAGACGATTGATGCTGGCGCGCCCTACgcaGTCACCTGG
	259	V42A	TTCGACCCCATCTACACCCCCAACAGTGGCGAGACGATTGATGCTGGCGCGCCCTACACCgcaACCTGG
	260	T43A	TTCGACCCCATCTACACCCCCAACAGTGGCGAGACGATTGATGCTGGCGCGCCCTACACCGTCgcgTGG
	261	W44A	TTCGACCCCATCTACACCCCCAACAGTGGCGAGACGATTGATGCTGGCGCGCCCTACACCGTCACCgca
	262	pHMTc-PepBc1-F	ctgtattttcagggcgaattcATGACTGCTGGCTTTGACGC	Clone SGP121-50 from Botrytis cinerea Bcin01p05310.2 into pHMTc for expression in Rosetta.
	263	pHMTc-PepBc1-R	caggtcgactctagaggatccTTAGGAGTTAGGAGCCCAGGTG
	264	pHMTc-PepSs1-F	ctgtattttcagggcgaattcATGACCGCTGGCTTCGACG	Clone SGP121-50 from Sclerotinia sclerotiorum EDO01950 into pHMTc for expression in Rosetta.
	265	pHMTc-PepSs1-R	caggtcgactctagaggatccTTAAGCATTAGGAGCCCAGGTG
	266	pHMTc-PepMo1-F	ctgtattttcagggcgaattcATGACTCCTGGCTTCCACGC	Clone SGP119-48 from Magnaporthe oryzae MGG_04599T0 into pHMTc for expression in Rosetta.
	267	pHMTc-PepMo1-R	caggtcgactctagaggatccTTAGCCACCGGGCTGCCA
	268	pHMTc-PepVm2-F	ctgtattttcagggcgaattcATGACCGCTGGGTTCGATG	Clone SGP121-50 from Valsa mali var pyri KUI59516 into pHMTc for expression in Rosetta.
	269	pHMTc-PepVm2-R	caggtcgactctagaggatccTTAAGAGGAGTAGTCCCAGGTGATG
	270	pHMTc-PepVd1-F	ctgtattttcagggcgaattcATGAACCCCGACTTCAACCC	Clone SGP122-51 from Verticillium dahliae VDAG_JR2_Chr3g03370a-00001 into pHMTc for expression in Rosetta.
	271	pHMTc-PepVd1-R	caggtcgactctagaggatccTTAAGCAGGGGCGGTCCA
	272	pHMTc-PepFs1-F	ctgtattttcagggcgaattcATGACCGCCGACTTCGACC	Clone SGP121-50 from Fusarium solani NechaP98847 into pHMTc for expression in Rosetta.
	273	pHMTc-PepFs1-R	caggtcgactctagaggatccTTAGGCGGGAGCATCCCA
	274	pHMTc-PepFv1-F	ctgtattttcagggcgaattcATGGTCGCCGACTTCGACC	Clone SGP121-50 from Fusarium verticillioides FVEG_00876T0 into pHMTc for expression in Rosetta.
	275	pHMTc-PepFv1-R	caggtcgactctagaggatccTTAGGGCTTGGCCTGCCA
	276	pHMTc-PepCp1-F	ctgtattttcagggcgaattcATGACGCCTGATTTCGATCCC	Clone SGP119-48 from Claviceps purpurea CCE31100 into pHMTc for expression in Rosetta.
	277	pHMTc-PepCp1-R	caggtcgactctagaggatccTTAGGCGGGAGCGTCCCA
	278	NbEF1α-QF	AGAGGCCCTCAGACAAAC	qRT-PCR analysis of EF1α gene in N. benthamiana.
	279	NbEF1α-QR	TAGGTCCAAAGGTCACAA
	280	LOX-QF	AAAACCTATGCCTCAAGAAC	qRT-PCR analysis of LOX gene in N. benthamiana.
	281	LOX-QR	ACTGCTGCATAGGCTTTGG
	282	PR2b-QF	AGGTGTTTGCTATGGAATGC	qRT-PCR analysis of PR2b gene in N. benthamiana.
	283	PR2b-QR	TCTGTACCCACCATCTTGC
	284	prb-1b-QF	GTGGACACTATACTCAGGTG	qRT-PCR analysis of PR1b gene in N. benthamiana.
	285	prb-1b-QR	TCCAACTTGGAATCAAAGGG
	286	Rice_actin-F	CTCTCCCCCATGCTATCCTTCG	qRT-PCR analysis of actin gene in rice.
	287	Rice_actin-R	AATGAGTAACCACGCTCCGTCA
	288	qOsPR10-F	CCTCAGCCATGCCATTCAG	qRT-PCR analysis of OsPR10 gene in rice.
	289	qOsPR10-R	CTTGTCCACGTCCAGGAACTC
	290	qPAL-F	AGCACATCTTGGAGGGAAGCT	qRT-PCR analysis of PAL gene in rice.
	291	qPAL-R	GCGCGGATAACCTCAATTTG
	292	04g10010_F	AAATGATTTGGGACCAGTCG	qRT-PCR analysis of Os04g10010 gene in rice.
	293	04g10010_R	GATGGAATGTCCTCGCAAAC
	294	SGP1-RT-F	CTGTCTACGGCCTCGTCTTCA	qRT-PCR analysis of SGP1 gene in U. virens.
	295	SGP1-RT-R	CGGCAGCCCTGATATGGAA
	296	UvTublin1-F:	AGGTTGCGTTGAAGGAGGTT	qRT-PCR analysis of Tublin 1 gene in U. virens.
	297	UvTublin1-R:	GAGGTGGAGTTGCCGATAAA
	298	SGP1OE-F	accacagcaatggctggatccATGCGCTTCTCCGTCGCC	Clone SGP1 and its mutants to expression vector to generate U. virens overexpression transformants
	299	SGP1OE-R	gcccttgctcaccatcccgggCAGAGCAAGAACGGCGGC
	300	pSilent-SGP1-F1	atcgataccgtcgacctcgagGGCATCAAGAACAGCGCCA	Clone a hairpin stucture formed by SGP1 sequence in to pSilent vector, which would be used for U. virens transformation to silencing targeting gene.
	301	pSilent-SGP1-R1	cctgtatcctccagcaagcttCAGAGCAAGAACGGCGGC
	302	pSilent-SGP1-F2	cagccagggaacggcagatctCAGAGCAAGAACGGCGGC
	303	pSilent-SGP1-R2	tggatccggggcccaggtaccGGCATCAAGAACAGCGCCA
