# Supplementary material for: The N-terminus of an Ustilaginoidea virens Ser-Thr-rich glycosylphosphatidylinositol-anchored protein elicits plant immunity as a MAMP
Source: Nat Commun. 2021 Apr 27;12:2451. doi: 10.1038/s41467-021-22660-9 (PMC8079714; doi:10.1038/s41467-021-22660-9)
Supplement: Supplementary file 11 — Supplementary Data 9 [file 41467_2021_22660_MOESM11_ESM.xlsx]

## Sheet: Supplementary Data 9
Supplementary Data 9. Constructs and construction methods used in this study.
Number	Plasmid name	Vector	Purpose
1	pGR107::SGP1	pGR107	For Agrobacterium mediated transient expression of SGP1 in N. benthamiana
2	pGR107::SGP118-250	pGR107	For Agrobacterium mediated transient expression of SGP118-250 in N. benthamiana
3	pGR107::PR1 SP-SGP118-250	pGR107	For Agrobacterium mediated transient expression of PR1 SP-SGP118-250 in N. benthamiana
4	pGR107::SGP11-155	pGR107	For Agrobacterium medaited transient expression of SGP11-155 in N. benthamiana.
5	pGR107::SGP11-120	pGR107	For Agrobacterium medaited transient expression of SGP11-120 in N. benthamiana.
6	pGR107::SGP11-107	pGR107	For Agrobacterium medaited transient expression of SGP11-107 in N. benthamiana
7	pGR107::SGP11-17,108-250	pGR107	For Agrobacterium medaited transient expression of SGP11-17,108-250 in N. benthamiana.
8	pGR107::SGP11-17,22-120	pGR107	For Agrobacterium medaited transient expression of SGP11-17,22-120 in N. benthamiana.
9	pGR107::SGP11-17,25-120	pGR107	For Agrobacterium medaited transient expression of SGP11-17,25-120 in N. benthamiana.
10	pGR107::Af1	pGR107	For Agrobacterium mediated transient expression of EED55562 in N. benthamiana.
11	pGR107::Af2	pGR107	For Agrobacterium mediated transient expression of EED56384 in N. benthamiana.
12	pGR107::Af3	pGR107	For Agrobacterium mediated transient expression of EED45286 in N. benthamiana.
13	pGR107::Af5	pGR107	For Agrobacterium mediated transient expression of EED55079 in N. benthamiana.
14	pGR107::Af6	pGR107	For Agrobacterium mediated transient expression of EED53025 in N. benthamiana.
15	pGR107::Af8	pGR107	For Agrobacterium mediated transient expression of EED49660 in N. benthamiana.
16	pGR107::Bc1	pGR107	For Agrobacterium mediated transient expression of Bcin16p03510.1 in N. benthamiana.
17	pGR107::Bc3	pGR107	For Agrobacterium mediated transient expression of Bcin08p03320.1 in N. benthamiana.
18	pGR107::Bc5	pGR107	For Agrobacterium mediated transient expression of Bcin02p02210.1 in N. benthamiana.
19	pGR107::Bc6	pGR107	For Agrobacterium mediated transient expression of Bcin01p11300.1 in N. benthamiana.
20	pGR107::Bc7	pGR107	For Agrobacterium mediated transient expression of Bcin01p05310.2 in N. benthamiana.
21	pGR107::Bg1	pGR107	For Agrobacterium mediated transient expression of EPQ62657 in N. benthamiana.
22	pGR107::Bz1	pGR107	For Agrobacterium mediated transient expression of EUC34114 in N. benthamiana.
23	pGR107::Bz2	pGR107	For Agrobacterium mediated transient expression of EUC36558 in N. benthamiana.
24	pGR107::Bz3	pGR107	For Agrobacterium mediated transient expression of EUC33016 in N. benthamiana.
25	pGR107::Cp1	pGR107	For Agrobacterium mediated transient expression of CCE31100 in N. benthamiana.
26	pGR107::Cp2	pGR107	For Agrobacterium mediated transient expression of CCE31358 in N. benthamiana.
27	pGR107::Ff1	pGR107	For Agrobacterium mediated transient expression of KLO94325 in N. benthamiana.
28	pGR107::Fg1	pGR107	For Agrobacterium mediated transient expression of FGRAMPH1_01T01083 in N. benthamiana.
29	pGR107::Fo1	pGR107	For Agrobacterium mediated transient expression of FOXG_00636P0 in N. benthamiana.
30	pGR107::Fo2	pGR107	For Agrobacterium mediated transient expression of FOXG_00537P0 in N. benthamiana.
31	pGR107::Fs1	pGR107	For Agrobacterium mediated transient expression of NechaT102374 in N. benthamiana.
32	pGR107::Fv1	pGR107	For Agrobacterium mediated transient expression of FVEG_00876T0 in N. benthamiana.
33	pGR107::Fv2	pGR107	For Agrobacterium mediated transient expression of FVEG_00977T0 in N. benthamiana.
34	pGR107::Mo1	pGR107	For Agrobacterium mediated transient expression of MGG_04599T0 in N. benthamiana.
35	pGR107::Mo2	pGR107	For Agrobacterium mediated transient expression of MGG_09641T0 in N. benthamiana.
36	pGR107::Mo3	pGR107	For Agrobacterium mediated transient expression of MGG_09736T0 in N. benthamiana.
37	pGR107::Mo4	pGR107	For Agrobacterium mediated transient expression of MGG_00527T0 in N. benthamiana.
38	pGR107::Pg1	pGR107	For Agrobacterium mediated transient expression of EFP84741 in N. benthamiana.
39	pGR107::Pg2	pGR107	For Agrobacterium mediated transient expression of EFP77753 in N. benthamiana.
40	pGR107::Ps1	pGR107	For Agrobacterium mediated transient expression of KNZ55117 in N. benthamiana.
41	pGR107::Ps2	pGR107	For Agrobacterium mediated transient expression of KNZ52281 in N. benthamiana.
42	pGR107::Ps3	pGR107	For Agrobacterium mediated transient expression of KNZ46184 in N. benthamiana.
43	pGR107::Pt1	pGR107	For Agrobacterium mediated transient expression of EDU43729 in N. benthamiana.
44	pGR107::Sr1	pGR107	For Agrobacterium mediated transient expression of CBQ72076 in N. benthamiana.
45	pGR107::Ss1	pGR107	For Agrobacterium mediated transient expression of EDO01950 in N. benthamiana.
46	pGR107::Ss2	pGR107	For Agrobacterium mediated transient expression of EDN96923 in N. benthamiana.
47	pGR107::Um1	pGR107	For Agrobacterium mediated transient expression of KIS70693 in N. benthamiana.
48	pGR107::Um2	pGR107	For Agrobacterium mediated transient expression of KIS72283 in N. benthamiana.
49	pGR107::Um3	pGR107	For Agrobacterium mediated transient expression of KIS67867 in N. benthamiana.
50	pGR107::Va1	pGR107	For Agrobacterium mediated transient expression of EEY18657 in N. benthamiana.
51	pGR107::Vd1	pGR107	For Agrobacterium mediated transient expression of VDAG_JR2_Chr3g03370a-00001 in N. benthamiana.
52	pGR107::Vd2	pGR107	For Agrobacterium mediated transient expression of VDAG_JR2_Chr3g01910a-00001 in N. benthamiana.
53	pGR107::Vp2	pGR107	For Agrobacterium mediated transient expression of KUI59516 in N. benthamiana.
54	pGR107::Vp5	pGR107	For Agrobacterium mediated transient expression of KUI57242 in N. benthamiana.
55	pGR107::Vp7	pGR107	For Agrobacterium mediated transient expression of KUI59152 in N. benthamiana.
56	pGR107::Vp8	pGR107	For Agrobacterium mediated transient expression of KUI59652 in N. benthamiana.
57	pGR107::Zt1	pGR107	For Agrobacterium mediated transient expression of Mycgr3T78594 in N. benthamiana.
58	pGR107::UvS2	pGR107	For Agrobacterium mediated transient expression of KDB15881 in N. benthamiana.
59	pGR107::UvS3	pGR107	For Agrobacterium mediated transient expression of KDB13933 in N. benthamiana.
60	pGR107::UvS4	pGR107	For Agrobacterium mediated transient expression of KDB13525 in N. benthamiana.
61	pGR107::UvS5	pGR107	For Agrobacterium mediated transient expression of KDB18188 in N. benthamiana.
62	pGR107::UvS6	pGR107	For Agrobacterium mediated transient expression of KDB14282 in N. benthamiana.
63	pGR107::UvS7	pGR107	For Agrobacterium mediated transient expression of KDB17801 in N. benthamiana.
64	pGR107::UvS8	pGR107	For Agrobacterium mediated transient expression of KDB16877 in N. benthamiana.
65	pGR107::UvS9	pGR107	For Agrobacterium mediated transient expression of KDB11283 in N. benthamiana.
66	pGR107::UvS10	pGR107	For Agrobacterium mediated transient expression of KDB17184 in N. benthamiana.
67	pGR107::UvS11	pGR107	For Agrobacterium mediated transient expression of KDB14820 in N. benthamiana.
68	pGR107::UvS12	pGR107	For Agrobacterium mediated transient expression of KDB12778 in N. benthamiana.
69	pGR107::UvS13	pGR107	For Agrobacterium mediated transient expression of KDB18931 in N. benthamiana.
70	pGR107::UvS14	pGR107	For Agrobacterium mediated transient expression of KDB17321 in N. benthamiana.
71	pGR107::UvS15	pGR107	For Agrobacterium mediated transient expression of KDB13563 in N. benthamiana.
72	pGR107::UvS16	pGR107	For Agrobacterium mediated transient expression of KDB14950 in N. benthamiana.
73	pGR107::UvS17	pGR107	For Agrobacterium mediated transient expression of KDB10927 in N. benthamiana.
74	pGR107::UvS18	pGR107	For Agrobacterium mediated transient expression of KDB11778 in N. benthamiana.
75	pGR107::UvS19	pGR107	For Agrobacterium mediated transient expression of KDB13413 in N. benthamiana.
76	pGR107::UvS20	pGR107	For Agrobacterium mediated transient expression of KDB19101 in N. benthamiana.
77	pGR107::UvS21	pGR107	For Agrobacterium mediated transient expression of KDB16358 in N. benthamiana.
78	pGR107::UvS22	pGR107	For Agrobacterium mediated transient expression of KDB13404 in N. benthamiana.
79	pGR107::UvS23	pGR107	For Agrobacterium mediated transient expression of KDB11774 in N. benthamiana.
80	pGR107::UvS24	pGR107	For Agrobacterium mediated transient expression of KDB13596 in N. benthamiana.
81	pGR107::UvS25	pGR107	For Agrobacterium mediated transient expression of KDB11915 in N. benthamiana.
82	pGR107::UvS26	pGR107	For Agrobacterium mediated transient expression of KDB11931 in N. benthamiana.
83	pGR107::UvS27	pGR107	For Agrobacterium mediated transient expression of KDB12374 in N. benthamiana.
84	pGR107::UvS28	pGR107	For Agrobacterium mediated transient expression of KDB11314 in N. benthamiana.
85	pGR107::UvS29	pGR107	For Agrobacterium mediated transient expression of KDB16828 in N. benthamiana.
86	pGR107::UvS30	pGR107	For Agrobacterium mediated transient expression of KDB15283 in N. benthamiana.
87	pGR107::UvS31	pGR107	For Agrobacterium mediated transient expression of KDB16044 in N. benthamiana.
88	pGR107::UvS32	pGR107	For Agrobacterium mediated transient expression of KDB13918 in N. benthamiana.
89	pGR107::UvS33	pGR107	For Agrobacterium mediated transient expression of KDB16099 in N. benthamiana.
90	pGR107::UvS34	pGR107	For Agrobacterium mediated transient expression of KDB17408 in N. benthamiana.
91	pGR107::UvS35	pGR107	For Agrobacterium mediated transient expression of KDB15230 in N. benthamiana.
92	pGR107::UvS36	pGR107	For Agrobacterium mediated transient expression of KDB11503 in N. benthamiana.
93	pGR107::UvS37	pGR107	For Agrobacterium mediated transient expression of KDB13454 in N. benthamiana.
94	pGR107::UvS38	pGR107	For Agrobacterium mediated transient expression of KDB14131 in N. benthamiana.
95	pGR107::UvS39	pGR107	For Agrobacterium mediated transient expression of KDB17807 in N. benthamiana.
96	pGR107::UvS40	pGR107	For Agrobacterium mediated transient expression of KDB12369 in N. benthamiana.
97	pGR107::UvS41	pGR107	For Agrobacterium mediated transient expression of KDB17735 in N. benthamiana.
98	pGR107::UvS42	pGR107	For Agrobacterium mediated transient expression of KDB13608 in N. benthamiana.
99	pGR107::UvS43	pGR107	For Agrobacterium mediated transient expression of KDB18258 in N. benthamiana.
100	pGR107::UvS44	pGR107	For Agrobacterium mediated transient expression of KDB16823 in N. benthamiana.
101	pGR107::UvS45	pGR107	For Agrobacterium mediated transient expression of KDB15006 in N. benthamiana.
102	pGR107::UvS46	pGR107	For Agrobacterium mediated transient expression of KDB13612 in N. benthamiana.
103	pGR107::UvS47	pGR107	For Agrobacterium mediated transient expression of KDB12046 in N. benthamiana.
104	pGR107::UvS48	pGR107	For Agrobacterium mediated transient expression of KDB15922 in N. benthamiana.
105	pGR107::UvS49	pGR107	For Agrobacterium mediated transient expression of KDB17335 in N. benthamiana.
106	pGR107::UvS50	pGR107	For Agrobacterium mediated transient expression of KDB17741 in N. benthamiana.
107	pGR107::UvS51	pGR107	For Agrobacterium mediated transient expression of KDB12706 in N. benthamiana.
108	pGR107::UvS52	pGR107	For Agrobacterium mediated transient expression of KDB14079 in N. benthamiana.
109	pGR107::UvS53	pGR107	For Agrobacterium mediated transient expression of KDB14060 in N. benthamiana.
110	pGR107::UvS54	pGR107	For Agrobacterium mediated transient expression of KDB18623 in N. benthamiana.
111	pGR107::UvS55	pGR107	For Agrobacterium mediated transient expression of KDB14878 in N. benthamiana.
112	pGR107::UvS56	pGR107	For Agrobacterium mediated transient expression of KDB14905 in N. benthamiana.
113	pGR107::UvS57	pGR107	For Agrobacterium mediated transient expression of KDB14469 in N. benthamiana.
114	pGR107::UvS58	pGR107	For Agrobacterium mediated transient expression of KDB13983 in N. benthamiana.
115	pGR107::UvS59	pGR107	For Agrobacterium mediated transient expression of KDB13988 in N. benthamiana.
116	pGR107::UvS60	pGR107	For Agrobacterium mediated transient expression of KDB18159 in N. benthamiana.
117	pGR107::UvS61	pGR107	For Agrobacterium mediated transient expression of KDB15989 in N. benthamiana.
118	pSilent::SGP1	pSilent	For silencing of SGP1 gene in U. virens.
119	PKD1::SGP1	pKD1-GFP	For expression of SGP1 in U. virens.
120	PKD1::SGP1W44A	pKD1-GFP	For expression of SGP1W44A in U. virens.
121	pBIN::SP-HA-SGP1	pBIN	For expression of SP-HA-SGP1 in N. benthamiana.
122	pHMTc::SGP1	pHMTc	Expression of SGP1 in E. coli for protein purification
123	pHMTc::UvSNP	pHMTc	Expression of SNP domain of U. virens SGAP1 in E. coli for protein purification
124	pHMTc::CpSNP	pHMTc	Expression of SNP domain of CCE31100 (Claviceps purpurea) in E. coli for protein purification
125	pHMTc::FsSNP	pHMTc	Expression of SNP domain of NechaP98847 (Fusarium solani) in E. coli for protein purification
126	pHMTc::UvSGP123-44	pHMTc	Expression of UvSGP123-44 in E. coli for protein purification
127	pHMTc::UvSGP123-43	pHMTc	Expression of UvSGP123-43 in E. coli for protein purification
128	pHMTc::UvSGP124-44	pHMTc	Expression of UvSGP124-44 in E. coli for protein purification
129	pHMTc::UvSGP125-44	pHMTc	Expression of UvSGP125-44 in E. coli for protein purification
130	pHMTc::UvSGP1I25A	pHMTc	Expression of UvSGP1I25A in E. coli for protein purification
131	pHMTc::UvSGP1W44A	pHMTc	Expression of UvSGP1W44A in E. coli for protein purification
132	pHMTc::PepBc1	pHMTc	Expression of SGP121-50 from Botrytis cinerea Bcin01p05310.2 in E. coli for protein purification
133	pHMTc::PepSs1	pHMTc	Expression of SGP121-50 from Sclerotinia sclerotiorum EDO01950 in E. coli for protein purification
134	pHMTc::PepMo1	pHMTc	Expression of SGP119-48 from Magnaporthe oryzae MGG_04599T0 in E. coli for protein purification
135	pHMTc::PepVm2	pHMTc	Expression of SGP121-50 from Valsa mali var pyri KUI59516 in E. coli for protein purification
136	pHMTc::PepVd1	pHMTc	Expression of SGP122-51 from Verticillium dahliae VDAG_JR2_Chr3g03370a-00001 in E. coli for protein purification
137	pHMTc::PepFs1	pHMTc	Expression of SGP121-50 from Fusarium solani NechaP98847 in E. coli for protein purification
138	pHMTc::PepFv1	pHMTc	Expression of SGP121-50 from Fusarium verticillioides FVEG_00876T0 in E. coli for protein purification
139	pHMTc::PepCp1	pHMTc	Expression of SGP119-48 from Claviceps purpurea CCE31100 in E. coli for protein purification
140	pHMTc::SNP22D23A	pHMTc	Expression of SNP22D23A from U. virens SGP1 in E. coli for protein purification
141	pHMTc::SNP22P24A	pHMTc	Expression of SNP22P24A from U. virens SGP1 in E. coli for protein purification
142	pHMTc::SNP22I25A	pHMTc	Expression of SNP22I25A from U. virens SGP1 in E. coli for protein purification
143	pHMTc::SNP22Y26A	pHMTc	Expression of SNP22Y26A from U. virens SGP1 in E. coli for protein purification
144	pHMTc::SNP22T27A	pHMTc	Expression of SNP22T27A from U. virens SGP1 in E. coli for protein purification
145	pHMTc::SNP22P28A	pHMTc	Expression of SNP22P28A from U. virens SGP1 in E. coli for protein purification
146	pHMTc::SNP22N29A	pHMTc	Expression of SNP22N29A from U. virens SGP1 in E. coli for protein purification
147	pHMTc::SNP22S30A	pHMTc	Expression of SNP22S30A from U. virens SGP1 in E. coli for protein purification
148	pHMTc::SNP22G31A	pHMTc	Expression of SNP22G31A from U. virens SGP1 in E. coli for protein purification
149	pHMTc::SNP22E32A	pHMTc	Expression of SNP22E32A from U. virens SGP1 in E. coli for protein purification
150	pHMTc::SNP22T33A	pHMTc	Expression of SNP22T33A from U. virens SGP1 in E. coli for protein purification
151	pHMTc::SNP22I34A	pHMTc	Expression of SNP22I34A from U. virens SGP1 in E. coli for protein purification
152	pHMTc::SNP22D35A	pHMTc	Expression of SNP22D35A from U. virens SGP1 in E. coli for protein purification
153	pHMTc::SNP22A36W	pHMTc	Expression of SNP22A36W from U. virens SGP1 in E. coli for protein purification
154	pHMTc::SNP22G37A	pHMTc	Expression of SNP22G37A from U. virens SGP1 in E. coli for protein purification
155	pHMTc::SNP22A38W	pHMTc	Expression of SNP22A38W from U. virens SGP1 in E. coli for protein purification
156	pHMTc::SNP22P39A	pHMTc	Expression of SNP22P39A from U. virens SGP1 in E. coli for protein purification
157	pHMTc::SNP22Y40A	pHMTc	Expression of SNP22Y40A from U. virens SGP1 in E. coli for protein purification
158	pHMTc::SNP22T41A	pHMTc	Expression of SNP22T41A from U. virens SGP1 in E. coli for protein purification.
159	pHMTc::SNP22V42A	pHMTc	Expression of SNP22V42A from U. virens SGP1 in E. coli for protein purification.
160	pHMTc::SNP22T43A	pHMTc	Expression of SNP22T43A from U. virens SGP1 in E. coli for protein purification.
161	pHMTc::SNP22W44A	pHMTc	Expression of SNP22W44A from U. virens SGP1 in E. coli for protein purification.
