# Supplementary material for: The N-terminus of an Ustilaginoidea virens Ser-Thr-rich glycosylphosphatidylinositol-anchored protein elicits plant immunity as a MAMP
Source: Nat Commun. 2021 Apr 27;12:2451. doi: 10.1038/s41467-021-22660-9 (PMC8079714; doi:10.1038/s41467-021-22660-9)
Supplement: Supplementary file 12 — Supplementary Data 10 [file 41467_2021_22660_MOESM12_ESM.xlsx]

## Sheet: Supplementary Data 10
Supplementary Data 10. Number of mapped reads.
	CS-6h	CS-12h	CS-1d	CS-2d	CY-6h	CY-12h	CY-1d	CY-2d	DS-6h	DS-12h	DS-1d	DS-2d	DY-6h	DY-12h	DY-1d	DY-2d
Total reads	51932796	57897166	60352566	47326020	50180362	49882912	50143688	46576980	57996428	61234400	60550552	75013574	46556318	43751852	39384766	43054270
Mapped reads	48757822	54459692	56712084	43926300	46305423	36309832	46603210	28542085	54134087	57563551	56949252	69964080	42340298	39339282	34598002	37220936
Mapped ratio	0.938864	0.940628	0.93968	0.928164	0.92278	0.727901	0.929393	0.612794	0.933404	0.940053	0.940524	0.932686	0.909443	0.899146	0.878462	0.864512
CS: Mock treatment in panicles
CY: Mock treatment in leaves
DS: SNP22 treatment in panicles
DY: SNP22 treatment in leaves
