# Supplementary material for: The N-terminus of an Ustilaginoidea virens Ser-Thr-rich glycosylphosphatidylinositol-anchored protein elicits plant immunity as a MAMP
Source: Nat Commun. 2021 Apr 27;12:2451. doi: 10.1038/s41467-021-22660-9 (PMC8079714; doi:10.1038/s41467-021-22660-9)
Supplement: Supplementary file 14 — Source Data [file 41467_2021_22660_MOESM14_ESM.xlsx]

## Sheet: Fig.1
Fig. 1d
Fig. 1e
		Log (Concentration) nM	Exp1	Exp2	Exp3	Exp4	Exp5	Mean	SD
SGP1rec	1.5 nM	0.176091	0.4	0.6	0.4	0.4	0.2	0.4	0.141421
SGP1rec	7.5 nM	0.875061	1	1.8	1.2	1.4	1.6	1.4	0.316228
SGP1rec	15 nM	1.17609	3	3.8	3.2	2.6	2.8	3.08	0.460435
SGP1rec	30 nM	1.47712	5.6	6.8	6.2	5.6	5.8	6	0.509902
SGP1rec	150 nM	2.17609	7	7.6	7.2	6.8	7.4	7.2	0.316228
SGP1rec	300 nM	2.47712	7.8	8.6	7.8	7.6	7.2	7.8	0.509902
SGP1rec	1.5 μM	3.17609	8.6	9	8.6	8.4	8.2	8.56	0.296648
Duncan’s multiple range test
α	0.01

## Sheet: Fig.2
Fig.2h
		MBP	SGP1rec
	Exp1	1.30265	7.02192
		1.32337	6.89759
		1.24049	6.23449
	Exp2	2.75319	9.50856
		2.77391	8.96979
		2.48381	9.13557
	Exp3	2.13153	9.50856
		2.06937	8.96979
		2.13153	9.13557
	Exp4	3.00186	11.8294
		2.77391	12.9484
		2.40092	13.2385
	Exp5	1.6342	7.06337
		1.8207	7.60214
		1.77926	9.21846
		MBP	SGP1rec
	Exp1	1.28884	6.718
	Exp2	2.6703	9.20464
	Exp3	2.11081	9.20464
	Exp4	2.72556	12.6721
	Exp5	1.74472	7.96132
	p value		0.000132935

## Sheet: Fig.3
Fig.3b
Fig.3c		Bio1	Bio2	Bio3	Mean	SD	p value
	TRV:EV	0.812923	1.0795	1.13954	1.01065	0.173851
	TRV:BAK1	0.189182	0.362331	0.240231	0.263915	0.0889711	0.00274884

## Sheet: Fig.4
Fig. 4b

## Sheet: Fig.5
		SNP22					flg22					SNP22W44A					Mock
Fig.5b	Time(min)	R1	R2	R3	Mean	SEM	R1	R2	R3	Mean	SEM	R1	R2	R3	Mean	SEM	R1	R2	R3	Mean	SEM		Fig.5c			Exp1	Exp2	Exp3	Mean	SEM		Fig.5d		Exp1	Exp2	Exp3	Mean	SEM
	0.8	5	30	20	18.3333	7.26483	35	15	20	23.3333	6.00925	10	20	10	13.3333	3.33333	60	5	15	26.6667	16.9148			SNP22	10 μM	2493000	1759000	1378000	1.87667e+06	327206			i 16-45	160	69.77	122.4	117.39	26.1673
	1.6	20	35	10	21.6667	7.26483	15	55	20	30	12.5831	5	15	10	10	2.88675	5	25	20	16.6667	6.00925				1 μM	2489000	1744000	1344000	1859000	335327			p 23-52	148.6	97.67	106	117.423	15.7727
	2.4	15	10	10	11.6667	1.66667	25	355	755	378.333	211.056	5	0	20	8.33333	6.00925	10	20	45	25	10.4083				100 nM	1829000	1123000	883100	1.27837e+06	283893			Peptide23-45	158.3	86.33	103.6	116.077	21.6923
	3.2	5	20	5	10	5	100	1300	2125	1175	587.899	5	10	5	6.66667	1.66667	10	10	15	11.6667	1.66667				10 nM	597548	538258	164603	433470	135518			Peptide23-44	76.97	103.2	69.45	83.2067	10.2622
	4	10	10	0	6.66667	3.33333	275	1990	2675	1646.67	713.771	5	5	0	3.33333	1.66667	15	0	10	8.33333	4.40959				1nM	0	0	0	0	0			Peptide24-44	166.3	79.8	176.9	141	30.7526
	4.8	5	5	15	8.33333	3.33333	390	1930	2805	1708.33	705.906	0	0	10	3.33333	3.33333	47	60	15	40.6667	13.3708			SNP21	10 μM	1325180	897592	616260	946344	206094			Peptide25-44	133.8	160.1	149.8	147.9	7.65136
	5.6	5	10	5	6.66667	1.66667	410	1760	2980	1716.67	742.211	5	5	0	3.33333	1.66667	5	5	0	3.33333	1.66667				1 μM	1276220	802312	607060	895198	198674			SNP22D23A	48.89	148.3	104.4	100.53	28.7624
	6.4	20	0	5	8.33333	6.00925	535	1670	2765	1656.67	643.78	10	5	0	5	2.88675	5	10	5	6.66667	1.66667				100 nM	566772	528432	288980	461395	86915			SNP22Y26A	989.5	1016	1017	1007.5	9.00463
	7.2	0	10	15	8.33333	4.40959	540	1810	3020	1790	715.984	5	0	15	6.66667	4.40959	15	10	10	11.6667	1.66667				10 nM	254120	223200	195992	224438	16791.5			SNP22P28A	295.6	93.27	166.9	185.257	59.1244
	8	5	5	0	3.33333	1.66667	600	1675	2860	1711.67	652.663	5	5	5	5	0	5	15	20	13.3333	4.40959				1nM	0	0	0	0	0			SNP22I34A	1145	1107	1163	1138.33	16.5059
	8.8	0	10	5	5	2.88675	650	1600	2855	1701.67	638.555	0	5	30	11.6667	9.27961	10	5	5	6.66667	1.66667			SNP20	10 μM	769500	1431000	1387000	1.19583e+06	213545			SNP22G37A	8618	8607	8602	8609	4.72582
	9.6	5	5	0	3.33333	1.66667	625	1255	2430	1436.67	528.917	10	0	5	5	2.88675	10	5	10	8.33333	1.66667				1 μM	760500	1405000	1382000	1182500	211104			SNP22Y40A	8351	8331	8300	8327.33	14.8361
	10.3	5	5	0	3.33333	1.66667	660	1165	2475	1433.33	540.851	25	10	0	11.6667	7.26483	20	15	5	13.3333	4.40959				100 nM	262779	376063	321245	320029	32707.9			SNP22T41A	246.2	300.1	164.6	236.967	39.387
	11.1	0	35	5	13.3333	10.9291	680	1110	2510	1433.33	552.459	5	5	5	5	0	10	10	10	10	0				10 nM	0	0	0	0	0			SNP22V42A	8298	8355	8364	8339	20.664
	11.9	10	65	0	25	20.2073	585	1130	2255	1323.33	491.684	10	0	15	8.33333	4.40959	10	10	5	8.33333	1.66667				1nM	0	0	0	0	0			SsSNP22	407.4	350	561.5	439.633	63.1461
	12.7	0	50	15	21.6667	14.8137	815	1115	2425	1451.67	494.312	5	0	0	1.66667	1.66667	5	15	20	13.3333	4.40959			SNP22I25A	10 μM	0	0	0	0	0			CpSNP22	7.018	7.38	4.288	6.22867	0.975944
	13.5	30	100	25	51.6667	24.2097	810	830	2380	1340	520.032	0	0	5	1.66667	1.66667	20	0	5	8.33333	6.00925				1 μM	0	0	0	0	0			FsSNP22	87.01	156.9	205.1	149.67	34.2808
	14.3	90	115	40	81.6667	22.0479	685	1075	2530	1430	561.404	5	5	10	6.66667	1.66667	10	5	5	6.66667	1.66667				100 nM	0	0	0	0	0			VdSNP22	8588	8626	8619	8611	11.6762
	15.1	95	210	45	116.667	48.8478	780	740	2185	1235	475.14	0	0	5	1.66667	1.66667	15	10	15	13.3333	1.66667				10 nM	0	0	0	0	0			MoSNP22	8577	8602	8594	8591	7.37111
	15.9	100	275	70	148.333	63.9227	700	735	2125	1186.67	469.275	0	0	5	1.66667	1.66667	0	10	5	5	2.88675				1nM	0	0	0	0	0
	16.7	165	320	115	200	61.7117	630	800	2225	1218.33	505.72	5	0	5	3.33333	1.66667	10	0	0	3.33333	3.33333			SNP22W44A	10 μM	0	0	0	0	0
	17.5	210	495	175	293.333	101.338	665	565	2115	1115	500.833	0	20	10	10	5.7735	10	10	0	6.66667	3.33333				1 μM	0	0	0	0	0
	18.3	280	425	240	315	56.1991	670	685	1815	1056.67	379.191	0	20	10	10	5.7735	5	5	15	8.33333	3.33333				100 nM	0	0	0	0	0
	19.1	330	650	275	418.333	116.916	675	595	1965	1078.33	443.934	5	10	5	6.66667	1.66667	10	5	5	6.66667	1.66667				10 nM	0	0	0	0	0
	19.9	370	725	410	501.667	112.262	720	570	1710	1000	357.631	10	5	5	6.66667	1.66667	0	10	5	5	2.88675				1nM	0	0	0	0	0
	20.7	515	760	450	575	94.384	695	545	1495	911.667	294.863	0	5	10	5	2.88675	5	5	0	3.33333	1.66667
	21.5	505	910	530	648.333	131.032	805	475	1815	1031.67	403.085	0	10	0	3.33333	3.33333	10	0	10	6.66667	3.33333
	22.3	710	975	665	783.333	96.7098	630	430	1600	886.667	361.309	0	5	5	3.33333	1.66667	0	0	0	0	0
	23.1	945	1175	805	975	107.858	645	335	1410	796.667	319.457	5	5	5	5	0	0	0	5	1.66667	1.66667
	23.9	1015	1110	900	1008.33	60.7134	605	380	1335	773.333	288.247	5	0	0	1.66667	1.66667	10	0	5	5	2.88675
	24.7	1085	1390	955	1143.33	128.916	595	375	1310	760	282.238	0	5	5	3.33333	1.66667	10	5	10	8.33333	1.66667
	25.5	1140	1530	990	1220	160.935	760	375	1115	750	213.678	0	0	0	0	0	5	0	0	1.66667	1.66667
	26.3	1350	1505	1140	1331.67	105.764	480	320	1125	641.667	246.041	5	0	5	3.33333	1.66667	0	10	0	3.33333	3.33333
	27.1	1455	1490	1135	1360	112.953	575	360	985	640	183.326	5	0	5	3.33333	1.66667	0	0	0	0	0
	27.9	1475	1675	1230	1460	128.679	485	225	980	563.333	221.441	5	0	10	5	2.88675	5	0	15	6.66667	4.40959
	28.7	1400	1690	1395	1495	97.5107	515	210	975	566.667	222.342	5	0	5	3.33333	1.66667	0	0	5	1.66667	1.66667
	29.4	1815	1600	1340	1585	137.326	375	165	895	478.333	216.974	0	0	5	1.66667	1.66667	10	5	5	6.66667	1.66667
	30.2	1850	1865	1505	1740	117.58	375	175	820	456.667	190.62	5	0	5	3.33333	1.66667	15	5	10	10	2.88675
	31	1860	1525	1770	1718.33	100.097	250	175	800	408.333	197.027	10	10	5	8.33333	1.66667	5	15	5	8.33333	3.33333
	31.8	1780	2170	1810	1920	125.3	285	180	685	383.333	153.849	5	0	0	1.66667	1.66667	5	0	0	1.66667	1.66667
	32.6	1855	2025	1725	1868.33	86.8588	225	125	615	321.667	149.481	5	5	0	3.33333	1.66667	0	0	0	0	0
	33.4	1790	1835	1830	1818.33	14.24	245	130	590	321.667	138.213	5	0	10	5	2.88675	10	15	10	11.6667	1.66667
	34.2	1900	1830	1840	1856.67	21.8581	245	60	530	278.333	136.697	10	5	0	5	2.88675	10	0	5	5	2.88675
	35	2020	1900	1860	1926.67	48.074	125	95	510	243.333	133.614	10	0	5	5	2.88675	0	15	15	10	5
	35.8	1950	1930	1775	1885	55.3022	120	95	395	203.333	96.1047	5	5	0	3.33333	1.66667	0	0	10	3.33333	3.33333
	36.6	1790	2050	2060	1966.67	88.3805	130	80	305	171.667	68.2113	5	5	10	6.66667	1.66667	15	5	10	10	2.88675
	37.4	2000	2005	1940	1981.67	20.8833	95	105	275	158.333	58.4047	10	10	5	8.33333	1.66667	5	0	5	3.33333	1.66667
	38.2	2200	1860	1975	2011.67	99.8471	95	60	305	153.333	76.5034	0	5	0	1.66667	1.66667	5	0	10	5	2.88675
	39	2250	1950	1950	2050	100	55	60	175	96.6667	39.1933	10	5	0	5	2.88675	10	0	5	5	2.88675
	39.8	2170	2030	1825	2008.33	100.18	60	35	165	86.6667	39.826	5	5	10	6.66667	1.66667	10	0	5	5	2.88675
	40.6	1835	1990	1895	1906.67	45.1233	30	35	190	85	52.5198	0	10	10	6.66667	3.33333	10	5	5	6.66667	1.66667
	41.4	2065	1820	2005	1963.33	73.73	35	45	135	71.6667	31.798	5	0	0	1.66667	1.66667	0	15	10	8.33333	4.40959
	42.2	1960	2165	2055	2060	59.2312	15	35	110	53.3333	28.9156	0	5	5	3.33333	1.66667	0	25	0	8.33333	8.33333
	43	1940	2115	1965	2006.67	54.6453	55	15	90	53.3333	21.6667	5	0	5	3.33333	1.66667	5	10	10	8.33333	1.66667
	43.8	1900	1945	1845	1896.67	28.9156	15	55	105	58.3333	26.0342	20	5	5	10	5	15	0	20	11.6667	6.00925
	44.6	1700	1635	1895	1743.33	78.1203	20	35	45	33.3333	7.26483	5	5	0	3.33333	1.66667	5	10	5	6.66667	1.66667
	45.4	1905	1980	1925	1936.67	22.4227	15	60	40	38.3333	13.0171	5	0	0	1.66667	1.66667	10	10	5	8.33333	1.66667
	46.2	1965	1835	2070	1956.67	67.9665	25	20	20	21.6667	1.66667	0	5	0	1.66667	1.66667	15	0	0	5	5
	47	1690	2110	1905	1901.67	121.255	15	35	25	25	5.7735	15	0	5	6.66667	4.40959	10	0	5	5	2.88675
	47.8	1695	1815	2220	1910	158.824	20	50	35	35	8.66025	5	0	5	3.33333	1.66667	10	10	15	11.6667	1.66667
	48.5	1665	1905	1845	1805	72.111	15	10	15	13.3333	1.66667	5	10	10	8.33333	1.66667	0	5	15	6.66667	4.40959
	49.3	1870	2015	1870	1918.33	48.3333	10	20	10	13.3333	3.33333	10	0	0	3.33333	3.33333	5	5	0	3.33333	1.66667
	50.1	1820	1880	1800	1833.33	24.037	5	25	15	15	5.7735	5	5	0	3.33333	1.66667	15	10	10	11.6667	1.66667
	50.9	1770	1875	1730	1791.67	43.2371	20	25	10	18.3333	4.40959	10	0	10	6.66667	3.33333	5	15	20	13.3333	4.40959
	51.7	1785	2045	2080	1970	93.0502	15	25	30	23.3333	4.40959	10	0	5	5	2.88675	0	10	0	3.33333	3.33333
	52.5	1570	1825	1855	1750	90.4157	0	25	5	10	7.63763	5	5	0	3.33333	1.66667	5	10	5	6.66667	1.66667
	53.3	1780	1955	2010	1915	69.3421	35	15	15	21.6667	6.66667	5	5	0	3.33333	1.66667	25	0	5	10	7.63763
	54.1	1715	1925	1870	1836.67	62.8711	20	15	20	18.3333	1.66667	0	5	10	5	2.88675	5	0	5	3.33333	1.66667
	54.9	1715	2060	1910	1895	99.8749	15	15	5	11.6667	3.33333	0	5	15	6.66667	4.40959	5	0	5	3.33333	1.66667
	55.7	1720	1970	2200	1963.33	138.604	5	10	15	10	2.88675	0	10	0	3.33333	3.33333	5	10	5	6.66667	1.66667
	56.5	1525	1810	1930	1755	120.104	10	15	5	10	2.88675	10	10	5	8.33333	1.66667	20	0	0	6.66667	6.66667
	57.3	1590	1950	1910	1816.67	113.92	5	15	15	11.6667	3.33333	0	10	10	6.66667	3.33333	5	0	0	1.66667	1.66667
	58.1	1700	1815	1880	1798.33	52.6255	20	25	0	15	7.63763	10	20	0	10	5.7735	5	10	0	5	2.88675
	58.9	1530	1780	2010	1773.33	138.604	10	30	25	21.6667	6.00925	5	0	0	1.66667	1.66667	10	5	5	6.66667	1.66667
	59.7	1770	1995	1930	1898.33	66.8539	15	15	15	15	0	5	5	5	5	0	0	20	5	8.33333	6.00925
	60.5	1585	1830	1905	1773.33	96.6236	25	25	5	18.3333	6.66667	10	5	15	10	2.88675	10	15	0	8.33333	4.40959
	61.3	1505	1810	1645	1653.33	88.1445	10	5	25	13.3333	6.00925	10	0	20	10	5.7735	15	0	5	6.66667	4.40959
	62.1	1615	2160	1895	1890	157.348	25	10	20	18.3333	4.40959	10	5	25	13.3333	6.00925	10	10	0	6.66667	3.33333
	62.9	1410	1815	1845	1690	140.268	10	20	10	13.3333	3.33333	15	0	5	6.66667	4.40959	5	0	15	6.66667	4.40959
	63.7	1515	1970	1605	1696.67	139.114	15	15	10	13.3333	1.66667	0	0	10	3.33333	3.33333	10	5	10	8.33333	1.66667
	64.5	1725	1895	1940	1853.33	65.4684	45	5	10	20	12.5831	5	5	35	15	10	10	10	5	8.33333	1.66667
	65.3	1550	1930	2035	1838.33	147.319	0	10	15	8.33333	4.40959	10	5	0	5	2.88675	25	5	5	11.6667	6.66667
	66.1	1305	1685	1970	1653.33	192.621	20	15	15	16.6667	1.66667	0	15	5	6.66667	4.40959	0	5	5	3.33333	1.66667
	66.9	1580	1840	1800	1740	80.829	0	0	5	1.66667	1.66667	20	25	5	16.6667	6.00925	5	5	5	5	0
	67.6	1755	1890	1980	1875	65.3835	10	25	25	20	5	10	0	5	5	2.88675	10	5	5	6.66667	1.66667
	68.4	1585	1630	2010	1741.67	134.794	5	35	10	16.6667	9.27961	0	0	5	1.66667	1.66667	0	5	10	5	2.88675
	69.2	1610	1965	1955	1843.33	116.702	10	0	10	6.66667	3.33333	5	5	15	8.33333	3.33333	15	15	20	16.6667	1.66667
	70	1685	1940	1910	1845	80.4674	15	5	20	13.3333	4.40959	0	0	5	1.66667	1.66667	0	10	5	5	2.88675
	70.8	1490	1885	1850	1741.67	126.238	5	15	0	6.66667	4.40959	0	10	5	5	2.88675	0	5	0	1.66667	1.66667
	71.6	1540	1900	1985	1808.33	136.392	15	15	20	16.6667	1.66667	15	0	10	8.33333	4.40959	5	10	0	5	2.88675
	72.4	2030	1930	1870	1943.33	46.6667	0	25	15	13.3333	7.26483	5	10	5	6.66667	1.66667	10	0	0	3.33333	3.33333
	73.2	1845	1820	2120	1928.33	96.1047	15	15	5	11.6667	3.33333	10	0	0	3.33333	3.33333	5	0	5	3.33333	1.66667
	74	1165	2050	1690	1635	256.953	30	10	0	13.3333	8.81917	10	10	0	6.66667	3.33333	0	5	5	3.33333	1.66667
	74.8	1570	1920	1945	1811.67	121.049	5	25	10	13.3333	6.00925	0	5	10	5	2.88675	10	5	5	6.66667	1.66667
	75.6	1365	2045	2075	1828.33	231.828	10	25	10	15	5	15	10	10	11.6667	1.66667	0	0	10	3.33333	3.33333
	76.4	1670	1915	2120	1901.67	130.075	10	0	15	8.33333	4.40959	10	0	0	3.33333	3.33333	10	10	0	6.66667	3.33333
	77.2	1495	2030	1955	1826.67	167.241	0	5	10	5	2.88675	20	5	0	8.33333	6.00925	15	20	0	11.6667	6.00925
	78	1545	1925	2115	1861.67	167.564	45	0	0	15	15	5	10	5	6.66667	1.66667	5	5	0	3.33333	1.66667
	78.8	1610	1795	2130	1845	152.179	30	15	0	15	8.66025	0	5	0	1.66667	1.66667	15	0	20	11.6667	6.00925
	79.6	1550	2180	2065	1931.67	193.699	15	15	5	11.6667	3.33333	15	15	0	10	5	0	5	0	1.66667	1.66667
	80.4	1450	2175	1990	1871.67	217.492	10	15	5	10	2.88675	10	15	0	8.33333	4.40959	5	10	5	6.66667	1.66667
	81.2	1570	2015	1940	1841.67	137.548	10	10	10	10	0	0	5	10	5	2.88675	10	0	0	3.33333	3.33333
	82	1625	1930	1985	1846.67	111.965	0	5	5	3.33333	1.66667	5	10	5	6.66667	1.66667	5	0	0	1.66667	1.66667
	82.8	1390	2135	1940	1821.67	223.053	10	20	10	13.3333	3.33333	5	10	5	6.66667	1.66667	5	5	5	5	0
	83.6	1585	1960	2000	1848.33	132.172	5	10	5	6.66667	1.66667	10	0	0	3.33333	3.33333	10	0	0	3.33333	3.33333
	84.4	1400	1840	2145	1795	216.237	10	5	10	8.33333	1.66667	5	0	15	6.66667	4.40959	0	10	0	3.33333	3.33333
	85.2	1430	1945	2020	1798.33	185.435	15	10	5	10	2.88675	10	0	5	5	2.88675	5	5	10	6.66667	1.66667
	86	1590	1855	2070	1838.33	138.814	15	5	15	11.6667	3.33333	25	10	5	13.3333	6.00925	5	0	15	6.66667	4.40959
	86.7	1635	1915	1980	1843.33	105.843	5	10	10	8.33333	1.66667	5	0	5	3.33333	1.66667	10	5	0	5	2.88675
	87.5	1465	1945	1940	1783.33	159.173	15	20	10	15	2.88675	25	0	0	8.33333	8.33333	10	10	5	8.33333	1.66667
	88.3	1460	2035	2070	1855	197.758	10	5	5	6.66667	1.66667	10	10	5	8.33333	1.66667	0	5	5	3.33333	1.66667
	89.1	1475	1750	1965	1730	141.804	0	5	30	11.6667	9.27961	0	0	5	1.66667	1.66667	5	0	5	3.33333	1.66667
	89.9	1500	2185	1965	1883.33	201.914	20	10	20	16.6667	3.33333	10	15	0	8.33333	4.40959	0	5	5	3.33333	1.66667
	90.7	1380	1605	2070	1685	203.162	0	25	50	25	14.4338	5	0	30	11.6667	9.27961	0	5	0	1.66667	1.66667
	91.5	1455	1965	1990	1803.33	174.316	5	5	90	33.3333	28.3333	10	0	0	3.33333	3.33333	20	15	10	15	2.88675
	92.3	1490	1960	2080	1843.33	180.031	15	0	40	18.3333	11.6667	5	10	0	5	2.88675	5	10	10	8.33333	1.66667
	93.1	1495	1755	2025	1758.33	153.007	10	25	10	15	5	5	0	0	1.66667	1.66667	15	5	5	8.33333	3.33333
	93.9	1355	1910	2015	1760	204.756	15	15	10	13.3333	1.66667	10	0	0	3.33333	3.33333	0	5	15	6.66667	4.40959
	94.7	1325	1890	1975	1730	203.981	5	10	10	8.33333	1.66667	0	5	0	1.66667	1.66667	10	5	10	8.33333	1.66667
	95.5	1560	1745	1975	1760	120.035	15	10	15	13.3333	1.66667	20	0	5	8.33333	6.00925	10	0	5	5	2.88675
	96.3	1420	2005	2110	1845	214.651	20	10	10	13.3333	3.33333	0	0	0	0	0	5	0	10	5	2.88675
	97.1	1455	1675	2135	1755	200.333	0	0	5	1.66667	1.66667	15	10	0	8.33333	4.40959	5	15	10	10	2.88675
	97.9	1500	1950	2010	1820	160.935	0	15	10	8.33333	4.40959	5	0	20	8.33333	6.00925	15	0	10	8.33333	4.40959
	98.7	1475	1665	2130	1756.67	194.558	5	10	10	8.33333	1.66667	10	5	10	8.33333	1.66667	0	0	0	0	0
	99.5	1580	1765	2110	1818.33	155.304	5	5	0	3.33333	1.66667	15	5	5	8.33333	3.33333	10	0	5	5	2.88675
	100.3	1515	1895	2180	1863.33	192.621	0	15	10	8.33333	4.40959	0	5	10	5	2.88675	20	5	5	10	5
	101.1	1450	1875	2090	1805	188.038	5	10	20	11.6667	4.40959	5	0	0	1.66667	1.66667	0	0	20	6.66667	6.66667
	101.9	1645	1790	2060	1831.67	121.598	15	0	15	10	5	0	0	0	0	0	0	5	5	3.33333	1.66667
	102.7	1680	1940	2335	1985	190.416	5	10	10	8.33333	1.66667	5	10	5	6.66667	1.66667	10	0	5	5	2.88675
	103.5	1815	2050	2150	2005	99.2891	10	25	10	15	5	10	0	0	3.33333	3.33333	15	10	5	10	2.88675
	104.3	2000	2210	2270	2160	81.8535	20	15	25	20	2.88675	15	15	0	10	5	5	0	5	3.33333	1.66667
	105.1	1840	2180	1965	1995	99.2891	15	0	5	6.66667	4.40959	5	5	0	3.33333	1.66667	0	5	10	5	2.88675
	105.8	1730	2255	2240	2075	172.554	5	15	30	16.6667	7.26483	0	10	10	6.66667	3.33333	15	10	10	11.6667	1.66667
	106.6	1765	2195	2320	2093.33	168.086	0	30	5	11.6667	9.27961	0	0	5	1.66667	1.66667	5	5	10	6.66667	1.66667
	107.4	2285	2080	2380	2248.33	88.5218	5	15	10	10	2.88675	15	10	0	8.33333	4.40959	20	10	20	16.6667	3.33333
	108.2	2610	1945	2620	2391.67	223.352	10	10	0	6.66667	3.33333	10	0	5	5	2.88675	10	15	5	10	2.88675
	109	2025	2300	2375	2233.33	106.393	10	10	20	13.3333	3.33333	10	0	10	6.66667	3.33333	10	0	5	5	2.88675
	109.8	2040	2245	2450	2245	118.357	10	10	10	10	0	10	10	0	6.66667	3.33333	5	0	0	1.66667	1.66667
	110.6	2030	2380	2655	2355	180.854	15	20	5	13.3333	4.40959	15	0	5	6.66667	4.40959	15	5	5	8.33333	3.33333
	111.4	1945	2245	2445	2211.67	145.297	15	10	15	13.3333	1.66667	5	5	5	5	0	10	0	15	8.33333	4.40959
	112.2	2035	2315	2610	2320	166.007	10	20	10	13.3333	3.33333	0	5	0	1.66667	1.66667	5	10	0	5	2.88675
	113	2180	2330	2595	2368.33	121.324	15	30	5	16.6667	7.26483	15	10	5	10	2.88675	0	5	5	3.33333	1.66667
	113.8	2295	2415	2825	2511.67	160.451	15	20	20	18.3333	1.66667	20	10	0	10	5.7735	5	15	0	6.66667	4.40959
	114.6	2225	2360	2800	2461.67	173.598	5	20	10	11.6667	4.40959	0	10	15	8.33333	4.40959	5	10	5	6.66667	1.66667
	115.4	2120	2500	2990	2536.67	251.816	10	20	10	13.3333	3.33333	10	20	10	13.3333	3.33333	15	0	5	6.66667	4.40959
	116.2	2190	2605	2790	2528.33	177.396	25	40	10	25	8.66025	10	0	15	8.33333	4.40959	10	10	0	6.66667	3.33333
	117	2300	2760	2830	2630	166.233	5	25	15	15	5.7735	0	10	0	3.33333	3.33333	10	0	5	5	2.88675
	117.8	2580	2640	2940	2720	111.355	10	30	10	16.6667	6.66667	5	5	5	5	0	10	5	10	8.33333	1.66667
	118.6	2550	2940	2920	2803.33	126.798	15	55	5	25	15.2753	15	0	5	6.66667	4.40959	10	10	5	8.33333	1.66667
	119.4	2765	2750	3040	2851.67	94.2662	0	30	25	18.3333	9.27961	0	5	0	1.66667	1.66667	5	0	0	1.66667	1.66667
	120.2	2615	2730	2980	2775	107.742	5	35	0	13.3333	10.9291	35	15	0	16.6667	10.1379	15	10	0	8.33333	4.40959
	121	2660	2830	3185	2891.67	154.659	10	35	15	20	7.63763	5	5	0	3.33333	1.66667	10	10	5	8.33333	1.66667
	121.8	2735	3035	3301	3023.67	163.488	35	35	20	30	5	10	5	5	6.66667	1.66667	5	0	0	1.66667	1.66667
	122.6	2960	2845	3230	3011.67	114.103	15	25	15	18.3333	3.33333	10	5	10	8.33333	1.66667	0	0	5	1.66667	1.66667
	123.4	2725	2840	3351	2972	192.386	25	5	15	15	5.7735	10	5	20	11.6667	4.40959	20	5	5	10	5
	124.2	2720	3150	3541	3137	237.091	25	20	20	21.6667	1.66667	15	10	10	11.6667	1.66667	15	10	0	8.33333	4.40959
	124.9	2650	3210	3341	3067	211.902	15	15	15	15	0	5	0	10	5	2.88675	15	10	0	8.33333	4.40959
	125.7	2885	2955	3631	3157	237.86	15	10	20	15	2.88675	5	0	0	1.66667	1.66667	0	10	5	5	2.88675
	126.5	2890	3185	3411	3162	150.839	5	5	20	10	5	15	10	5	10	2.88675	15	5	0	6.66667	4.40959
	127.3	2905	3376	3631	3304	212.648	20	10	40	23.3333	8.81917	5	25	15	15	5.7735	10	0	0	3.33333	3.33333
	128.1	2915	3481	3671	3355.67	227.058	20	15	20	18.3333	1.66667	0	10	0	3.33333	3.33333	0	5	10	5	2.88675
	128.9	3160	3391	3751	3434	171.956	25	25	35	28.3333	3.33333	20	15	0	11.6667	6.00925	5	15	20	13.3333	4.40959
	129.7	3050	3756	3776	3527.33	238.736	30	10	0	13.3333	8.81917	0	5	0	1.66667	1.66667	0	15	0	5	5
	130.5	3416	3481	3661	3519.33	73.2765	50	45	15	36.6667	10.9291	20	5	0	8.33333	6.00925	10	5	5	6.66667	1.66667
	131.3	3150	3756	3846	3584	218.55	20	30	40	30	5.7735	0	15	10	8.33333	4.40959	0	0	5	1.66667	1.66667
	132.1	3436	3771	3916	3707.67	142.136	30	5	30	21.6667	8.33333	5	10	0	5	2.88675	15	10	0	8.33333	4.40959
	132.9	3285	3901	3831	3672.33	194.718	20	20	25	21.6667	1.66667	20	5	0	8.33333	6.00925	15	15	0	10	5
	133.7	3641	3796	4011	3816	107.277	40	20	25	28.3333	6.00925	5	10	0	5	2.88675	30	5	10	15	7.63763
	134.5	4186	4136	4236	4186	28.8675	35	40	25	33.3333	4.40959	0	15	5	6.66667	4.40959	0	5	15	6.66667	4.40959
	135.3	3521	3961	4151	3877.67	186.577	25	15	25	21.6667	3.33333	5	0	0	1.66667	1.66667	10	15	10	11.6667	1.66667
	136.1	3626	4116	4106	3949.33	161.692	25	10	15	16.6667	4.40959	10	10	5	8.33333	1.66667	10	0	0	3.33333	3.33333
	136.9	3731	4281	4561	4191	243.79	25	35	30	30	2.88675	10	5	5	6.66667	1.66667	5	0	5	3.33333	1.66667
	137.7	3856	4496	4621	4324.33	236.931	30	20	25	25	2.88675	15	0	5	6.66667	4.40959	10	0	15	8.33333	4.40959
	138.5	3816	4261	4421	4166	180.993	5	5	35	15	10	5	0	5	3.33333	1.66667	10	10	30	16.6667	6.66667
	139.3	3881	4211	4691	4261	235.16	40	10	20	23.3333	8.81917	5	5	5	5	0	20	10	5	11.6667	4.40959
	140.1	3806	4326	4426	4186	192.18	20	15	10	15	2.88675	30	5	5	13.3333	8.33333	5	10	5	6.66667	1.66667
	140.9	3831	4796	4936	4521	347.359	20	15	5	13.3333	4.40959	0	0	5	1.66667	1.66667	20	0	0	6.66667	6.66667
	141.7	4011	4731	5106	4616	321.286	65	10	45	40	16.0728	15	10	0	8.33333	4.40959	10	5	15	10	2.88675
	142.5	3471	4506	4516	4164.33	346.679	25	10	40	25	8.66025	10	10	0	6.66667	3.33333	5	5	0	3.33333	1.66667
	143.3	3776	4736	4741	4417.67	320.837	15	25	35	25	5.7735	10	5	5	6.66667	1.66667	0	0	25	8.33333	8.33333
	144	4035	4911	4656	4534	260.133	15	40	20	25	7.63763	5	0	5	3.33333	1.66667	10	5	5	6.66667	1.66667
	144.8	4391	4381	4741	4504.33	118.369	15	55	35	35	11.547	45	5	0	16.6667	14.24	15	0	15	10	5
	145.6	4301	4576	6012	4963	530.474	10	30	10	16.6667	6.66667	10	15	10	11.6667	1.66667	5	5	0	3.33333	1.66667
	146.4	4201	5011	5356	4856	342.308	20	45	10	25	10.4083	15	0	5	6.66667	4.40959	0	0	10	3.33333	3.33333
	147.2	4516	4701	5121	4779.33	178.986	10	30	10	16.6667	6.66667	10	5	5	6.66667	1.66667	15	0	5	6.66667	4.40959
	148	4206	4871	4936	4671	233.256	30	10	40	26.6667	8.81917	5	0	10	5	2.88675	15	5	5	8.33333	3.33333
	148.8	4461	4996	5201	4886	220.586	25	30	25	26.6667	1.66667	0	0	0	0	0	10	5	20	11.6667	4.40959
	149.6	4481	5206	5001	4896	215.774	30	45	15	30	8.66025	10	10	5	8.33333	1.66667	15	5	20	13.3333	4.40959
	150.4	4301	5236	5411	4982.67	344.557	45	15	50	36.6667	10.9291	25	0	10	11.6667	7.26483	20	0	15	11.6667	6.00925
	151.2	4471	4771	5156	4799.33	198.249	45	30	15	30	8.66025	30	15	10	18.3333	6.00925	20	10	0	10	5.7735
	152	4526	5411	5121	5019.33	260.486	35	10	15	20	7.63763	5	15	0	6.66667	4.40959	5	0	0	1.66667	1.66667
	152.8	4421	5216	5236	4957.67	268.395	0	0	0	0	0	5	0	0	1.66667	1.66667	5	0	0	1.66667	1.66667
	153.6	4681	5361	5206	5082.67	205.757	40	25	10	25	8.66025	5	0	0	1.66667	1.66667	0	5	0	1.66667	1.66667
	154.4	4576	5576	5336	5162.67	301.404	35	20	55	36.6667	10.1379	20	0	5	8.33333	6.00925	5	0	15	6.66667	4.40959
	155.2	4621	5211	5546	5126	270.386	15	10	25	16.6667	4.40959	0	5	5	3.33333	1.66667	0	10	0	3.33333	3.33333
	156	4711	5611	5306	5209.33	264.265	25	10	10	15	5	15	5	15	11.6667	3.33333	15	5	15	11.6667	3.33333
	156.8	4486	5491	5717	5231.33	378.334	5	20	75	33.3333	21.2786	10	10	5	8.33333	1.66667	20	10	25	18.3333	4.40959
	157.6	4541	5311	5246	5032.67	246.548	35	15	40	30	7.63763	15	5	5	8.33333	3.33333	25	0	10	11.6667	7.26483
	158.4	4666	5316	5346	5109.33	221.836	30	10	30	23.3333	6.66667	5	10	10	8.33333	1.66667	0	10	10	6.66667	3.33333
	159.2	5066	5661	5767	5498	218.157	20	15	5	13.3333	4.40959	10	5	5	6.66667	1.66667	20	15	5	13.3333	4.40959
	160	5051	4976	5947	5324.67	311.919	30	25	5	20	7.63763	5	0	10	5	2.88675	15	10	10	11.6667	1.66667
	160.8	6077	5706	5957	5913.33	109.301	20	30	15	21.6667	4.40959	5	5	0	3.33333	1.66667	10	5	30	15	7.63763
	161.6	5696	5661	6322	5893	214.738	35	30	30	31.6667	1.66667	10	5	5	6.66667	1.66667	0	20	10	10	5.7735
	162.4	5691	5406	6352	5816.33	280.185	35	15	30	26.6667	6.00925	0	10	5	5	2.88675	5	5	0	3.33333	1.66667
	163.1	5822	5616	6572	6003.33	290.485	30	20	30	26.6667	3.33333	10	0	0	3.33333	3.33333	0	5	0	1.66667	1.66667
	163.9	5912	5601	6392	5968.33	230.073	30	35	55	40	7.63763	30	10	5	15	7.63763	0	10	10	6.66667	3.33333
	164.7	6112	5686	6692	6163.33	291.539	25	5	30	20	7.63763	0	0	0	0	0	5	0	45	16.6667	14.24
	165.5	6032	5907	6777	6238.67	271.575	5	5	35	15	10	10	5	0	5	2.88675	25	5	5	11.6667	6.66667
	166.3	5897	6117	6802	6272	272.504	35	10	25	23.3333	7.26483	0	5	5	3.33333	1.66667	20	5	5	10	5
	167.1	6582	6207	6682	6490.33	144.578	20	10	20	16.6667	3.33333	15	25	10	16.6667	4.40959	0	5	10	5	2.88675
	167.9	5902	5967	6717	6195.33	261.507	20	10	45	25	10.4083	30	10	5	15	7.63763	5	5	15	8.33333	3.33333
	168.7	6267	6237	6752	6418.67	166.892	10	20	20	16.6667	3.33333	5	0	5	3.33333	1.66667	0	10	20	10	5.7735
	169.5	6327	6347	7347	6673.67	336.716	30	10	25	21.6667	6.00925	5	10	0	5	2.88675	0	5	25	10	7.63763
	170.3	6592	5947	7478	6672.33	443.783	15	30	15	20	5	5	5	0	3.33333	1.66667	15	5	5	8.33333	3.33333
	171.1	7057	6012	7247	6772	383.938	10	35	30	25	7.63763	0	10	5	5	2.88675	15	0	5	6.66667	4.40959
	171.9	6817	6022	7342	6727	383.699	20	5	10	11.6667	4.40959	20	5	10	11.6667	4.40959	5	5	5	5	0
	172.7	7508	6187	7342	7012.33	415.44	15	25	25	21.6667	3.33333	5	0	0	1.66667	1.66667	0	15	25	13.3333	7.26483
	173.5	7473	6617	8027	7372.33	410.132	30	30	15	25	5	20	0	0	6.66667	6.66667	10	5	10	8.33333	1.66667
	174.3	7002	6137	7963	7034	527.364	30	25	35	30	2.88675	15	0	15	10	5	5	5	15	8.33333	3.33333
	175.1	7503	6417	8238	7386	528.922	25	10	20	18.3333	4.40959	10	0	5	5	2.88675	5	0	0	1.66667	1.66667
	175.9	7788	6607	8128	7507.67	460.905	40	15	45	33.3333	9.27961	15	5	10	10	2.88675	0	20	0	6.66667	6.66667
	176.7	7678	6902	7833	7471	287.997	35	25	20	26.6667	4.40959	5	5	15	8.33333	3.33333	10	5	15	10	2.88675
	177.5	7748	6722	8178	7549.33	431.889	40	35	30	35	2.88675	20	0	10	10	5.7735	5	5	5	5	0
	178.3	8148	6687	8513	7782.67	557.874	40	5	55	33.3333	14.8137	20	10	15	15	2.88675	20	0	15	11.6667	6.00925
	179.1	7948	6547	8483	7659.33	577.212	35	25	15	25	5.7735	10	0	0	3.33333	3.33333	10	10	10	10	0
	179.9	8894	6877	8253	8008	595.004	30	30	40	33.3333	3.33333	15	5	10	10	2.88675	10	5	10	8.33333	1.66667
	180.7	7918	7272	9009	8066.33	506.884	40	20	45	35	7.63763	5	5	10	6.66667	1.66667	10	5	5	6.66667	1.66667
	181.5	8098	6512	8273	7627.67	560.116	20	40	45	35	7.63763	15	5	10	10	2.88675	10	5	0	5	2.88675
	182.2	7968	6847	8192	7669	416.056	15	25	55	31.6667	12.0185	5	0	15	6.66667	4.40959	15	10	5	10	2.88675
	183	7798	6797	8578	7724.33	515.448	30	20	45	31.6667	7.26483	15	0	5	6.66667	4.40959	5	0	0	1.66667	1.66667
	183.8	7868	6902	8513	7761	468.123	10	15	30	18.3333	6.00925	5	0	0	1.66667	1.66667	10	0	15	8.33333	4.40959
	184.6	8027	7528	8318	7957.67	230.673	25	35	40	33.3333	4.40959	10	0	0	3.33333	3.33333	0	10	5	5	2.88675
	185.4	7873	7072	9089	8011.33	586.352	35	35	45	38.3333	3.33333	5	0	10	5	2.88675	20	0	0	6.66667	6.66667
	186.2	7778	7217	8067	7687.33	249.526	25	30	50	35	7.63763	0	0	10	3.33333	3.33333	5	5	5	5	0
	187	7998	6527	8488	7671	589.23	25	10	40	25	8.66025	5	0	0	1.66667	1.66667	10	5	0	5	2.88675
	187.8	8278	6557	8388	7741	592.851	35	30	25	30	2.88675	10	15	5	10	2.88675	15	0	10	8.33333	4.40959
	188.6	8032	6192	8543	7589	713.906	25	35	15	25	5.7735	5	20	0	8.33333	6.00925	10	10	0	6.66667	3.33333
	189.4	7463	6542	8003	7336	426.508	15	40	45	33.3333	9.27961	10	0	10	6.66667	3.33333	0	5	15	6.66667	4.40959
	190.2	7808	6732	8148	7562.67	426.773	15	25	30	23.3333	4.40959	25	15	5	15	5.7735	5	5	10	6.66667	1.66667
	191	7713	6867	8383	7654.33	438.613	25	20	45	30	7.63763	15	10	10	11.6667	1.66667	10	10	0	6.66667	3.33333
	191.8	8018	6442	7968	7476	517.201	15	25	20	20	2.88675	0	5	5	3.33333	1.66667	10	10	5	8.33333	1.66667
	192.6	7863	6697	8759	7773	596.947	30	20	60	36.6667	12.0185	5	0	5	3.33333	1.66667	5	5	0	3.33333	1.66667
	193.4	8243	6642	7833	7572.67	480.149	15	30	55	33.3333	11.6667	10	5	20	11.6667	4.40959	5	5	25	11.6667	6.66667
	194.2	7828	6767	8408	7667.67	480.451	40	40	45	41.6667	1.66667	20	10	10	13.3333	3.33333	5	5	5	5	0
	195	7312	6292	7898	7167.33	469.221	25	5	25	18.3333	6.66667	5	5	5	5	0	5	0	5	3.33333	1.66667
	195.8	7748	6617	8398	7587.67	520.343	35	40	55	43.3333	6.00925	15	10	5	10	2.88675	10	5	0	5	2.88675
	196.6	7623	6547	8098	7422.67	458.803	20	55	25	33.3333	10.9291	10	5	0	5	2.88675	20	5	5	10	5
	197.4	7548	6202	7993	7247.67	538.383	15	20	50	28.3333	10.9291	15	10	45	23.3333	10.9291	10	5	0	5	2.88675
	198.2	7543	6412	7783	7246	422.716	50	35	35	40	5	5	10	5	6.66667	1.66667	15	0	10	8.33333	4.40959
	199	7728	6297	7828	7284.33	494.51	10	15	45	23.3333	10.9291	5	15	0	6.66667	4.40959	10	20	5	11.6667	4.40959
	199.8	7953	6027	8208	7396	688.447	60	15	40	38.3333	13.0171	10	20	5	11.6667	4.40959	15	5	20	13.3333	4.40959
	200.6	7728	6197	7763	7229.33	516.266	35	30	55	40	7.63763	5	0	5	3.33333	1.66667	10	5	20	11.6667	4.40959
	201.3	8203	6387	8107	7565.67	589.985	15	15	80	36.6667	21.6667	0	10	25	11.6667	7.26483	10	10	0	6.66667	3.33333
	202.1	7578	6382	7828	7262.67	446.208	35	10	35	26.6667	8.33333	0	5	5	3.33333	1.66667	25	15	5	15	5.7735
	202.9	7733	6397	7733	7287.67	445.333	15	20	45	26.6667	9.27961	5	0	15	6.66667	4.40959	5	5	15	8.33333	3.33333
	203.7	7833	6117	7753	7234.33	559.144	30	25	40	31.6667	4.40959	20	15	0	11.6667	6.00925	10	10	10	10	0
	204.5	7698	6257	7853	7269.33	508.141	10	15	60	28.3333	15.899	10	5	5	6.66667	1.66667	20	10	10	13.3333	3.33333
	205.3	7558	6242	7783	7194.33	480.576	30	45	35	36.6667	4.40959	5	0	5	3.33333	1.66667	15	5	0	6.66667	4.40959
	206.1	7733	6042	7873	7216	588.39	35	25	30	30	2.88675	5	10	0	5	2.88675	20	25	0	15	7.63763
	206.9	7663	5782	7973	7139.33	684.541	40	5	25	23.3333	10.1379	10	15	10	11.6667	1.66667	5	15	0	6.66667	4.40959
	207.7	7603	5842	7748	7064.33	612.598	25	20	35	26.6667	4.40959	15	5	0	6.66667	4.40959	10	0	5	5	2.88675
	208.5	8103	5787	7823	7237.67	729.823	10	10	30	16.6667	6.66667	5	10	5	6.66667	1.66667	15	5	0	6.66667	4.40959
	209.3	8218	6047	8027	7430.67	694.027	30	25	30	28.3333	1.66667	5	0	5	3.33333	1.66667	5	5	10	6.66667	1.66667
	210.1	7783	5651	7713	7049	699.292	35	50	30	38.3333	6.00925	10	5	5	6.66667	1.66667	10	5	5	6.66667	1.66667
	210.9	7843	5862	7573	7092.67	620.25	60	15	45	40	13.2288	10	10	10	10	0	20	5	10	11.6667	4.40959
	211.7	7873	5712	7778	7121	705.034	20	20	50	30	10	5	20	5	10	5	5	0	20	8.33333	6.00925
	212.5	7978	6012	7808	7266	628.918	35	35	45	38.3333	3.33333	10	5	5	6.66667	1.66667	5	10	10	8.33333	1.66667
	213.3	7673	5491	7688	6950.67	729.846	15	25	55	31.6667	12.0185	5	5	5	5	0	15	0	5	6.66667	4.40959
	214.1	7508	6217	7648	7124.33	455.463	25	20	55	33.3333	10.9291	5	15	0	6.66667	4.40959	25	10	5	13.3333	6.00925
	214.9	7418	5546	7608	6857.33	657.957	50	15	30	31.6667	10.1379	10	0	5	5	2.88675	25	0	5	10	7.63763
	215.7	7508	5892	10150	7850	1241.02	15	20	25	20	2.88675	10	0	15	8.33333	4.40959	5	5	5	5	0
	216.5	7663	5616	7763	7014	699.596	50	35	45	43.3333	4.40959	20	5	0	8.33333	6.00925	30	5	0	11.6667	9.27961
	217.3	7728	5651	7082	6820.33	613.687	40	30	15	28.3333	7.26483	15	5	5	8.33333	3.33333	0	5	0	1.66667	1.66667
	218.1	7398	6272	7428	7032.67	380.432	40	30	30	33.3333	3.33333	15	5	25	15	5.7735	15	10	15	13.3333	1.66667
	218.9	7448	5491	7277	6738.67	625.783	45	45	25	38.3333	6.66667	0	10	10	6.66667	3.33333	5	15	10	10	2.88675
	219.7	7423	5521	7362	6768.67	624.082	15	40	35	30	7.63763	0	0	5	1.66667	1.66667	0	5	5	3.33333	1.66667
	220.4	7082	5336	7723	6713.67	713.254	5	20	55	26.6667	14.8137	5	5	5	5	0	5	5	5	5	0
	221.2	7618	5431	7202	6750.33	670.508	35	40	40	38.3333	1.66667	10	15	10	11.6667	1.66667	10	0	10	6.66667	3.33333
	222	7808	5266	6962	6678.67	747.362	15	30	40	28.3333	7.26483	10	5	0	5	2.88675	5	10	0	5	2.88675
	222.8	7277	5421	7127	6608.33	595.244	55	20	20	31.6667	11.6667	10	0	5	5	2.88675	5	5	0	3.33333	1.66667
	223.6	7808	5436	7573	6939	754.556	20	25	20	21.6667	1.66667	10	15	5	10	2.88675	5	5	5	5	0
	224.4	7678	5061	7192	6643.67	803.674	5	15	35	18.3333	8.81917	10	5	10	8.33333	1.66667	15	10	5	10	2.88675
	225.2	7518	5236	7302	6685.33	727.344	35	30	45	36.6667	4.40959	0	10	5	5	2.88675	10	5	0	5	2.88675
	226	7287	5041	7398	6575.33	767.836	25	20	45	30	7.63763	10	10	0	6.66667	3.33333	15	5	15	11.6667	3.33333
	226.8	7673	5877	7658	7069.33	596.182	25	20	30	25	2.88675	15	10	0	8.33333	4.40959	0	0	5	1.66667	1.66667
	227.6	7037	4891	7202	6376.67	744.359	35	30	20	28.3333	4.40959	5	10	5	6.66667	1.66667	5	10	5	6.66667	1.66667
	228.4	7633	5166	7257	6685.33	767.382	40	10	35	28.3333	9.27961	0	5	10	5	2.88675	10	15	5	10	2.88675
	229.2	7292	5251	7428	6657	704.095	15	10	55	26.6667	14.24	5	5	10	6.66667	1.66667	10	5	10	8.33333	1.66667
	230	7528	5151	6977	6552	718.332	25	20	55	33.3333	10.9291	5	0	5	3.33333	1.66667	20	5	5	10	5
	230.8	7252	4371	7027	6216.67	925.116	20	15	55	30	12.5831	5	0	25	10	7.63763	5	10	5	6.66667	1.66667
	231.6	7498	4886	7312	6565.33	841.382	10	15	65	30	17.5594	10	5	10	8.33333	1.66667	10	5	5	6.66667	1.66667
	232.4	7583	4876	7307	6588.67	860.032	20	5	25	16.6667	6.00925	10	5	5	6.66667	1.66667	15	0	0	5	5
	233.2	7242	5061	7057	6453.33	698.212	20	40	40	33.3333	6.66667	15	10	10	11.6667	1.66667	15	5	20	13.3333	4.40959
	234	7312	4761	7347	6473.33	856.226	35	25	35	31.6667	3.33333	0	5	15	6.66667	4.40959	5	5	5	5	0
	234.8	7603	4941	7022	6522	808.097	40	15	45	33.3333	9.27961	5	15	10	10	2.88675	15	10	10	11.6667	1.66667
	235.6	7483	5061	7643	6729	835.278	50	45	50	48.3333	1.66667	5	10	5	6.66667	1.66667	10	10	0	6.66667	3.33333
	236.4	7633	5111	7147	6630.33	772.513	35	55	20	36.6667	10.1379	10	5	5	6.66667	1.66667	0	0	5	1.66667	1.66667
	237.2	7242	4791	7247	6426.67	817.835	40	40	0	26.6667	13.3333	10	10	0	6.66667	3.33333	45	5	15	21.6667	12.0185
	238	7448	5001	6882	6443.67	739.607	15	20	65	33.3333	15.899	20	5	10	11.6667	4.40959	30	0	0	10	10
	238.8	7508	4821	7152	6493.67	842.624	20	30	25	25	2.88675	0	0	25	8.33333	8.33333	10	15	20	15	2.88675
	239.5	7357	5121	7463	6647	763.613	25	15	35	25	5.7735	5	5	10	6.66667	1.66667	5	0	0	1.66667	1.66667
	240.3	7267	4731	6922	6306.67	794.103	35	40	10	28.3333	9.27961	20	5	20	15	5	45	10	0	18.3333	13.6423
	241.1	7282	5616	6987	6628.33	513.28	20	20	55	31.6667	11.6667	15	5	0	6.66667	4.40959	10	10	10	10	0
	241.9	7337	4581	6837	6251.67	847.712	20	20	15	18.3333	1.66667	15	10	0	8.33333	4.40959	10	0	0	3.33333	3.33333
	242.7	7302	4936	6857	6365	725.956	40	15	40	31.6667	8.33333	10	0	5	5	2.88675	25	10	0	11.6667	7.26483
	243.5	7428	4976	6602	6335.33	720.28	10	5	35	16.6667	9.27961	5	5	0	3.33333	1.66667	10	5	0	5	2.88675
	244.3	7352	4506	7022	6293.33	898.73	20	30	25	25	2.88675	10	5	0	5	2.88675	0	0	0	0	0
	245.1	7312	4851	7032	6398.33	777.878	55	20	65	46.6667	13.6423	10	5	0	5	2.88675	10	0	5	5	2.88675
	245.9	7062	4606	6542	6070	747.233	30	25	35	30	2.88675	0	0	0	0	0	10	0	10	6.66667	3.33333
	246.7	6752	4646	7012	6136.67	749.103	10	30	35	25	7.63763	0	10	0	3.33333	3.33333	0	15	10	8.33333	4.40959
	247.5	6962	4676	6882	6173.33	749.023	10	25	40	25	8.66025	5	10	20	11.6667	4.40959	30	10	0	13.3333	8.81917
	248.3	6672	4486	6827	5995	755.826	25	5	25	18.3333	6.66667	0	0	0	0	0	5	5	10	6.66667	1.66667
	249.1	7463	4656	7182	6433.67	892.527	0	35	15	16.6667	10.1379	25	0	5	10	7.63763	20	5	0	8.33333	6.00925
	249.9	7027	4456	7803	6428.67	1011.45	15	30	30	25	5	10	5	10	8.33333	1.66667	15	0	5	6.66667	4.40959
	250.7	7062	4751	7117	6310	779.662	15	15	55	28.3333	13.3333	0	5	5	3.33333	1.66667	10	5	15	10	2.88675
	251.5	6897	4516	6807	6073.33	779.1	15	20	35	23.3333	6.00925	0	10	20	10	5.7735	10	5	0	5	2.88675
	252.3	7107	4526	6832	6155	818.36	30	20	40	30	5.7735	15	0	5	6.66667	4.40959	15	0	0	5	5
	253.1	7037	4616	6842	6165	776.543	30	25	50	35	7.63763	5	0	10	5	2.88675	10	0	15	8.33333	4.40959
	253.9	7162	4636	6737	6178.33	780.865	15	20	35	23.3333	6.00925	5	5	5	5	0	25	15	0	13.3333	7.26483
	254.7	7082	4716	7047	6281.67	782.899	30	30	70	43.3333	13.3333	10	15	5	10	2.88675	20	0	10	10	5.7735
	255.5	6677	4486	6557	5906.67	711.178	30	25	45	33.3333	6.00925	10	0	15	8.33333	4.40959	0	5	0	1.66667	1.66667
	256.3	6637	4496	7032	6055	787.796	25	20	25	23.3333	1.66667	15	15	0	10	5	20	5	5	10	5
	257.1	6947	4316	6687	5983.33	837.038	5	15	25	15	5.7735	5	10	5	6.66667	1.66667	5	5	5	5	0
	257.9	6472	4301	6517	5763.33	731.282	0	15	65	26.6667	19.6497	5	5	0	3.33333	1.66667	10	0	5	5	2.88675
	258.6	6927	4696	6587	6070	693.976	5	15	20	13.3333	4.40959	5	5	15	8.33333	3.33333	15	0	10	8.33333	4.40959
	259.4	6827	4196	7312	6111.67	968.012	30	25	20	25	2.88675	0	5	5	3.33333	1.66667	10	10	10	10	0
	260.2	6952	4501	6527	5993.33	756.186	15	25	40	26.6667	7.26483	15	5	10	10	2.88675	10	10	5	8.33333	1.66667
	261	6587	4001	6862	5816.67	911.298	20	30	30	26.6667	3.33333	5	5	0	3.33333	1.66667	25	15	0	13.3333	7.26483
	261.8	6657	4366	6932	5985	813.383	10	10	35	18.3333	8.33333	15	0	5	6.66667	4.40959	15	5	0	6.66667	4.40959
	262.6	6547	4326	6962	5945	818.317	10	30	30	23.3333	6.66667	25	0	0	8.33333	8.33333	5	25	5	11.6667	6.66667
	263.4	6802	4151	6727	5893.33	871.436	25	25	25	25	0	15	5	0	6.66667	4.40959	15	10	0	8.33333	4.40959
	264.2	6832	4171	6737	5913.33	871.598	15	20	15	16.6667	1.66667	0	10	5	5	2.88675	15	10	20	15	2.88675
	265	6427	4216	6342	5661.67	723.25	20	15	50	28.3333	10.9291	20	10	10	13.3333	3.33333	10	10	10	10	0
	265.8	6432	4015	6537	5661.33	823.725	20	30	55	35	10.4083	10	10	0	6.66667	3.33333	20	5	0	8.33333	6.00925
	266.6	5957	4176	6487	5540	698.951	25	30	45	33.3333	6.00925	5	0	10	5	2.88675	20	5	0	8.33333	6.00925
	267.4	6477	3961	6372	5603.33	821.726	15	20	15	16.6667	1.66667	10	10	20	13.3333	3.33333	25	10	20	18.3333	4.40959
	268.2	6037	3886	6692	5538.33	847.528	0	15	45	20	13.2288	0	5	0	1.66667	1.66667	5	5	15	8.33333	3.33333
	269	6427	4111	6267	5601.67	746.763	20	40	25	28.3333	6.00925	10	5	5	6.66667	1.66667	5	10	5	6.66667	1.66667
	269.8	6222	4011	6482	5571.67	783.935	10	20	30	20	5.7735	5	0	20	8.33333	6.00925	15	0	10	8.33333	4.40959
	270.6	6237	4161	6182	5526.67	683.018	35	35	15	28.3333	6.66667	0	5	0	1.66667	1.66667	10	5	5	6.66667	1.66667
	271.4	6232	3856	6152	5413.33	779.009	15	15	40	23.3333	8.33333	5	10	20	11.6667	4.40959	5	15	20	13.3333	4.40959
	272.2	6282	3956	6607	5615	834.789	30	10	60	33.3333	14.5297	5	5	0	3.33333	1.66667	5	20	15	13.3333	4.40959
	273	5872	4191	6192	5418.33	620.58	15	30	35	26.6667	6.00925	15	10	0	8.33333	4.40959	10	5	5	6.66667	1.66667
	273.8	6297	3791	6052	5380	797.642	25	10	55	30	13.2288	0	25	5	10	7.63763	15	15	10	13.3333	1.66667
	274.6	6007	3991	6192	5396.67	704.859	15	10	30	18.3333	6.00925	5	10	5	6.66667	1.66667	20	15	0	11.6667	6.00925
	275.4	5882	3631	6272	5261.67	823.07	0	60	40	33.3333	17.6383	5	10	20	11.6667	4.40959	15	5	10	10	2.88675
	276.2	6002	3881	6277	5386.67	757.007	5	5	40	16.6667	11.6667	5	20	15	13.3333	4.40959	20	0	10	10	5.7735
	277	5782	3986	6152	5306.67	668.916	30	20	30	26.6667	3.33333	0	15	0	5	5	15	10	0	8.33333	4.40959
	277.7	6372	3936	6412	5573.33	818.748	25	20	25	23.3333	1.66667	5	5	0	3.33333	1.66667	25	5	10	13.3333	6.00925
	278.5	5987	3946	6097	5343.33	699.388	20	25	40	28.3333	6.00925	10	20	0	10	5.7735	10	10	0	6.66667	3.33333
	279.3	6077	3691	6147	5305	807.253	20	20	35	25	5	15	5	5	8.33333	3.33333	20	5	10	11.6667	4.40959
	280.1	5676	3786	6002	5154.67	690.774	5	20	20	15	5	5	10	0	5	2.88675	30	0	0	10	10
	280.9	5897	3551	5992	5146.67	798.305	50	15	55	40	12.5831	5	5	15	8.33333	3.33333	5	5	5	5	0
	281.7	5947	3726	5506	5059.67	678.877	5	25	15	15	5.7735	0	5	5	3.33333	1.66667	0	0	5	1.66667	1.66667
	282.5	7753	3506	6057	5772	1234.26	10	20	35	21.6667	7.26483	5	0	5	3.33333	1.66667	10	15	0	8.33333	4.40959
	283.3	5927	3701	6042	5223.33	761.89	15	10	30	18.3333	6.00925	10	10	5	8.33333	1.66667	25	0	10	11.6667	7.26483
	284.1	5777	3626	5626	5009.67	693.205	15	5	55	25	15.2753	15	0	0	5	5	5	10	5	6.66667	1.66667
	284.9	5737	3606	5777	5040	717.093	10	15	15	13.3333	1.66667	0	20	5	8.33333	6.00925	5	15	5	8.33333	3.33333
	285.7	5601	3571	5696	4956	693.043	10	20	30	20	5.7735	10	0	30	13.3333	8.81917	15	15	0	10	5
	286.5	5797	3486	5486	4923	724.087	20	5	25	16.6667	6.00925	10	5	0	5	2.88675	10	10	10	10	0
	287.3	5822	3416	5882	5040	812.185	20	0	25	15	7.63763	15	10	0	8.33333	4.40959	25	5	5	11.6667	6.66667
	288.1	5321	3626	5772	4906.33	653.271	20	15	30	21.6667	4.40959	0	0	5	1.66667	1.66667	10	5	0	5	2.88675
	288.9	5571	3240	6022	4944.33	862.055	25	20	35	26.6667	4.40959	15	0	5	6.66667	4.40959	10	15	10	11.6667	1.66667
	289.7	5937	3396	5416	4916.33	774.902	10	10	40	20	10	20	0	0	6.66667	6.66667	15	5	5	8.33333	3.33333
	290.5	5521	3220	5656	4799	790.461	5	10	35	16.6667	9.27961	10	0	5	5	2.88675	10	15	15	13.3333	1.66667
	291.3	5186	3160	5316	4554	698.01	15	15	15	15	0	0	10	0	3.33333	3.33333	0	5	10	5	2.88675
	292.1	5616	3075	5441	4710.67	819.392	20	20	50	30	10	5	10	10	8.33333	1.66667	15	0	20	11.6667	6.00925
	292.9	5151	3125	5356	4544	711.964	25	10	25	20	5	5	5	5	5	0	5	5	20	10	5
	293.7	5051	2920	5041	4337.33	708.673	10	5	15	10	2.88675	5	10	5	6.66667	1.66667	20	10	0	10	5.7735
	294.5	4951	3210	5386	4515.67	664.801	30	15	25	23.3333	4.40959	10	10	0	6.66667	3.33333	30	0	0	10	10
	295.3	4876	2975	5406	4419	738.033	20	15	30	21.6667	4.40959	0	10	0	3.33333	3.33333	10	10	5	8.33333	1.66667
	296.1	5276	3080	5101	4485.67	704.647	5	20	45	23.3333	11.6667	10	0	5	5	2.88675	25	10	0	11.6667	7.26483
	296.8	4951	2885	5136	4324	721.479	15	25	35	25	5.7735	10	5	15	10	2.88675	5	10	15	10	2.88675
	297.6	4711	2815	5056	4194	696.656	5	15	10	10	2.88675	5	10	0	5	2.88675	10	5	5	6.66667	1.66667
	298.4	4856	3015	5171	4347.33	672.344	30	10	10	16.6667	6.66667	0	20	10	10	5.7735	5	5	0	3.33333	1.66667
	299.2	4961	3050	4931	4314	632.059	40	20	50	36.6667	8.81917	15	20	0	11.6667	6.00925	15	0	0	5	5
	300	4901	2920	5081	4300.67	692.286	30	20	30	26.6667	3.33333	0	5	0	1.66667	1.66667	5	0	0	1.66667	1.66667
	300.8	5566	2635	5251	4484	928.961	20	25	20	21.6667	1.66667	0	0	20	6.66667	6.66667	15	5	5	8.33333	3.33333
	301.6	4816	2770	4621	4069	651.935	30	20	45	31.6667	7.26483	20	15	15	16.6667	1.66667	10	10	0	6.66667	3.33333
	302.4	4741	2730	5021	4164	721.542	25	5	25	18.3333	6.66667	5	15	0	6.66667	4.40959	5	0	0	1.66667	1.66667
	303.2	4816	2750	4921	4162.33	706.817	25	40	30	31.6667	4.40959	5	0	10	5	2.88675	5	10	5	6.66667	1.66667
	304	4431	2735	4741	3969	623.456	5	20	30	18.3333	7.26483	15	5	0	6.66667	4.40959	10	5	5	6.66667	1.66667
	304.8	4596	2705	4716	4005.67	651.255	5	20	10	11.6667	4.40959	0	0	0	0	0	5	0	5	3.33333	1.66667
	305.6	4891	2785	4721	4132.33	675.452	25	15	20	20	2.88675	5	10	5	6.66667	1.66667	10	5	5	6.66667	1.66667
	306.4	4586	2720	4796	4034	659.791	15	20	35	23.3333	6.00925	5	20	0	8.33333	6.00925	5	0	0	1.66667	1.66667
	307.2	4416	2420	4566	3800.67	691.69	10	5	25	13.3333	6.00925	10	5	0	5	2.88675	20	0	15	11.6667	6.00925
	308	4586	2450	4711	3915.67	733.721	25	15	10	16.6667	4.40959	15	0	0	5	5	10	5	0	5	2.88675
	308.8	4406	2365	4656	3809	725.598	15	35	10	20	7.63763	5	10	5	6.66667	1.66667	15	25	15	18.3333	3.33333
	309.6	4196	2550	4426	3724	590.743	35	10	25	23.3333	7.26483	5	5	5	5	0	10	0	5	5	2.88675
	310.4	4141	2290	4751	3727.33	739.926	25	15	15	18.3333	3.33333	10	5	10	8.33333	1.66667	20	5	10	11.6667	4.40959
	311.2	4231	2310	4446	3662.33	679.009	20	10	15	15	2.88675	25	15	5	15	5.7735	5	0	10	5	2.88675
	312	4131	2340	4351	3607.33	636.841	20	5	25	16.6667	6.00925	5	25	0	10	7.63763	0	15	0	5	5
	312.8	4201	2245	4526	3657.33	712.372	20	0	15	11.6667	6.00925	5	15	5	8.33333	3.33333	25	15	25	21.6667	3.33333
	313.6	4236	2380	4446	3687.33	656.472	5	10	10	8.33333	1.66667	15	10	0	8.33333	4.40959	10	5	0	5	2.88675
	314.4	4276	2385	4306	3655.67	635.392	5	0	35	13.3333	10.9291	5	0	0	1.66667	1.66667	5	15	5	8.33333	3.33333
	315.2	4236	2480	4406	3707.33	615.626	20	5	10	11.6667	4.40959	0	5	0	1.66667	1.66667	0	0	0	0	0
	315.9	4241	2420	4881	3847.33	737.193	30	15	10	18.3333	6.00925	0	15	10	8.33333	4.40959	15	10	15	13.3333	1.66667
	316.7	5041	2200	4206	3815.67	843.028	0	15	20	11.6667	6.00925	10	10	0	6.66667	3.33333	20	5	15	13.3333	4.40959
	317.5	4181	2340	4216	3579	619.582	15	10	20	15	2.88675	0	20	10	10	5.7735	30	15	5	16.6667	7.26483
	318.3	4086	2355	4301	3580.67	615.968	5	15	15	11.6667	3.33333	0	20	5	8.33333	6.00925	10	5	5	6.66667	1.66667
	319.1	4071	2430	4276	3592.33	584.172	5	15	0	6.66667	4.40959	0	25	5	10	7.63763	15	0	0	5	5
	319.9	4511	2520	4556	3862.33	671.292	10	15	15	13.3333	1.66667	5	5	0	3.33333	1.66667	20	5	5	10	5
	320.7	4151	2330	4221	3567.33	618.997	0	5	25	10	7.63763	5	15	5	8.33333	3.33333	10	5	15	10	2.88675
	321.5	4321	2350	4256	3642.33	646.439	10	5	30	15	7.63763	0	40	10	16.6667	12.0185	10	10	5	8.33333	1.66667
	322.3	4211	2340	4191	3580.67	620.36	15	10	25	16.6667	4.40959	5	10	5	6.66667	1.66667	5	0	5	3.33333	1.66667
	323.1	3836	2475	4146	3485.67	513.196	10	15	20	15	2.88675	5	5	5	5	0	5	10	5	6.66667	1.66667
	323.9	4181	2005	4116	3434	714.746	10	15	10	11.6667	1.66667	10	15	5	10	2.88675	10	10	10	10	0
	324.7	4286	2060	4206	3517.33	729.033	5	5	10	6.66667	1.66667	0	15	10	8.33333	4.40959	10	10	5	8.33333	1.66667
	325.5	3756	1915	3876	3182.33	634.613	30	0	5	11.6667	9.27961	5	15	0	6.66667	4.40959	10	0	10	6.66667	3.33333
	326.3	3726	2045	3606	3125.67	541.443	5	10	35	16.6667	9.27961	10	0	0	3.33333	3.33333	20	5	20	15	5
	327.1	3586	1985	4251	3274	672.482	0	10	5	5	2.88675	0	15	0	5	5	5	5	10	6.66667	1.66667
	327.9	3701	1870	3626	3065.67	598.225	20	5	5	10	5	0	15	0	5	5	20	10	30	20	5.7735
	328.7	3536	1985	3531	3017.33	516.169	10	10	5	8.33333	1.66667	20	15	5	13.3333	4.40959	10	0	5	5	2.88675
	329.5	3576	2570	3606	3250.67	340.444	10	5	25	13.3333	6.00925	5	15	5	8.33333	3.33333	5	0	15	6.66667	4.40959
	330.3	3426	1840	3956	3074	635.687	10	5	10	8.33333	1.66667	25	10	0	11.6667	7.26483	15	0	10	8.33333	4.40959
	331.1	3791	2060	3661	3170.67	556.6	10	15	5	10	2.88675	5	0	5	3.33333	1.66667	10	5	0	5	2.88675
	331.9	3751	1820	3476	3015.67	603.081	10	5	5	6.66667	1.66667	10	0	0	3.33333	3.33333	20	10	0	10	5.7735
	332.7	3586	1885	3811	3094	607.979	10	10	10	10	0	0	15	5	6.66667	4.40959	5	5	5	5	0
	333.5	3591	2050	3821	3154	555.979	0	5	15	6.66667	4.40959	5	10	15	10	2.88675	10	10	5	8.33333	1.66667
	334.3	3561	1955	3721	3079	563.895	5	15	15	11.6667	3.33333	5	5	5	5	0	10	5	10	8.33333	1.66667
	335	3541	2040	3911	3164	572.06	0	10	10	6.66667	3.33333	5	15	25	15	5.7735	15	10	20	15	2.88675
	335.8	3476	2005	3671	3050.67	525.855	5	5	5	5	0	0	5	10	5	2.88675	5	5	5	5	0
	336.6	3766	1950	3736	3150.67	600.396	20	0	30	16.6667	8.81917	15	10	0	8.33333	4.40959	30	5	10	15	7.63763
	337.4	3746	1830	3921	3165.67	669.741	0	5	10	5	2.88675	5	20	10	11.6667	4.40959	45	0	15	20	13.2288
	338.2	3411	1920	3896	3075.67	594.553	10	5	15	10	2.88675	10	0	0	3.33333	3.33333	15	15	0	10	5
	339	3416	1890	3771	3025.67	577.007	30	5	20	18.3333	7.26483	5	20	5	10	5	35	5	10	16.6667	9.27961
	339.8	3556	1895	3576	3009	557.03	15	5	40	20	10.4083	0	20	0	6.66667	6.66667	0	5	0	1.66667	1.66667
	340.6	3250	1690	3641	2860.33	595.953	15	15	10	13.3333	1.66667	0	5	5	3.33333	1.66667	30	0	0	10	10
	341.4	3060	1870	3731	2887	544.144	10	0	15	8.33333	4.40959	5	25	0	10	7.63763	5	10	5	6.66667	1.66667
	342.2	3551	2060	3486	3032.33	486.529	10	10	20	13.3333	3.33333	25	10	5	13.3333	6.00925	10	0	15	8.33333	4.40959
	343	3311	2090	3436	2945.67	429.352	10	20	10	13.3333	3.33333	5	25	20	16.6667	6.00925	0	5	5	3.33333	1.66667
	343.8	3145	1690	3581	2805.33	571.693	10	5	15	10	2.88675	15	0	15	10	5	30	0	0	10	10
	344.6	2815	1830	3446	2697	470.215	25	5	15	15	5.7735	25	5	0	10	7.63763	5	10	15	10	2.88675
	345.4	3255	1760	3621	2878.67	569.225	20	10	5	11.6667	4.40959	10	10	0	6.66667	3.33333	15	5	0	6.66667	4.40959
	346.2	3466	1775	3676	2972.33	601.728	0	10	30	13.3333	8.81917	10	0	5	5	2.88675	5	15	10	10	2.88675
	347	3270	1770	3491	2843.67	540.611	5	20	10	11.6667	4.40959	10	10	10	10	0	10	0	25	11.6667	7.26483
	347.8	3461	1725	3646	2944	611.835	5	5	15	8.33333	3.33333	25	5	5	11.6667	6.66667	0	0	10	3.33333	3.33333
	348.6	3551	1985	3541	3025.67	520.341	0	30	10	13.3333	8.81917	0	10	0	3.33333	3.33333	15	20	0	11.6667	6.00925
	349.4	3396	1805	3431	2877.33	536.262	5	10	10	8.33333	1.66667	20	10	20	16.6667	3.33333	5	10	15	10	2.88675
	350.2	3035	1830	3436	2767	482.589	5	15	5	8.33333	3.33333	15	0	5	6.66667	4.40959	5	0	10	5	2.88675
	351	3000	1705	3616	2773.67	563.146	20	10	15	15	2.88675	10	5	0	5	2.88675	10	0	15	8.33333	4.40959
	351.8	3160	1780	3411	2783.67	507.037	25	20	10	18.3333	4.40959	0	10	5	5	2.88675	5	5	15	8.33333	3.33333
	352.6	3010	1635	3521	2722	563.163	10	25	5	13.3333	6.00925	0	0	0	0	0	5	10	5	6.66667	1.66667
	353.4	3115	1645	3290	2683.33	521.619	5	5	15	8.33333	3.33333	0	0	5	1.66667	1.66667	15	10	0	8.33333	4.40959
	354.1	3170	1940	3426	2845.33	458.659	50	5	10	21.6667	14.24	20	25	0	15	7.63763	30	10	5	15	7.63763
	354.9	3090	1630	3376	2698.67	540.674	25	10	10	15	5	10	10	10	10	0	15	5	5	8.33333	3.33333
	355.7	2935	1825	3326	2695.33	449.567	10	5	5	6.66667	1.66667	5	0	0	1.66667	1.66667	25	10	0	11.6667	7.26483
	356.5	2910	1920	3080	2636.67	361.678	5	5	5	5	0	0	0	15	5	5	15	10	0	8.33333	4.40959
	357.3	2760	1775	3230	2588.33	428.703	20	5	5	10	5	0	10	5	5	2.88675	5	5	10	6.66667	1.66667
	358.1	2915	1635	3065	2538.33	453.738	10	5	20	11.6667	4.40959	5	5	5	5	0	15	10	10	11.6667	1.66667
	358.9	2665	1635	3200	2500	459.248	10	0	10	6.66667	3.33333	10	5	10	8.33333	1.66667	5	5	0	3.33333	1.66667
	359.7	2510	1660	3160	2443.33	434.294	10	20	10	13.3333	3.33333	10	15	5	10	2.88675	10	10	10	10	0
	360.5	2585	1675	2995	2418.33	390.057	5	10	20	11.6667	4.40959	10	5	0	5	2.88675	15	5	5	8.33333	3.33333
	361.3	2665	1365	3616	2548.67	652.406	10	10	10	10	0	0	10	0	3.33333	3.33333	5	10	20	11.6667	4.40959
	362.1	2650	1615	2995	2420	414.638	10	10	10	10	0	0	15	5	6.66667	4.40959	10	5	0	5	2.88675
	362.9	2390	1250	2835	2158.33	471.985	20	10	0	10	5.7735	10	5	5	6.66667	1.66667	10	5	15	10	2.88675
	363.7	2475	1580	2860	2305	379.155	0	0	10	3.33333	3.33333	10	5	5	6.66667	1.66667	10	0	0	3.33333	3.33333
	364.5	2560	1550	2795	2301.67	381.907	15	15	15	15	0	0	0	0	0	0	10	10	5	8.33333	1.66667
	365.3	2525	1480	2745	2250	390.203	15	10	0	8.33333	4.40959	10	15	15	13.3333	1.66667	15	5	5	8.33333	3.33333
	366.1	2535	1305	2785	2208.33	457.396	20	30	0	16.6667	8.81917	15	5	0	6.66667	4.40959	5	5	5	5	0
	366.9	2300	1535	2875	2236.67	388.119	15	15	5	11.6667	3.33333	10	20	10	13.3333	3.33333	0	10	0	3.33333	3.33333
	367.7	2245	1445	2750	2146.67	379.916	20	15	10	15	2.88675	5	0	5	3.33333	1.66667	10	5	10	8.33333	1.66667
	368.5	2380	1310	2460	2050	370.72	10	0	5	5	2.88675	10	10	15	11.6667	1.66667	0	10	0	3.33333	3.33333
	369.3	2425	1500	2500	2141.67	321.563	10	20	0	10	5.7735	5	15	25	15	5.7735	5	0	20	8.33333	6.00925
	370.1	2320	1305	2435	2020	359.038	15	10	20	15	2.88675	5	5	5	5	0	15	5	10	10	2.88675
	370.9	2400	1205	2450	2018.33	406.923	15	15	30	20	5	0	10	10	6.66667	3.33333	10	0	10	6.66667	3.33333
	371.7	2080	1855	2560	2165	207.906	0	5	10	5	2.88675	0	10	5	5	2.88675	5	5	0	3.33333	1.66667
	372.5	2150	1205	2455	1936.67	376.279	10	10	10	10	0	5	5	10	6.66667	1.66667	15	0	20	11.6667	6.00925
	373.2	2425	1325	2550	2100	389.176	10	30	10	16.6667	6.66667	10	5	15	10	2.88675	15	0	0	5	5
	374	2175	1110	2480	1921.67	415.274	10	10	0	6.66667	3.33333	0	10	10	6.66667	3.33333	5	10	5	6.66667	1.66667
	374.8	2010	1330	2465	1935	329.785	10	15	10	11.6667	1.66667	15	5	10	10	2.88675	10	10	0	6.66667	3.33333
	375.6	2185	1380	2425	1996.67	316.021	5	10	15	10	2.88675	10	0	15	8.33333	4.40959	5	5	0	3.33333	1.66667
	376.4	2180	1270	2320	1923.33	329.157	0	20	15	11.6667	6.00925	10	0	5	5	2.88675	15	5	15	11.6667	3.33333
	377.2	2125	1265	2360	1916.67	332.82	5	5	5	5	0	10	10	5	8.33333	1.66667	10	0	5	5	2.88675
	378	2160	1245	1995	1800	281.558	15	30	0	15	8.66025	5	5	5	5	0	15	5	5	8.33333	3.33333
	378.8	2195	1245	2470	1970	371.091	5	25	0	10	7.63763	5	5	0	3.33333	1.66667	5	15	5	8.33333	3.33333
	379.6	2080	1295	2120	1831.67	268.582	5	5	5	5	0	10	10	10	10	0	10	20	10	13.3333	3.33333
	380.4	2165	1215	2260	1880	333.629	20	10	15	15	2.88675	5	10	10	8.33333	1.66667	0	5	5	3.33333	1.66667
	381.2	2115	1375	2215	1901.67	264.911	5	15	5	8.33333	3.33333	10	0	10	6.66667	3.33333	15	15	5	11.6667	3.33333
	382	2030	1175	2345	1850	349.535	10	25	15	16.6667	4.40959	15	10	0	8.33333	4.40959	35	15	0	16.6667	10.1379
	382.8	1970	1265	2160	1798.33	272.249	10	10	5	8.33333	1.66667	0	15	10	8.33333	4.40959	5	5	15	8.33333	3.33333
	383.6	1920	1240	2330	1830	317.857	0	15	10	8.33333	4.40959	0	5	0	1.66667	1.66667	15	10	0	8.33333	4.40959
	384.4	2085	1130	2145	1786.67	328.79	10	25	5	13.3333	6.00925	10	10	5	8.33333	1.66667	20	5	0	8.33333	6.00925
	385.2	1905	1160	2135	1733.33	294.255	0	5	10	5	2.88675	0	5	5	3.33333	1.66667	10	5	5	6.66667	1.66667
	386	1900	1090	2110	1700	310.966	0	10	5	5	2.88675	10	20	5	11.6667	4.40959	25	5	5	11.6667	6.66667
	386.8	1875	1185	2195	1751.67	298.012	0	0	15	5	5	5	0	30	11.6667	9.27961	5	10	10	8.33333	1.66667
	387.6	1955	1170	2245	1790	321.105	10	10	10	10	0	10	5	5	6.66667	1.66667	15	15	0	10	5
	388.4	1995	1140	2225	1786.67	330.08	45	10	10	21.6667	11.6667	10	15	10	11.6667	1.66667	5	5	5	5	0
	389.2	1720	1230	2315	1755	313.701	20	0	15	11.6667	6.00925	0	10	15	8.33333	4.40959	0	5	0	1.66667	1.66667
	390	1935	1065	1995	1665	300.5	0	20	10	10	5.7735	25	25	0	16.6667	8.33333	30	0	20	16.6667	8.81917
	390.8	1880	1175	2065	1706.67	271.145	20	10	10	13.3333	3.33333	0	5	5	3.33333	1.66667	15	0	10	8.33333	4.40959
	391.6	1860	1190	2025	1691.67	255.316	5	5	5	5	0	10	5	15	10	2.88675	15	5	0	6.66667	4.40959
	392.3	1820	1120	2140	1693.33	301.183	10	10	10	10	0	5	0	5	3.33333	1.66667	0	5	10	5	2.88675
	393.1	1815	1155	2160	1710	294.83	15	10	10	11.6667	1.66667	5	0	10	5	2.88675	30	5	5	13.3333	8.33333
	393.9	1780	1155	2245	1726.67	315.784	10	20	10	13.3333	3.33333	0	10	10	6.66667	3.33333	10	10	10	10	0
	394.7	2065	1070	2295	1810	375.91	5	5	15	8.33333	3.33333	0	10	5	5	2.88675	5	0	10	5	2.88675
	395.5	1845	1175	1940	1653.33	240.734	15	20	25	20	2.88675	25	5	10	13.3333	6.00925	10	5	15	10	2.88675
	396.3	1825	1085	2160	1690	317.582	0	20	15	11.6667	6.00925	20	5	5	10	5	5	5	10	6.66667	1.66667
	397.1	1830	1110	2625	1855	437.521	15	5	10	10	2.88675	10	5	20	11.6667	4.40959	0	15	5	6.66667	4.40959
	397.9	1855	760	1965	1526.67	384.646	15	10	5	10	2.88675	0	15	15	10	5	15	0	20	11.6667	6.00925
	398.7	1880	1260	2040	1726.67	237.861	10	5	5	6.66667	1.66667	5	5	0	3.33333	1.66667	20	0	5	8.33333	6.00925
	399.5	1725	1065	2445	1745	398.497	5	0	10	5	2.88675	15	25	0	13.3333	7.26483	10	5	15	10	2.88675
	400.3	1895	1145	2170	1736.67	306.3	0	15	5	6.66667	4.40959	5	15	5	8.33333	3.33333	15	5	10	10	2.88675
	401.1	1880	1145	2010	1678.33	269.294	0	10	5	5	2.88675	5	20	15	13.3333	4.40959	25	20	0	15	7.63763
	401.9	1690	1080	1915	1561.67	249.438	15	20	5	13.3333	4.40959	0	5	5	3.33333	1.66667	15	5	5	8.33333	3.33333
	402.7	1670	1060	2210	1646.67	332.181	10	5	0	5	2.88675	10	0	10	6.66667	3.33333	5	5	5	5	0
	403.5	1690	1195	2095	1660	260.24	0	20	15	11.6667	6.00925	5	5	15	8.33333	3.33333	20	15	10	15	2.88675
	404.3	1775	975	1960	1570	302.255	5	15	10	10	2.88675	5	5	5	5	0	15	10	10	11.6667	1.66667
	405.1	1700	1220	2120	1680	260	15	5	15	11.6667	3.33333	10	10	10	10	0	5	0	0	1.66667	1.66667
	405.9	1645	1090	2160	1631.67	308.954	10	15	0	8.33333	4.40959	5	40	5	16.6667	11.6667	15	10	0	8.33333	4.40959
	406.7	1760	1160	2195	1705	300.042	0	0	5	1.66667	1.66667	15	25	5	15	5.7735	5	15	10	10	2.88675
	407.5	1730	1025	2010	1588.33	293.035	15	15	5	11.6667	3.33333	5	20	0	8.33333	6.00925	10	15	10	11.6667	1.66667
	408.3	1885	1145	2025	1685	273.008	10	0	0	3.33333	3.33333	10	5	5	6.66667	1.66667	10	0	5	5	2.88675
	409.1	1720	990	2130	1613.33	333.383	15	10	0	8.33333	4.40959	10	30	5	15	7.63763	15	0	10	8.33333	4.40959
	409.9	1700	1170	1990	1620	240.069	10	5	10	8.33333	1.66667	20	10	25	18.3333	4.40959	0	5	10	5	2.88675
	410.7	1800	945	1920	1555	306.961	5	15	5	8.33333	3.33333	10	10	5	8.33333	1.66667	5	5	5	5	0
	411.4	1610	1100	2020	1576.67	266.104	5	20	25	16.6667	6.00925	10	15	5	10	2.88675	10	0	5	5	2.88675
	412.2	1635	1340	2020	1665	196.871	15	0	10	8.33333	4.40959	0	10	10	6.66667	3.33333	20	5	0	8.33333	6.00925
	413	1830	1115	2020	1655	275.515	15	10	20	15	2.88675	5	10	10	8.33333	1.66667	5	5	15	8.33333	3.33333
	413.8	1770	1125	2080	1658.33	281.282	5	5	5	5	0	10	5	0	5	2.88675	5	0	0	1.66667	1.66667
	414.6	1735	1100	1910	1581.67	246.075	0	5	20	8.33333	6.00925	0	5	10	5	2.88675	0	10	5	5	2.88675
	415.4	1740	1100	1945	1595	254.477	5	15	5	8.33333	3.33333	10	5	15	10	2.88675	20	5	0	8.33333	6.00925
	416.2	1665	1150	2085	1633.33	270.375	35	10	0	15	10.4083	5	0	5	3.33333	1.66667	5	10	0	5	2.88675
	417	1625	1230	2100	1651.67	251.501	0	5	0	1.66667	1.66667	0	5	30	11.6667	9.27961	10	5	5	6.66667	1.66667
	417.8	1570	1105	2240	1638.33	329.423	0	10	15	8.33333	4.40959	10	5	5	6.66667	1.66667	10	5	15	10	2.88675
	418.6	1595	1085	2045	1575	277.308	5	20	0	8.33333	6.00925	0	10	15	8.33333	4.40959	15	10	5	10	2.88675
	419.4	1765	1145	2025	1645	261.024	0	10	10	6.66667	3.33333	5	5	5	5	0	10	5	0	5	2.88675
	420.2	1700	1105	2150	1651.67	302.632	0	5	10	5	2.88675	0	0	10	3.33333	3.33333	5	5	0	3.33333	1.66667
	421	1750	1175	2125	1683.33	276.26	15	0	5	6.66667	4.40959	0	10	0	3.33333	3.33333	10	0	10	6.66667	3.33333
	421.8	1585	1230	2055	1623.33	238.927	15	30	15	20	5	0	0	0	0	0	15	10	15	13.3333	1.66667
	422.6	1555	1180	2025	1586.67	244.444	5	5	10	6.66667	1.66667	5	15	0	6.66667	4.40959	15	5	5	8.33333	3.33333
	423.4	1770	950	1995	1571.67	317.547	5	10	0	5	2.88675	10	5	5	6.66667	1.66667	10	5	10	8.33333	1.66667
	424.2	1595	1055	2300	1650	360.451	10	25	10	15	5	5	0	5	3.33333	1.66667	15	5	5	8.33333	3.33333
	425	1735	1130	2020	1628.33	262.398	10	0	10	6.66667	3.33333	0	5	0	1.66667	1.66667	15	0	5	6.66667	4.40959
	425.8	1630	1085	1890	1535	237.188	0	5	0	1.66667	1.66667	5	0	15	6.66667	4.40959	10	10	5	8.33333	1.66667
	426.6	1710	1180	2015	1635	243.943	10	10	20	13.3333	3.33333	0	10	5	5	2.88675	20	5	0	8.33333	6.00925
	427.4	1650	1165	2025	1613.33	248.937	15	20	5	13.3333	4.40959	10	0	10	6.66667	3.33333	0	0	10	3.33333	3.33333
	428.2	1715	1320	2065	1700	215.194	5	15	10	10	2.88675	10	5	0	5	2.88675	10	10	10	10	0
	429	1865	1065	1960	1630	283.828	15	5	5	8.33333	3.33333	10	5	5	6.66667	1.66667	0	10	15	8.33333	4.40959
	429.8	1805	1225	2155	1728.33	271.191	0	10	5	5	2.88675	15	10	0	8.33333	4.40959	5	15	0	6.66667	4.40959
	430.5	1475	1095	2040	1536.67	274.535	5	5	5	5	0	10	0	0	3.33333	3.33333	20	5	10	11.6667	4.40959
	431.3	1920	1270	2010	1733.33	233.119	0	5	10	5	2.88675	0	5	5	3.33333	1.66667	5	10	10	8.33333	1.66667
	432.1	1625	1105	2025	1585	266.333	0	10	0	3.33333	3.33333	10	5	5	6.66667	1.66667	5	0	0	1.66667	1.66667
	432.9	1725	1145	2035	1635	260.832	15	0	5	6.66667	4.40959	5	5	5	5	0	20	5	15	13.3333	4.40959
	433.7	1640	1360	1880	1626.67	150.259	5	15	5	8.33333	3.33333	5	5	10	6.66667	1.66667	10	5	0	5	2.88675
	434.5	1590	1275	1995	1620	208.387	5	10	15	10	2.88675	5	5	0	3.33333	1.66667	10	5	5	6.66667	1.66667
	435.3	1810	1180	2000	1663.33	247.813	10	25	5	13.3333	6.00925	10	10	10	10	0	25	20	5	16.6667	6.00925
	436.1	1660	1220	2010	1630	228.546	10	0	10	6.66667	3.33333	15	15	10	13.3333	1.66667	5	5	5	5	0
	436.9	1615	1145	1955	1571.67	234.829	0	40	10	16.6667	12.0185	0	10	15	8.33333	4.40959	10	10	0	6.66667	3.33333
	437.7	1705	1285	2065	1685	225.389	5	0	5	3.33333	1.66667	10	0	10	6.66667	3.33333	0	15	5	6.66667	4.40959
	438.5	1560	1150	2125	1611.67	282.641	15	10	10	11.6667	1.66667	15	5	5	8.33333	3.33333	5	5	5	5	0
	439.3	1490	1195	1975	1553.33	227.382	5	20	10	11.6667	4.40959	5	5	10	6.66667	1.66667	10	5	5	6.66667	1.66667
	440.1	1565	1070	1765	1466.67	206.566	15	15	15	15	0	0	5	10	5	2.88675	20	15	10	15	2.88675
	440.9	1540	860	1905	1435	306.2	15	5	15	11.6667	3.33333	20	10	15	15	2.88675	5	5	5	5	0
	441.7	1660	1080	1810	1516.67	222.586	30	20	0	16.6667	8.81917	0	10	0	3.33333	3.33333	30	5	10	15	7.63763
	442.5	1390	1105	1870	1455	223.215	10	5	0	5	2.88675	15	10	5	10	2.88675	15	15	5	11.6667	3.33333
	443.3	1515	1170	1910	1531.67	213.782	5	15	5	8.33333	3.33333	5	0	10	5	2.88675	5	20	10	11.6667	4.40959
	444.1	1295	1120	1685	1366.67	166.991	10	0	10	6.66667	3.33333	15	0	10	8.33333	4.40959	10	0	25	11.6667	7.26483
	444.9	1540	1025	1900	1488.33	253.908	25	10	5	13.3333	6.00925	10	10	5	8.33333	1.66667	10	15	5	10	2.88675
	445.7	1430	920	1925	1425	290.129	5	30	0	11.6667	9.27961	0	5	0	1.66667	1.66667	10	0	5	5	2.88675
	446.5	1475	995	1840	1436.67	244.682	5	15	0	6.66667	4.40959	0	0	5	1.66667	1.66667	10	5	0	5	2.88675
	447.3	1430	1105	1795	1443.33	199.297	10	5	10	8.33333	1.66667	5	5	0	3.33333	1.66667	5	0	5	3.33333	1.66667
	448.1	1445	1140	1880	1488.33	214.716	5	15	0	6.66667	4.40959	10	0	0	3.33333	3.33333	25	5	5	11.6667	6.66667
	448.9	1375	995	1810	1393.33	235.449	5	5	20	10	5	0	5	0	1.66667	1.66667	10	10	5	8.33333	1.66667
	449.6	1485	940	1870	1431.67	269.789	15	20	5	13.3333	4.40959	0	0	10	3.33333	3.33333	15	10	15	13.3333	1.66667
	450.4	1530	1215	1750	1498.33	155.251	15	10	15	13.3333	1.66667	5	0	15	6.66667	4.40959	10	15	0	8.33333	4.40959
	451.2	1430	1010	1845	1428.33	241.045	10	10	5	8.33333	1.66667	5	10	10	8.33333	1.66667	5	25	0	10	7.63763
	452	1450	1040	1745	1411.67	204.417	10	20	5	11.6667	4.40959	0	0	5	1.66667	1.66667	10	10	10	10	0
	452.8	1455	945	1645	1348.33	208.992	10	10	10	10	0	5	15	0	6.66667	4.40959	0	0	10	3.33333	3.33333
	453.6	1515	1020	1790	1441.67	225.284	25	15	5	15	5.7735	0	0	5	1.66667	1.66667	5	0	0	1.66667	1.66667
	454.4	1270	1145	1870	1428.33	223.762	0	5	10	5	2.88675	15	5	0	6.66667	4.40959	5	0	10	5	2.88675
	455.2	1275	1045	1710	1343.33	194.986	5	20	0	8.33333	6.00925	0	5	10	5	2.88675	20	5	0	8.33333	6.00925
	456	1200	1010	1720	1310	212.211	0	10	5	5	2.88675	20	10	5	11.6667	4.40959	5	10	10	8.33333	1.66667
	456.8	1350	885	1675	1303.33	229.244	5	10	10	8.33333	1.66667	0	5	0	1.66667	1.66667	10	5	10	8.33333	1.66667
	457.6	1235	1000	1555	1263.33	160.84	5	5	5	5	0	5	10	5	6.66667	1.66667	5	0	15	6.66667	4.40959
	458.4	1310	960	1655	1308.33	200.631	10	5	10	8.33333	1.66667	25	10	5	13.3333	6.00925	10	0	0	3.33333	3.33333
	459.2	1230	955	1440	1208.33	140.426	0	5	0	1.66667	1.66667	10	10	10	10	0	0	5	5	3.33333	1.66667
	460	1215	945	1530	1230	169.041	5	10	20	11.6667	4.40959	5	10	5	6.66667	1.66667	5	5	5	5	0
	460.8	1230	1030	1485	1248.33	131.667	0	5	5	3.33333	1.66667	10	10	0	6.66667	3.33333	20	5	0	8.33333	6.00925
	461.6	1205	1040	1735	1326.67	209.649	5	20	10	11.6667	4.40959	5	0	10	5	2.88675	15	10	10	11.6667	1.66667
	462.4	1350	920	1490	1253.33	171.497	10	10	10	10	0	20	0	10	10	5.7735	20	0	5	8.33333	6.00925
	463.2	1240	1000	1625	1288.33	182.033	0	0	0	0	0	0	0	0	0	0	15	0	0	5	5
	464	1115	960	1525	1200	168.548	5	10	10	8.33333	1.66667	0	5	20	8.33333	6.00925	15	5	5	8.33333	3.33333
	464.8	1130	860	1550	1180	200.749	0	5	5	3.33333	1.66667	25	0	5	10	7.63763	5	10	5	6.66667	1.66667
	465.6	1160	885	1400	1148.33	148.782	15	15	10	13.3333	1.66667	5	5	0	3.33333	1.66667	5	20	25	16.6667	6.00925
	466.4	1210	1085	1500	1265	122.916	10	20	15	15	2.88675	0	5	5	3.33333	1.66667	10	0	10	6.66667	3.33333
	467.2	1080	945	1540	1188.33	180.1	15	10	20	15	2.88675	5	10	10	8.33333	1.66667	15	0	0	5	5
	468	1050	1005	1395	1150	123.187	10	25	15	16.6667	4.40959	5	0	0	1.66667	1.66667	10	0	5	5	2.88675
	468.7	1145	990	1465	1200	139.851	0	0	15	5	5	5	10	0	5	2.88675	15	5	5	8.33333	3.33333
	469.5	1110	785	1485	1126.67	202.244	15	10	20	15	2.88675	0	10	5	5	2.88675	25	25	10	20	5
	470.3	1170	825	1350	1115	154.029	10	0	10	6.66667	3.33333	10	15	0	8.33333	4.40959	5	10	5	6.66667	1.66667
	471.1	1005	1010	1550	1188.33	180.839	0	25	5	10	7.63763	5	0	0	1.66667	1.66667	0	5	5	3.33333	1.66667
	471.9	1010	860	1455	1108.33	178.66	0	5	5	3.33333	1.66667	5	0	10	5	2.88675	0	10	0	3.33333	3.33333
	472.7	1105	805	1345	1085	156.205	5	15	10	10	2.88675	0	30	0	10	10	10	15	0	8.33333	4.40959
	473.5	995	900	1385	1093.33	148.39	10	5	5	6.66667	1.66667	0	10	15	8.33333	4.40959	5	5	5	5	0
	474.3	1085	860	1450	1131.67	171.909	15	5	0	6.66667	4.40959	0	10	10	6.66667	3.33333	10	20	0	10	5.7735
	475.1	830	980	1335	1048.33	149.731	5	10	5	6.66667	1.66667	5	0	0	1.66667	1.66667	20	5	10	11.6667	4.40959
	475.9	1175	1055	1420	1216.67	107.406	15	0	15	10	5	10	15	5	10	2.88675	15	0	5	6.66667	4.40959
	476.7	1015	940	1475	1143.33	167.241	0	5	5	3.33333	1.66667	10	5	5	6.66667	1.66667	5	10	5	6.66667	1.66667
	477.5	1085	850	1310	1081.67	132.801	0	10	5	5	2.88675	0	0	5	1.66667	1.66667	15	0	20	11.6667	6.00925
	478.3	1120	875	1335	1110	132.885	5	0	10	5	2.88675	15	5	0	6.66667	4.40959	10	0	5	5	2.88675
	479.1	1210	910	1425	1181.67	149.341	10	5	5	6.66667	1.66667	0	0	0	0	0	5	15	5	8.33333	3.33333
	479.9	1070	955	1315	1113.33	106.158	15	0	0	5	5	0	0	5	1.66667	1.66667	10	20	5	11.6667	4.40959
	480.7	915	865	1310	1030	140.742	5	10	0	5	2.88675	0	5	5	3.33333	1.66667	10	0	5	5	2.88675
	481.5	1000	905	1325	1076.67	127.159	5	15	10	10	2.88675	10	0	5	5	2.88675	5	10	0	5	2.88675
	482.3	1035	835	1415	1095	170.098	5	0	5	3.33333	1.66667	5	0	5	3.33333	1.66667	0	5	5	3.33333	1.66667
	483.1	1100	860	1420	1126.67	162.207	10	10	20	13.3333	3.33333	0	0	5	1.66667	1.66667	20	5	5	10	5
	483.9	1185	1020	1420	1208.33	116.058	10	35	5	16.6667	9.27961	5	10	5	6.66667	1.66667	10	0	0	3.33333	3.33333
	484.7	1050	940	1330	1106.67	116.094	10	10	0	6.66667	3.33333	5	0	5	3.33333	1.66667	10	15	5	10	2.88675
	485.5	1105	840	1435	1126.67	172.103	5	0	10	5	2.88675	0	5	5	3.33333	1.66667	5	5	15	8.33333	3.33333
	486.3	1015	805	1335	1051.67	154.092	5	5	10	6.66667	1.66667	20	5	5	10	5	15	10	0	8.33333	4.40959
	487.1	980	900	1305	1061.67	123.839	15	10	10	11.6667	1.66667	10	5	5	6.66667	1.66667	30	0	0	10	10
	487.8	955	980	1280	1071.67	104.416	5	0	0	1.66667	1.66667	0	0	10	3.33333	3.33333	10	10	0	6.66667	3.33333
	488.6	1075	975	1335	1128.33	107.29	10	10	10	10	0	10	10	15	11.6667	1.66667	25	0	5	10	7.63763
	489.4	1025	835	1295	1051.67	133.458	5	5	5	5	0	0	0	10	3.33333	3.33333	10	10	10	10	0
	490.2	1015	850	1395	1086.67	161.357	10	10	15	11.6667	1.66667	5	0	5	3.33333	1.66667	5	5	0	3.33333	1.66667
	491	945	910	1380	1078.33	151.171	5	5	10	6.66667	1.66667	5	5	20	10	5	10	15	10	11.6667	1.66667
	491.8	1165	985	1295	1148.33	89.8765	5	25	5	11.6667	6.66667	0	0	5	1.66667	1.66667	20	0	5	8.33333	6.00925
	492.6	920	945	1185	1016.67	84.4755	5	5	10	6.66667	1.66667	10	15	0	8.33333	4.40959	5	15	10	10	2.88675
	493.4	1010	965	1250	1075	88.459	15	0	5	6.66667	4.40959	25	0	15	13.3333	7.26483	15	5	5	8.33333	3.33333
	494.2	970	920	1295	1061.67	117.556	10	0	20	10	5.7735	10	0	10	6.66667	3.33333	25	5	5	11.6667	6.66667
	495	1015	940	1265	1073.33	98.2486	0	15	10	8.33333	4.40959	5	5	5	5	0	20	5	0	8.33333	6.00925
	495.8	995	980	1230	1068.33	80.9492	10	15	15	13.3333	1.66667	0	5	0	1.66667	1.66667	15	5	0	6.66667	4.40959
	496.6	985	895	1170	1016.67	80.9492	0	20	0	6.66667	6.66667	5	0	10	5	2.88675	25	0	0	8.33333	8.33333
	497.4	900	915	1400	1071.67	164.224	10	0	10	6.66667	3.33333	5	0	10	5	2.88675	35	0	10	15	10.4083
	498.2	1075	1010	1215	1100	60.4842	0	10	5	5	2.88675	5	10	5	6.66667	1.66667	10	0	10	6.66667	3.33333
	499	965	975	1240	1060	90.0463	5	10	25	13.3333	6.00925	15	5	5	8.33333	3.33333	0	10	0	3.33333	3.33333
	499.8	950	870	1305	1041.67	133.677	5	0	15	6.66667	4.40959	0	0	30	10	10	5	5	0	3.33333	1.66667
	500.6	600	950	1200	916.667	174.005	5	0	15	6.66667	4.40959	10	5	0	5	2.88675	25	0	5	10	7.63763
	501.4	920	865	1400	1061.67	169.91	15	15	10	13.3333	1.66667	0	5	0	1.66667	1.66667	5	10	10	8.33333	1.66667
	502.2	880	920	1335	1045	145.459	0	5	10	5	2.88675	5	5	25	11.6667	6.66667	15	10	10	11.6667	1.66667
	503	995	905	1235	1045	98.4886	0	20	10	10	5.7735	0	5	0	1.66667	1.66667	15	0	5	6.66667	4.40959
	503.8	930	815	1195	980	112.509	5	5	5	5	0	0	5	5	3.33333	1.66667	15	20	5	13.3333	4.40959
	504.6	940	1000	1255	1065	96.566	0	0	20	6.66667	6.66667	0	5	15	6.66667	4.40959	25	15	0	13.3333	7.26483
	505.4	910	910	1255	1025	115	10	0	10	6.66667	3.33333	10	5	0	5	2.88675	25	10	20	18.3333	4.40959
	506.2	845	805	1260	970	145.459	15	10	0	8.33333	4.40959	15	5	5	8.33333	3.33333	5	10	10	8.33333	1.66667
	506.9	820	890	1275	995	141.451	15	0	5	6.66667	4.40959	5	5	10	6.66667	1.66667	5	5	5	5	0
	507.7	880	900	1265	1015	125.133	10	0	10	6.66667	3.33333	15	5	0	6.66667	4.40959	0	5	0	1.66667	1.66667
	508.5	935	865	1085	961.667	64.8931	0	5	10	5	2.88675	5	10	5	6.66667	1.66667	10	10	10	10	0
	509.3	765	950	1205	973.333	127.552	0	5	10	5	2.88675	10	10	5	8.33333	1.66667	5	5	10	6.66667	1.66667
	510.1	840	920	1335	1031.67	153.415	15	0	0	5	5	0	15	0	5	5	5	15	10	10	2.88675
	510.9	780	785	1240	935	152.507	10	10	5	8.33333	1.66667	10	10	5	8.33333	1.66667	5	20	10	11.6667	4.40959
	511.7	855	960	1175	996.667	94.1777	0	15	5	6.66667	4.40959	5	5	0	3.33333	1.66667	10	0	10	6.66667	3.33333
	512.5	860	890	1220	990	115.326	0	10	5	5	2.88675	5	0	0	1.66667	1.66667	15	0	5	6.66667	4.40959
	513.3	860	880	1230	990	120.139	20	0	5	8.33333	6.00925	5	10	10	8.33333	1.66667	10	0	5	5	2.88675
	514.1	960	865	805	876.667	45.1233	5	10	0	5	2.88675	10	15	5	10	2.88675	10	5	5	6.66667	1.66667
	514.9	895	800	1280	991.667	146.752	15	10	10	11.6667	1.66667	0	0	0	0	0	0	15	5	6.66667	4.40959
	515.7	855	925	1215	998.333	110.202	15	10	5	10	2.88675	10	10	0	6.66667	3.33333	20	10	10	13.3333	3.33333
	516.5	1040	965	1225	1076.67	77.2622	5	15	5	8.33333	3.33333	0	20	10	10	5.7735	5	5	5	5	0
	517.3	860	1005	1170	1011.67	89.5514	10	0	5	5	2.88675	5	0	0	1.66667	1.66667	5	15	5	8.33333	3.33333
	518.1	880	950	1185	1005	92.2406	5	5	0	3.33333	1.66667	10	5	5	6.66667	1.66667	15	10	5	10	2.88675
	518.9	865	875	1015	918.333	48.4195	15	10	5	10	2.88675	5	0	5	3.33333	1.66667	20	10	0	10	5.7735
	519.7	820	915	1200	978.333	114.176	5	10	5	6.66667	1.66667	5	5	10	6.66667	1.66667	0	5	0	1.66667	1.66667
	520.5	730	980	1120	943.333	114.066	15	5	15	11.6667	3.33333	0	5	10	5	2.88675	5	5	0	3.33333	1.66667
	521.3	885	880	1110	958.333	75.8471	15	10	5	10	2.88675	5	10	5	6.66667	1.66667	10	35	5	16.6667	9.27961
	522.1	755	680	1110	848.333	132.613	5	0	10	5	2.88675	5	5	10	6.66667	1.66667	5	5	5	5	0
	522.9	820	765	1035	873.333	82.3779	0	0	10	3.33333	3.33333	10	5	5	6.66667	1.66667	20	10	5	11.6667	4.40959
	523.7	865	910	1185	986.667	100.014	0	15	5	6.66667	4.40959	15	10	5	10	2.88675	10	5	5	6.66667	1.66667
	524.5	800	835	1395	1010	192.765	5	10	15	10	2.88675	0	5	5	3.33333	1.66667	10	5	5	6.66667	1.66667
	525.3	850	790	1075	905	86.7468	25	5	0	10	7.63763	10	0	0	3.33333	3.33333	0	5	20	8.33333	6.00925
	526	860	825	1310	998.333	156.161	10	5	0	5	2.88675	0	5	5	3.33333	1.66667	15	25	0	13.3333	7.26483
	526.8	825	850	1265	980	142.683	20	15	15	16.6667	1.66667	0	0	0	0	0	20	20	5	15	5
	527.6	715	695	1125	845	140.119	0	30	5	11.6667	9.27961	0	0	5	1.66667	1.66667	10	5	5	6.66667	1.66667
	528.4	775	770	1095	880	107.51	5	35	5	15	10	10	10	15	11.6667	1.66667	10	10	5	8.33333	1.66667
	529.2	875	750	1165	930	122.916	5	10	10	8.33333	1.66667	5	0	5	3.33333	1.66667	10	0	0	3.33333	3.33333
	530	855	895	1105	951.667	77.5314	10	15	5	10	2.88675	10	10	0	6.66667	3.33333	10	5	5	6.66667	1.66667
	530.8	760	875	1095	910	98.2768	5	15	20	13.3333	4.40959	10	0	0	3.33333	3.33333	5	10	0	5	2.88675
	531.6	765	900	1130	931.667	106.549	10	20	10	13.3333	3.33333	0	0	0	0	0	15	0	5	6.66667	4.40959
	532.4	750	950	1165	955	119.826	15	10	0	8.33333	4.40959	5	5	15	8.33333	3.33333	0	10	0	3.33333	3.33333
	533.2	765	940	1090	931.667	93.9119	15	20	10	15	2.88675	5	20	0	8.33333	6.00925	10	5	10	8.33333	1.66667
	534	845	890	1130	955	88.459	10	10	15	11.6667	1.66667	0	5	15	6.66667	4.40959	10	0	10	6.66667	3.33333
	534.8	780	675	1065	840	116.512	0	10	5	5	2.88675	0	10	0	3.33333	3.33333	10	10	15	11.6667	1.66667
	535.6	700	1010	1040	916.667	108.679	5	5	0	3.33333	1.66667	5	10	0	5	2.88675	10	10	5	8.33333	1.66667
	536.4	835	925	1180	980	103.32	5	25	10	13.3333	6.00925	0	30	0	10	10	0	15	20	11.6667	6.00925
	537.2	800	755	1080	878.333	101.667	0	25	10	11.6667	7.26483	20	0	35	18.3333	10.1379	10	5	15	10	2.88675
	538	675	885	1160	906.667	140.426	5	5	0	3.33333	1.66667	10	0	10	6.66667	3.33333	10	5	0	5	2.88675
	538.8	715	865	1055	878.333	98.3757	0	15	15	10	5	0	5	10	5	2.88675	15	10	0	8.33333	4.40959
	539.6	865	860	1215	980	117.509	0	5	0	1.66667	1.66667	5	0	5	3.33333	1.66667	10	0	10	6.66667	3.33333
	540.4	330	755	1140	741.667	233.922	5	5	0	3.33333	1.66667	5	5	5	5	0	15	0	15	10	5
	541.2	875	920	1230	1008.33	111.592	10	40	5	18.3333	10.9291	10	5	0	5	2.88675	5	0	5	3.33333	1.66667
	542	700	830	1205	911.667	151.392	0	20	5	8.33333	6.00925	5	0	20	8.33333	6.00925	20	5	10	11.6667	4.40959
	542.8	725	840	1145	903.333	125.311	15	20	10	15	2.88675	0	0	0	0	0	10	5	10	8.33333	1.66667
	543.6	780	680	1075	845	118.568	35	0	10	15	10.4083	5	10	5	6.66667	1.66667	5	10	0	5	2.88675
	544.4	715	785	1075	858.333	110.202	5	5	0	3.33333	1.66667	5	5	5	5	0	10	10	5	8.33333	1.66667
	545.1	795	850	1065	903.333	82.3779	5	5	15	8.33333	3.33333	0	5	5	3.33333	1.66667	10	5	0	5	2.88675
	545.9	780	875	985	880	59.2312	5	10	10	8.33333	1.66667	5	5	15	8.33333	3.33333	30	0	10	13.3333	8.81917
	546.7	775	780	1150	901.667	124.175	10	20	10	13.3333	3.33333	10	25	15	16.6667	4.40959	15	5	5	8.33333	3.33333
	547.5	755	780	1185	906.667	139.354	10	20	0	10	5.7735	5	10	5	6.66667	1.66667	0	5	0	1.66667	1.66667
	548.3	660	830	1160	883.333	146.78	15	15	15	15	0	10	15	0	8.33333	4.40959	5	5	5	5	0
	549.1	595	895	1030	840	128.55	10	5	10	8.33333	1.66667	10	10	10	10	0	20	5	10	11.6667	4.40959
	549.9	565	750	1125	813.333	164.73	5	10	5	6.66667	1.66667	10	5	0	5	2.88675	15	15	5	11.6667	3.33333
	550.7	665	670	965	766.667	99.1772	30	10	15	18.3333	6.00925	5	10	20	11.6667	4.40959	20	0	5	8.33333	6.00925
	551.5	770	875	1150	931.667	113.297	15	5	20	13.3333	4.40959	10	5	5	6.66667	1.66667	10	5	20	11.6667	4.40959
	552.3	720	890	990	866.667	78.8106	15	0	15	10	5	5	5	5	5	0	5	0	5	3.33333	1.66667
	553.1	600	920	1070	863.333	138.604	0	5	0	1.66667	1.66667	5	10	0	5	2.88675	15	0	5	6.66667	4.40959
	553.9	775	740	1040	851.667	94.7072	5	5	5	5	0	10	0	5	5	2.88675	30	30	5	21.6667	8.33333
	554.7	685	890	990	855	89.7682	0	0	5	1.66667	1.66667	15	10	25	16.6667	4.40959	15	15	0	10	5
	555.5	605	780	970	785	105.396	10	15	10	11.6667	1.66667	0	5	0	1.66667	1.66667	5	5	0	3.33333	1.66667
	556.3	695	830	995	840	86.7468	5	5	10	6.66667	1.66667	5	0	5	3.33333	1.66667	5	5	10	6.66667	1.66667
	557.1	570	830	945	781.667	110.918	15	15	15	15	0	0	0	0	0	0	0	0	0	0	0
	557.9	720	765	940	808.333	67.1027	5	15	15	11.6667	3.33333	5	0	10	5	2.88675	20	5	5	10	5
	558.7	645	650	990	761.667	114.176	5	15	10	10	2.88675	0	0	0	0	0	15	5	15	11.6667	3.33333
	559.5	645	785	995	808.333	101.708	20	20	0	13.3333	6.66667	5	5	5	5	0	10	0	0	3.33333	3.33333
	560.3	715	730	960	801.667	79.285	20	15	5	13.3333	4.40959	5	10	0	5	2.88675	15	5	5	8.33333	3.33333
	561.1	765	865	965	865	57.735	10	5	5	6.66667	1.66667	10	5	0	5	2.88675	25	15	5	15	5.7735
	561.9	720	825	780	775	30.4138	0	10	5	5	2.88675	10	0	0	3.33333	3.33333	15	0	10	8.33333	4.40959
	562.7	575	780	975	776.667	115.482	5	15	15	11.6667	3.33333	5	10	5	6.66667	1.66667	0	5	5	3.33333	1.66667
	563.5	660	840	1040	846.667	109.747	5	5	5	5	0	10	5	10	8.33333	1.66667	15	10	0	8.33333	4.40959
	564.2	610	860	945	805	100.54	0	15	5	6.66667	4.40959	15	0	0	5	5	10	5	10	8.33333	1.66667
	565	590	720	985	765	116.225	20	20	10	16.6667	3.33333	25	10	0	11.6667	7.26483	20	5	0	8.33333	6.00925
	565.8	675	760	900	778.333	65.5956	0	15	10	8.33333	4.40959	5	0	0	1.66667	1.66667	20	10	20	16.6667	3.33333
	566.6	655	685	790	710	40.9268	0	5	10	5	2.88675	10	0	25	11.6667	7.26483	15	5	5	8.33333	3.33333
	567.4	590	795	945	776.667	102.889	5	10	5	6.66667	1.66667	5	10	0	5	2.88675	15	0	0	5	5
	568.2	595	735	830	720	68.252	5	10	5	6.66667	1.66667	0	10	15	8.33333	4.40959	10	5	0	5	2.88675
	569	530	780	775	695	82.5126	5	5	0	3.33333	1.66667	5	10	0	5	2.88675	0	5	10	5	2.88675
	569.8	550	730	945	741.667	114.176	0	20	10	10	5.7735	0	0	5	1.66667	1.66667	5	25	5	11.6667	6.66667
	570.6	595	775	875	748.333	81.9214	0	25	10	11.6667	7.26483	0	15	10	8.33333	4.40959	15	0	0	5	5
	571.4	565	815	710	696.667	72.476	15	10	5	10	2.88675	5	15	0	6.66667	4.40959	5	5	5	5	0
	572.2	595	845	845	761.667	83.3333	0	15	10	8.33333	4.40959	5	5	5	5	0	0	5	0	1.66667	1.66667
	573	650	645	775	690	42.5245	15	5	0	6.66667	4.40959	0	5	0	1.66667	1.66667	5	10	10	8.33333	1.66667
	573.8	530	845	830	735	102.591	15	10	0	8.33333	4.40959	0	5	5	3.33333	1.66667	15	15	0	10	5
	574.6	595	810	965	790	107.277	15	20	0	11.6667	6.00925	5	5	5	5	0	5	10	10	8.33333	1.66667
	575.4	585	725	780	696.667	58.0469	0	25	20	15	7.63763	10	10	5	8.33333	1.66667	5	0	10	5	2.88675
	576.2	475	760	760	665	95	5	5	5	5	0	10	10	0	6.66667	3.33333	20	0	0	6.66667	6.66667
	577	685	800	955	813.333	78.2269	0	10	0	3.33333	3.33333	10	10	10	10	0	10	5	5	6.66667	1.66667
	577.8	605	800	760	721.667	59.4652	5	0	5	3.33333	1.66667	15	10	5	10	2.88675	15	5	20	13.3333	4.40959
	578.6	575	555	770	633.333	68.5768	10	5	5	6.66667	1.66667	10	15	15	13.3333	1.66667	5	5	5	5	0
	579.4	580	670	875	708.333	87.2894	10	15	0	8.33333	4.40959	0	15	5	6.66667	4.40959	5	0	5	3.33333	1.66667
	580.2	555	695	815	688.333	75.1295	10	15	0	8.33333	4.40959	15	10	5	10	2.88675	5	0	0	1.66667	1.66667
	581	490	740	880	703.333	114.066	5	25	15	15	5.7735	5	15	10	10	2.88675	5	0	15	6.66667	4.40959
	581.8	585	695	870	716.667	82.9826	0	0	5	1.66667	1.66667	0	5	0	1.66667	1.66667	5	5	5	5	0
	582.6	470	755	840	688.333	111.89	10	0	5	5	2.88675	0	15	10	8.33333	4.40959	5	0	5	3.33333	1.66667
	583.3	535	715	730	660	62.6498	15	10	5	10	2.88675	5	25	0	10	7.63763	15	0	10	8.33333	4.40959
	584.1	545	745	745	678.333	66.6667	0	0	10	3.33333	3.33333	0	20	0	6.66667	6.66667	10	20	0	10	5.7735
	584.9	570	795	715	693.333	65.8492	5	5	20	10	5	10	5	0	5	2.88675	5	10	15	10	2.88675
	585.7	490	720	800	670	92.9157	15	5	0	6.66667	4.40959	10	0	0	3.33333	3.33333	5	5	5	5	0
	586.5	535	615	640	596.667	31.6667	5	10	10	8.33333	1.66667	0	10	15	8.33333	4.40959	5	0	10	5	2.88675
	587.3	485	625	715	608.333	66.9162	20	0	0	6.66667	6.66667	5	5	10	6.66667	1.66667	10	10	0	6.66667	3.33333
	588.1	405	700	730	611.667	103.696	5	10	10	8.33333	1.66667	5	10	5	6.66667	1.66667	5	0	10	5	2.88675
	588.9	390	660	720	590	101.489	15	5	0	6.66667	4.40959	5	35	5	15	10	5	5	15	8.33333	3.33333
	589.7	555	735	705	665	55.6776	5	5	5	5	0	10	10	5	8.33333	1.66667	0	10	0	3.33333	3.33333
	590.5	550	700	715	655	52.6783	0	15	5	6.66667	4.40959	10	0	5	5	2.88675	5	5	10	6.66667	1.66667
	591.3	430	690	715	611.667	91.1196	0	5	0	1.66667	1.66667	5	10	0	5	2.88675	5	5	10	6.66667	1.66667
	592.1	470	655	600	575	54.8483	0	0	5	1.66667	1.66667	10	5	5	6.66667	1.66667	15	15	0	10	5
	592.9	475	655	625	585	55.6776	5	5	5	5	0	15	5	10	10	2.88675	10	0	30	13.3333	8.81917
	593.7	515	625	625	588.333	36.6667	0	0	5	1.66667	1.66667	15	10	0	8.33333	4.40959	10	10	10	10	0
	594.5	495	660	515	556.667	51.9882	0	0	0	0	0	0	10	5	5	2.88675	10	0	15	8.33333	4.40959
	595.3	475	730	570	591.667	74.405	0	5	5	3.33333	1.66667	5	0	10	5	2.88675	10	0	0	3.33333	3.33333
	596.1	435	640	690	588.333	78.0135	5	0	0	1.66667	1.66667	0	20	20	13.3333	6.66667	15	5	5	8.33333	3.33333
	596.9	455	730	605	596.667	79.4949	0	10	5	5	2.88675	5	20	5	10	5	10	10	0	6.66667	3.33333
	597.7	370	525	620	505	72.8583	0	10	10	6.66667	3.33333	0	10	5	5	2.88675	10	5	10	8.33333	1.66667
	598.5	485	570	585	546.667	31.1359	5	15	20	13.3333	4.40959	0	0	0	0	0	5	5	5	5	0
	599.3	450	675	580	568.333	65.2133	5	5	0	3.33333	1.66667	10	0	5	5	2.88675	10	5	5	6.66667	1.66667
	600.1	445	575	590	536.667	46.0374	5	0	5	3.33333	1.66667	0	5	0	1.66667	1.66667	15	0	5	6.66667	4.40959

## Sheet: Fig.6
Fig.6b		Mock	SNP22	SNP22W44A	Fig. 6c		Mock	SNP22	SNP22W44A	Fig. 6e			Type1	Type2	Type3	Type4	Type5	Sum	p value		Fig. 6f		Mock	SNP22	SNP22W44A		Fig. 6h			Mock	SNP22	SNP22W44A	Fig. 6i		Mock	SNP22	SNP22W44A
	Exp1	2.4	1.5	2.6		Bio1	0.937858	0.670586	1.32219		Mock	Exp1	2.9	1.9	7.1	6	4.3	22.2				Bio1	1.01809	0.451754	0.846987			Exp1	Panicle1	25	20	25		Bio1	0.96843	1.28445	1.04971
		2.8	1.5	2.8			1.25347	0.588651	0.971595			Exp2	2.5	2.5	5	8	4.7	22.7					0.881566	0.314849	0.777547				Panicle2	24	27	23			1.23436	0.831502	1.05075
		2.5	1.4	2.4			0.866857	0.630925	0.854823			Exp3	2.1	1.6	11.6	4.1	3	22.4					0.878251	0.407683	1.05585				Panicle3	22	24	25			1.05193	0.925315	0.874433
		2.2	1.1	2.5		Bio2	0.834558	0.502632	1.24772			Exp4	2	1.6	5.5	4.5	4	17.6				Bio2	0.958736	0.335482	1.19419				Panicle4	23	25	21		Bio2	0.974384	1.38615	2.25915
		2	1.5	2.5			1.11614	0.638188	1.1948			Exp5	3	2.4	10.3	7.6	4	27.3					1.00552	0.345466	1.40606				Panicle5	18	17	22			1.39124	1.03555	0.89447
	Exp2	2.4	1.1	2.4			0.971925	0.616581	1.11243		SNP22	Exp1	7.2	4.1	2.1	1.5	0.2	15.1					1.46738	0.674829	1.5667				Panicle6	33	20	23			1.16885	0.864628	1.11963
		2.4	1	2.5		Bio3	0.890959	0.482726	0.925882			Exp2	5.7	2.9	3.9	2.8	0.9	16.2				Bio3	0.787388	0.59713	0.774492				Panicle7	23	20	26		Bio3	1.06141	1.00868	1.23537
		1.9	1.1	1.9			0.846655	0.442106	0.845314			Exp3	5.1	5	3	2.9	0.4	16.4	0.00169911				1.1927	0.512978	0.887222				Panicle8	27	22	23			1.25425	1.21931	1.97418
		2.3	1.1	2			1.24204	0.427324	0.880341			Exp4	5.9	3.8	2.8	2	0.6	15.1					0.913382	0.58626	0.999182				Panicle9	20					1.03923	1.06227	0.956639
		2.7	1.3	2.2		Bio4	1.00899	0.524731	1.06807			Exp5	6.2	4.2	3.2	2.8	0.4	16.8				Bio4	1.04584	0.548505	0.79256				Panicle10					Bio4	0.875029	1.06426	0.915361
	Exp3	2.6	1.5	2.2			0.982873	0.410932	0.861468		SNP22W44A	Exp1	2.9	2.8	4	7.3	4.9	21.9					0.920158	0.572564	0.809777			Exp2	Panicle1	28	15	19			0.836762	1.13842	0.847962
		2.4	1.7	2.7			1.18121	0.28695	0.86027			Exp2	1.8	2.5	5	7.5	5.5	22.3					1.04678	0.60404	0.870241				Panicle2	20	18	19			0.83008	0.897807	1.02647
		2.7	1.8	2.6		Bio5	1.00486	0.526395	1.0864			Exp3	1.3	3.7	6	6.2	4.6	21.8	0.938639			Bio5	0.750219	0.492295	1.02925				Panicle3	23	17	27		Bio5	0.829497	0.768769	0.678536
		2.4	1.5	2.4			0.97506	0.42952	0.952986			Exp4	1.4	2.9	4	6.2	4.6	19.1					0.952676	0.367601	1.15505				Panicle4	22	16	20			0.725451	0.596311	1.10332
		2.7	1.6	2			0.88655	0.468726	0.97853			Exp5	2.6	3.1	6	7.8	5.4	24.9					1.18131	0.419898	1.12924				Panicle5	17	19	26			0.759089	0.681849	0.561605
	Exp4	2.5	1.3	2.5																									Panicle6	26	26	20
		2.4	1.2	2.7		mean	Mock	SNP22	SNP22W44A		Mean		Type1	Type2	Type3	Type4	Type5	Total				mean	Mock	SNP22	SNP22W44A				Panicle7	19	22	23
		2.6	1.3	2.6		Bio1	1.01939	0.630054	1.04954		Mock		2.5	2	7.9	6.04	4	22.44				Bio1	0.925968	0.391429	0.893461				Panicle8	18	25	19
		2.2	1.1	2.4		Bio2	0.974206	0.5858	1.18498		SNP22		6.02	4	3	2.4	0.5	15.92				Bio2	1.14388	0.451926	1.38899				Panicle9	21	20
		2.7	1.4	2.3		Bio3	0.993217	0.450719	0.883846		SNP22W44A		2	3	5	7	5	22				Bio3	0.964491	0.565456	0.886966				Panicle10	26
	Exp5	2.1	1.6	2.4		Bio4	1.05769	0.407538	0.929936													Bio4	1.00426	0.575036	0.824192			Exp3	Panicle1	22	25	30
		2.3	1.7	2.7		Bio5	0.955491	0.47488	1.00597													Bio5	0.961403	0.426598	1.10452				Panicle2	25	19	25
		2.1	1.7	2.3		p value		3.27099e-06	0.977487													p value		0.000317184	0.968553				Panicle3	28	24	24
		2	1.6	2.1																									Panicle4	24	22	26
		2.1	1.6	2																									Panicle5	20	20	25
	Exp6	2.1	1.6	2.4																									Panicle6	27	28	22
		2	1.7	2.7																									Panicle7	29	20	27
		2.2	1.8	2.4																									Panicle8	25	26	25
		2	1.5	2.4																									Panicle9		22	27
		2	1.6	2.1																									Panicle10
																												Exp4	Panicle1	20	16	20
																													Panicle2	20	18	18
Mean		Mock	SNP22	SNP22W44A																									Panicle3	18	15	22
	Exp1	2.38	1.4	2.56																									Panicle4	26	24	26
	Exp2	2.34	1.12	2.2																									Panicle5	17	14	25
	Exp3	2.56	1.62	2.38																									Panicle6	22	16	28
	Exp4	2.48	1.26	2.5																									Panicle7	20	29	15
	Exp5	2.12	1.64	2.3																									Panicle8	22	20	23
	Exp6	2.06	1.64	2.4																									Panicle9		19	24
	p value		1.49756e-06	0.766968																									Panicle10			20
																												Exp5	Panicle1	28	22	25
																													Panicle2	25	15	20
																													Panicle3	27	16	23
																													Panicle4	24	20	12
																													Panicle5	25	16	21
																													Panicle6	17	25	22
																													Panicle7	20	27	23
																													Panicle8	18	16	24
																													Panicle9	17	20	20
																													Panicle10

## Sheet: Fig.7
Fig.7a																			Fig. 7c																			Fig. 7f		Mock	SNP22	SNP22W44A	Chitin
																																							Exp1	3.46	2.27	3.3	2.01
	Leaf									Panicle																													Exp2	3.87	2.58	3.72	2.47
			Bio1	Bio2	Bio3	Mean	SEM					Bio1	Bio2	Bio3	Mean	SEM																							Exp3	3.27	2.34	3.01	2.31
	SNP22	6 hpi	20.4341	29.596	39.8061	29.9454	5.59494			SNP22	6 hpi	2.8279	6.84261	3.0993	4.2566	1.29538																							Mean	3.53333	2.39667	3.34333	2.26333
		12 hpi	35.1979	54.8281	46.2079	45.4113	5.68071				12 hpi	7.44961	17.1718	7.09614	10.5725	3.30122																							SD	0.306649	0.162583	0.356978	0.233524
		24 hpi	80.0044	119.853	159.974	119.944	23.0851				24 hpi	13.7567	26.844	17.4054	19.3354	3.89925																							p value		0.00252086	0.739893	0.00124521
		48 hpi	32.0399	46.9711	40.1731	39.728	4.31602				48 hpi	10.9468	18.1624	14.1682	14.4258	2.08693
	SNP22W44A	6 hpi	2.25584	3.0778	1.2113	2.18165	0.540086			SNP22W44A	6 hpi	2.09908	3.32122	1.52857	2.31629	0.528768																						Fig. 7h		Mock	SNP22	SNP22W44A	Chitin
		12 hpi	0.502399	1.62175	0.818457	0.980867	0.333175				12 hpi	0.538952	1.63455	0.823658	0.999055	0.328207																							Exp1	4.1	4	4.2	2.9
		24 hpi	3.21913	0.715988	1.80972	1.91495	0.724507				24 hpi	3.40606	0.947718	2.47188	2.27522	0.716443																							Exp2	4.4	4.2	4	2.3
		48 hpi	2.91409	1.20057	1.21617	1.77694	0.568592				48 hpi	2.92308	1.2124	1.22602	1.78717	0.567968																							Exp3	3.9	3.8	3.7	2.7
	Chitin	6 hpi	24.8424	45.2315	29.9204	33.3314	6.12793			Chitin	6 hpi	19.3888	25.3547	35.1991	26.6475	4.6096																							Mean	4.13333	4	3.96667	2.63333
		12 hip	78.1727	59.5923	89.3197	75.6949	8.67052				12 hip	74.9168	46.0445	71.8695	64.2769	9.15858																							SD	0.251661	0.2	0.251661	0.305505
		24 hpi	78.7285	64.3059	48.5278	63.8541	8.72113				24 hpi	81.9014	58.1105	69.3925	69.8015	6.87088																							p value		0.858221	0.767707	0.000242279
		48 hpi	15.1303	25.283	20.3287	20.2473	2.93111				48 hpi	13.0784	8.94579	19.2048	13.743	2.98011
Fig.7b
	Leaf									Panicle
			Bio1	Bio2	Bio3	Mean	SEM					Bio1	Bio2	Bio3	Mean	SEM
	SNP22	6 hpi	2.10222	4.49097	3.21611	3.26976	0.690094			SNP22	6 hpi	0.808591	0.504872	1.20291	0.838791	0.202072
		12 hpi	7.51977	15.6867	11.7826	11.663	2.35834				12 hpi	4.12335	2.52951	2.69874	3.1172	0.505442
		24 hpi	13.6146	14.6315	20.3933	16.2131	2.1106				24 hpi	3.23841	4.3892	4.89612	4.17458	0.490426
		48 hpi	4.0921	3.23741	7.3997	4.90974	1.26919				48 hpi	2.21578	3.15989	2.51193	2.6292	0.278777
	SNP22W44A	6 hpi	0.500161	1.59609	0.823584	0.973278	0.325101			SNP22W44A	6 hpi	0.700736	0.815823	0.896302	0.804287	0.0567487
		12 hpi	0.918799	1.21078	1.60171	1.24376	0.19783				12 hpi	0.514235	0.924794	1.52224	0.987088	0.292647
		24 hpi	0.809	0.690549	1.50223	1.00059	0.253138				24 hpi	2.12663	0.533614	2.36878	1.67634	0.575624
		48 hpi	0.713275	0.516319	0.918781	0.716125	0.11619				48 hpi	0.403617	1.51829	0.736382	0.886097	0.330371
	Chitin	6 hpi	2.20328	1.52049	3.56717	2.43031	0.601631			Chitin	6 hpi	4.51793	1.50899	3.61469	3.21387	0.891428
		12 hip	9.74645	18.3094	21.1242	16.3934	3.42135				12 hip	13.6357	16.4546	10.5144	13.5349	1.71551
		24 hpi	13.4743	10.2938	18.5029	14.0903	2.38969				24 hpi	13.6585	15.9231	19.8263	16.4693	1.80131
		48 hpi	1.5117	0.904604	3.91127	2.10919	0.917924				48 hpi	1.54011	3.20374	1.81494	2.18626	0.514889

## Sheet: Fig. 8
Fig. 8a				Bio1	Bio2	Bio3	Mean	SEM	Fig. 8b		Bio1	Bio2	Bio3	Mean	SEM	p value		Fig.8c
			0 hpi	0.956747	1.0224	1.02231	1.00049	0.0218694		WT	1.15001	1.09521	0.793966	1.01306	0.110684
			6 hpi	4.15877	3.52532	4.01403	3.89937	0.191639		GFP	1.42044	1.14816	0.836246	1.13495	0.168772	0.574261
			12 hpi	17.107	13.1252	17.0762	15.7695	1.32217		ST-1	0.37153	0.322426	0.172706	0.288887	0.059795	0.00470078
			1 dpi	3.65443	1.86154	3.33501	2.95032	0.552146		ST-7	0.346616	0.408029	0.252702	0.335782	0.0451651	0.0051509
			2 dpi	3.6413	4.19694	3.26469	3.70098	0.270767		OT-4	25.1661	30.973	36.1231	30.754	3.16492	0.000714668
			3 dpi	1.22287	2.13119	2.78583	2.04663	0.453163		OT-10	23.7477	25.8473	32.1565	27.2505	2.52677	0.0090432
			5 dpi	2.77116	2.92587	3.28081	2.99261	0.150863		OTm-15	19.6441	30.2766	24.9498	24.9568	3.06933	0.0014646
										OTm-25	32.4279	24.9717	34.1939	30.5312	2.82608	0.00895938
			Duncan’s multiple range test
			α	0.05
Fig.8e					WT	GFP	ST-1	ST-7	OT-4	OT-10	OTm-15	OTm-25
			Exp1	Panicle1	25	24	16	12	25	27	32	35
				Panicle2	28	28	18	16	28	25	30	27
				Panicle3	27	20	9	13	24	29	31	34
				Panicle4	33	25	12	14	23	30	35	22
				Panicle5	18	26	13	14	22	26	20	29
				Panicle6	32	28	19		26	28	37	33						Fig.8f		WT	GFP	ST-1	ST-7	OT-4	OT-10	OTm-15	OTm-25
				Panicle7	23	25	7		28	27	26	25							Bio1	0.540139	1.03591	0.353859	0.372791	1.50138	1.56232	2.36836	1.80088
				Panicle8	27	20			27	25	30	42								1.23971	1.1467	0.48788	0.366887	1.37624	1.80386	1.75426	1.49019
				Panicle9	20				30	25	21	29								0.824015	0.824015	0.585339	0.36312	1.71947	1.21449	2.03123	2.16025
				Panicle10					29	25	32	30							Bio2	1.096	1.0654	0.786401	0.77221	1.45649	1.67146	1.86946	3.48828
			Exp2	Panicle1	17	18	15	16	23	23	28	29								0.781855	1.33911	0.701913	0.590664	1.7626	2.05699	1.41389	2.20881
				Panicle2	25	22	20	15	24	28	29	25								1.15203	1.27451	0.789402	0.588945	1.57281	1.38544	2.07948	2.27697
				Panicle3	17	22	9	20	25	25	26	29							Bio3	0.754435	0.71071	0.478019	0.557677	1.90944	1.59248	2.9519	1.42824
				Panicle4	20	18	11	15	26	27	30	29								0.823155	1.09226	0.490864	0.65893	1.14956	1.24162	2.21995	1.60445
				Panicle5	19	26	10	10	23	25	25	35								0.78791	1.04858	0.579573	0.616993	1.60586	1.5213	1.82276	2.35314
				Panicle6	20	30	14	16	24	20	30	36							Bio4	1.03285	1.01833	0.665958	0.649546	1.56624	1.49243	3.02725	2.4453
				Panicle7	24	28	12		22	29	29	21								1.45366	0.870765	0.750563	0.887731	1.86317	2.46193	2.43382	1.51925
				Panicle8	22	25	28		23	24	27	28								1.11365	1.03307	0.514973	0.647671	1.36346	1.56147	1.92584	2.45391
				Panicle9	22		7		26	23	26	27							Bio5	1.32708	0.954075	0.693229	0.727441	1.82772	1.45032	1.53992	3.27803
				Panicle10	20		21			25	30	30								1.08032	1.15905	0.692558	0.84527	1.42268	1.5545	1.92609	2.48432
			Exp3	Panicle1	21	25	14	11	25	25	29	26								0.993193	0.855024	0.586719	0.578642	1.80189	1.59858	2.3034	2.29965
				Panicle2	21	22	12	12	27	24	32	25							p value		0.999965	0.00879238	0.0098701	1.61304e-05	8.50751e-06	3.39211e-08	3.39211e-08
				Panicle3	28	21	9	17	23	23	30	32
				Panicle4	22	17	13	4	21	22	27	29						Fig. 8g			Bio1	Bio2	Bio3	Mean	SEM	p value
				Panicle5	24	21	10	4	29	24	26	28							Leaf	WT	55.084	50.0064	44.8109	49.9671	2.96565
				Panicle6	19	12	11	16	30	25	25	35								GFP	43.7434	56.5031	45.3027	48.5164	4.01862	0.785503
				Panicle7	26	23	10	8	28	26	27	26								ST-1	79.8331	60.804	70.3642	70.3337	5.49327	0.0310205
				Panicle8	19	25	16	7	21	27	29	29								ST-7	62.4243	74.7868	65.1392	67.4501	3.75115	0.0216671
				Panicle9			5		19	29	22	20								OT-4	124.795	89.6768	99.6251	104.699	10.4502	0.00728285
				Panicle10					22	24	26	30								OT-10	129.545	110.274	90.3946	110.071	11.3023	0.00677889
			Exp4	Panicle1	20	20	7	12	24	25	32	30								OTm-15	38.2902	40.1383	31.792	36.7402	2.53096	0.0285171
				Panicle2	20	16	8	4	23	23	28	32								OTm-25	40.2558	34.8591	38.1256	37.7468	1.56937	0.0219387
				Panicle3	22	21	9	16	22	24	27	34							Panicle	WT	7.20731	8.49226	8.97643	8.22533	0.52785
				Panicle4	22	27	10	11	28	27	36	35								GFP	7.46407	8.81774	9.22239	8.5014	0.531656	0.733896
				Panicle5	26	31	10	10	29	23	25	32								ST-1	10.3548	11.0806	12.5952	11.3435	0.659962	0.0212206
				Panicle6	19	12	11	3	24	24	29	30								ST-7	13.107	10.5241	10.5173	11.3828	0.862104	0.0355325
				Panicle7	20	23	14		24	25	33	28								OT-4	5.01716	6.16184	6.97971	6.05291	0.569152	0.0486864
				Panicle8		22	16		26	22	22	29								OT-10	6.73605	5.4832	6.51291	6.24405	0.385839	0.038785
				Panicle9					23	26	21	25								OTm-15	2.02505	3.92572	4.02948	3.32675	0.651542	0.00427158
				Panicle10					22		30	24								OTm-25	2.97172	4.05889	3.01616	3.34893	0.355216	0.00155626
			Exp5	Panicle1	20	20	12	12	26	27	30	29
				Panicle2	25	22	6	11	27	28	36	30
				Panicle3	20	24	9	15	26	20	27	28
				Panicle4	19	27	13	9	25	26	32	29
				Panicle5	27	26	10	10	28	24	29	28
				Panicle6	23	12	11	15	24	28	28	27
				Panicle7	26	23	7		25	27	24	26
				Panicle8	29		16		25	26	25	30
				Panicle9					27	24	29	32
				Panicle10					23	24	28	30
			p value			0.999503	2.5404e-08	2.5404e-08	0.0339636	0.0116558	2.54562e-08	2.54041e-08

## Sheet: Supplementary Figures
Fig. S3					Fig.S7b																		Fig.S8	P. parasitica	Exp1	Exp2	Exp3	Mean	SEM		Fig.S9a		PR1b	Bio1	Bio2	Bio3	Mean	SEM	p value	Fig. S10a	Leaf								Fig. S11a
							SGP1					SGP1I25A					SGP1W44A							Mock	4.36667	4.23333	4.53333	4.37778	0.0867806			Mock	0 hpi	1.57965	0.658402	0.961499	1.06652	0.271074					Bio1	Bio2	Bio3	Mean	SEM
						Time(min)	R1	R2	R3	Mean	SEM	R1	R2	R3	Mean	SEM	R1	R2	R3	Mean	SEM			SNP22	4.6	4.23333	4.56667	4.46667	0.117063				24 hpi	30.3209	16.8515	26.2547	24.4757	3.98874			SNP22	6 hpi	8.58945	6.83224	9.60437	8.34202	0.809751
						0.8	25	20	10	18.3333	4.40959	35	20	15	23.3333	6.00925	10	15	40	21.6667	9.27961			SNP22W44A	4.33333	4.6	4.3	4.41111	0.0949334				48 hpi	304.408	120.557	377.782	267.582	76.5034				12 hpi	7.48941	4.51928	4.92791	5.64553	0.929456
						1.6	30	10	10	16.6667	6.66667	10	15	30	18.3333	6.00925	15	30	20	21.6667	4.40959											SNP22	0 hpi	3.35859	1.57023	0.902624	1.94382	0.733171	0.690557			24 hpi	13.6118	10.6222	14.1014	12.7785	1.08736
						2.4	5	5	20	10	5	10	15	20	15	2.88675	5	5	20	10	5			U. virens	Exp1	Exp2	Exp3	Mean	SEM				24 hpi	45844.2	19196.4	20546.7	28529.1	8666.32	0.0122671			48 hpi	4.79392	3.91381	8.93683	5.88152	1.54864
						3.2	10	10	5	8.33333	1.66667	10	20	25	18.3333	4.40959	10	10	0	6.66667	3.33333			Mock	4.36667	4.23333	4.4	4.33333	0.0509175				48 hpi	15835.9	11484.4	22457.3	16592.5	3190.1	0.00138667		SNP22W44A	6 hpi	0.60855	0.718347	0.818888	0.715262	0.0607389
						4	0	0	15	5	5	15	5	20	13.3333	4.40959	15	20	10	15	2.88675			SNP22	4.5	4.23333	4.56667	4.43333	0.101835			SNP22W44A	0 hpi	4.61241	0.816567	4.20669	3.21189	1.20337	0.19397			12 hpi	0.814544	1.31685	0.890391	1.00726	0.156335
						4.8	5	5	0	3.33333	1.66667	5	5	15	8.33333	3.33333	15	0	5	6.66667	4.40959			SNP22W44A	4.33333	4.5	4.36667	4.4	0.0509175				24 hpi	107.742	34.1433	85.5726	75.8192	21.7986	0.999961			24 hpi	0.610112	1.40294	0.704915	0.905991	0.24998
						5.6	15	0	5	6.66667	4.40959	5	10	0	5	2.88675	5	0	15	6.66667	4.40959												48 hpi	213.579	82.7858	103.799	133.388	40.5516	0.998053			48 hpi	0.911563	0.517437	0.90813	0.779044	0.130807
						6.4	0	0	20	6.66667	6.66667	15	0	15	10	5	5	5	0	3.33333	1.66667			M. oryzae	Exp1	Exp2	Exp3	Mean	SEM												Chitin	6 hpi	8.50618	13.6072	8.79106	10.3015	1.65491
						7.2	5	0	5	3.33333	1.66667	5	5	5	5	0	5	0	10	5	2.88675			Mock	3.3	2.96667	3.4	3.22222	0.130998				PR2b	Bio1	Bio2	Bio3	Mean	SEM				12 hip	8.92273	10.936	13.8987	11.2525	1.44513
						8	15	25	0	13.3333	7.26483	5	15	0	6.66667	4.40959	0	25	5	10	7.63763			SNP22	3.26667	3.43333	3.36667	3.35556	0.0484322			Mock	0 hpi	1.12327	0.533978	1.66721	1.10815	0.327224				24 hpi	8.11347	16.3917	13.5978	12.701	2.43142
						8.8	25	60	10	31.6667	14.8137	10	0	5	5	2.88675	5	0	0	1.66667	1.66667			SNP22W44A	3.33333	3	3.53333	3.28889	0.155556				24 hpi	258.435	130.221	147.722	178.793	40.1403				48 hpi	2.49209	1.3034	3.09867	2.29805	0.527254
						9.6	45	60	10	38.3333	14.8137	5	10	0	5	2.88675	0	5	0	1.66667	1.66667												48 hpi	154.591	98.7461	164.797	139.378	20.5285
						10.3	95	195	20	103.333	50.6897	15	5	15	11.6667	3.33333	10	5	5	6.66667	1.66667											SNP22	0 hpi	1.42231	0.748292	0.662631	0.94441	0.240224	0.965161		Panicle
						11.1	150	250	35	145	62.1155	5	5	5	5	0	10	0	0	3.33333	3.33333												24 hpi	6565.13	6149.65	5587.68	6100.82	283.221	4.88505e-07				Bio1	Bio2	Bio3	Mean	SEM
						11.9	235	365	100	233.333	76.5034	5	5	5	5	0	5	10	5	6.66667	1.66667												48 hpi	3185.96	2196.26	3182.38	2854.87	329.304	0.000102822		SNP22	6 hpi	0.715208	0.525378	1.19173	0.810771	0.198204
						12.7	295	430	115	280	91.2414	5	10	5	6.66667	1.66667	10	0	0	3.33333	3.33333											SNP22W44A	0 hpi	4.11556	2.76538	1.30201	2.72765	0.812419	0.121767			12 hpi	2.60262	2.52209	2.42233	2.51568	0.0521454
						13.5	420	590	160	390	125.033	10	0	0	3.33333	3.33333	5	0	5	3.33333	1.66667												24 hpi	176.74	251.968	192.777	207.161	22.8765	0.989317			24 hpi	2.4055	2.61861	3.36387	2.796	0.290527
						14.3	635	875	145	551.667	214.813	5	0	5	3.33333	1.66667	20	10	10	13.3333	3.33333												48 hpi	208.43	113.019	140.359	153.936	28.367	0.997873			48 hpi	2.2075	3.23387	2.50292	2.6481	0.305049
						15.1	765	1025	230	673.333	234.029	0	5	5	3.33333	1.66667	0	5	0	1.66667	1.66667																				SNP22W44A	6 hpi	0.919318	0.828303	1.21372	0.987113	0.116309
						15.9	1030	1085	315	810	248.009	5	0	5	3.33333	1.66667	20	5	0	8.33333	6.00925												LOX	Bio1	Bio2	Bio3	Mean	SEM				12 hpi	0.82417	0.936624	2.21545	1.32541	0.446199
						16.7	1195	1430	270	965	354.06	0	5	5	3.33333	1.66667	0	20	0	6.66667	6.66667											Mock	0 hpi	1.01854	1.18093	0.831378	1.01028	0.100991				24 hpi	0.909479	2.503	2.27764	1.89671	0.497882
						17.5	1585	1685	480	1250	386.081	0	10	0	3.33333	3.33333	10	0	20	10	5.7735												24 hpi	1.62997	1.68605	1.06076	1.45892	0.19974				48 hpi	0.420426	2.11511	0.693979	1.07651	0.525272
						18.3	1655	1755	635	1348.33	357.833	0	0	5	1.66667	1.66667	10	5	0	5	2.88675												48 hpi	1.38612	1.08478	1.26744	1.24611	0.0876425			Chitin	6 hpi	15.2258	9.76561	11.8982	12.2965	1.58875
						19.1	1875	2000	705	1526.67	412.415	5	10	5	6.66667	1.66667	5	0	5	3.33333	1.66667											SNP22	0 hpi	0.739715	1.03766	1.29232	1.02323	0.159686	0.998191			12 hip	12.3077	8.57764	7.93709	9.60749	1.36273
						19.9	2020	2185	770	1658.33	446.713	0	0	0	0	0	5	0	20	8.33333	6.00925												24 hpi	22.4931	24.3659	29.511	25.4566	2.09802	1.5862e-05			24 hpi	13.5572	9.61911	8.65429	10.6102	1.49958
						20.7	2375	2565	905	1948.33	524.542	5	10	5	6.66667	1.66667	0	10	0	3.33333	3.33333												48 hpi	9.3229	9.83388	13.6013	10.9194	1.34907	0.000246503			48 hpi	2.80745	1.82183	1.22424	1.95118	0.461585
						21.5	2705	2555	925	2061.67	569.981	0	5	0	1.66667	1.66667	0	15	5	6.66667	4.40959											SNP22W44A	0 hpi	0.346034	0.953425	1.27125	0.856904	0.271412	0.79911
						22.3	2950	2720	1060	2243.33	595.38	15	0	0	5	5	5	0	10	5	2.88675												24 hpi	0.917173	1.5941	1.21571	1.24233	0.195865	0.988552
						23.1	3115	3125	1180	2473.33	646.673	10	0	0	3.33333	3.33333	5	5	0	3.33333	1.66667												48 hpi	1.79881	1.20941	0.933545	1.31392	0.255187	0.99742
						23.9	3190	2995	1245	2476.67	618.401	0	10	0	3.33333	3.33333	10	25	0	11.6667	7.26483
						24.7	3546	3260	1500	2768.67	639.684	0	0	5	1.66667	1.66667	5	0	5	3.33333	1.66667
						25.5	3601	3431	1415	2815.67	702.051	10	10	5	8.33333	1.66667	0	20	5	8.33333	6.00925
						26.3	3416	3491	1675	2860.67	593.229	5	0	0	1.66667	1.66667	0	5	5	3.33333	1.66667
						27.1	3541	3566	1560	2889	664.539	5	0	5	3.33333	1.66667	0	5	5	3.33333	1.66667
						27.9	3816	3546	1635	2999	686.439	5	5	0	3.33333	1.66667	0	0	0	0	0
						28.7	3801	3406	1650	2952.33	661.075	0	5	5	3.33333	1.66667	0	20	0	6.66667	6.66667
						29.4	3906	4401	1765	3357.33	808.888	15	0	5	6.66667	4.40959	5	0	0	1.66667	1.66667
						30.2	3796	3731	1960	3162.33	601.459	0	0	15	5	5	0	0	5	1.66667	1.66667
						31	4051	3696	1930	3225.67	655.889	10	5	0	5	2.88675	5	0	0	1.66667	1.66667
						31.8	4006	3596	1745	3115.67	695.478	0	0	0	0	0	0	0	5	1.66667	1.66667
						32.6	3961	3521	1945	3142.33	611.993	5	0	0	1.66667	1.66667	5	5	10	6.66667	1.66667
						33.4	3911	3606	1910	3142.33	622.425	0	5	0	1.66667	1.66667	5	0	0	1.66667	1.66667
						34.2	4055	3521	2030	3202	605.936	0	0	10	3.33333	3.33333	0	0	5	1.66667	1.66667
						35	3961	3160	2020	3047	563.16	0	5	10	5	2.88675	0	5	0	1.66667	1.66667
						35.8	4146	3436	1945	3175.67	648.57	10	0	0	3.33333	3.33333	5	0	5	3.33333	1.66667
						36.6	4055	3461	2085	3200.33	583.434	10	0	5	5	2.88675	0	5	0	1.66667	1.66667
						37.4	4126	3295	1780	3067	686.76	5	0	10	5	2.88675	0	10	0	3.33333	3.33333
						38.2	4015	3346	1980	3113.67	598.83	0	0	10	3.33333	3.33333	15	0	5	6.66667	4.40959
						39	4241	3461	1895	3199	689.785	0	5	15	6.66667	4.40959	0	10	10	6.66667	3.33333
						39.8	3906	3766	1790	3154	683.196	5	5	0	3.33333	1.66667	5	5	10	6.66667	1.66667
						40.6	3756	3366	1795	2972.33	599.336	5	0	10	5	2.88675	0	10	0	3.33333	3.33333
						41.4	3386	3661	2005	3017.33	512.354	10	5	0	5	2.88675	20	5	5	10	5
						42.2	3981	3150	1685	2938.67	671.168	0	0	0	0	0	0	0	15	5	5
						43	3681	3175	1610	2822	623.356	15	5	5	8.33333	3.33333	0	5	0	1.66667	1.66667
						43.8	3711	2995	1410	2705.33	679.848	5	10	10	8.33333	1.66667	5	15	5	8.33333	3.33333
						44.6	3696	2875	1675	2748.67	586.822	0	0	10	3.33333	3.33333	5	0	10	5	2.88675
						45.4	4001	3030	1670	2900.33	676.018	5	10	5	6.66667	1.66667	0	0	5	1.66667	1.66667
						46.2	3220	3406	1715	2780.33	535.366	0	10	5	5	2.88675	15	5	0	6.66667	4.40959
						47	3346	3295	1765	2802	518.709	5	0	5	3.33333	1.66667	5	15	0	6.66667	4.40959
						47.8	3671	3245	1495	2803.67	665.789	0	10	0	3.33333	3.33333	0	0	5	1.66667	1.66667
						48.5	3255	2965	1625	2615	502.029	0	10	15	8.33333	4.40959	0	0	10	3.33333	3.33333
						49.3	3336	2975	1745	2685.33	481.577	0	5	15	6.66667	4.40959	10	10	5	8.33333	1.66667
						50.1	3346	2860	1740	2648.67	475.502	0	5	5	3.33333	1.66667	5	0	0	1.66667	1.66667
						50.9	3346	2955	1605	2635.33	527.387	5	0	10	5	2.88675	0	0	10	3.33333	3.33333
						51.7	3110	3020	1450	2526.67	538.96	5	5	5	5	0	5	25	10	13.3333	6.00925
						52.5	3476	3165	1700	2780.33	547.577	5	0	5	3.33333	1.66667	0	10	0	3.33333	3.33333
						53.3	2930	2480	1655	2355	373.33	5	5	10	6.66667	1.66667	0	10	5	5	2.88675
						54.1	3060	3576	1645	2760.33	577.218	5	0	0	1.66667	1.66667	5	5	5	5	0
						54.9	3130	3050	1625	2601.67	488.879	10	5	0	5	2.88675	0	0	5	1.66667	1.66667
						55.7	2980	3210	1510	2566.67	532.489	15	0	0	5	5	5	10	0	5	2.88675
						56.5	3110	3025	1420	2518.33	549.715	5	15	10	10	2.88675	10	20	5	11.6667	4.40959
						57.3	3210	3065	1605	2626.67	512.545	15	0	0	5	5	10	0	10	6.66667	3.33333
						58.1	2975	3050	1535	2520	492.976	5	5	5	5	0	10	10	5	8.33333	1.66667
						58.9	3070	3000	1480	2516.67	518.727	5	5	0	3.33333	1.66667	5	0	0	1.66667	1.66667
						59.7	3050	3015	1605	2556.67	475.941	15	5	0	6.66667	4.40959	0	0	20	6.66667	6.66667
						60.5	3180	3075	1650	2635	493.432	0	0	0	0	0	5	10	0	5	2.88675
						61.3	3220	2960	1465	2548.33	546.842	10	10	0	6.66667	3.33333	5	5	5	5	0
						62.1	3240	2975	1515	2576.67	536.317	0	0	5	1.66667	1.66667	0	10	0	3.33333	3.33333
						62.9	2975	2905	1535	2471.67	468.769	0	0	5	1.66667	1.66667	20	10	0	10	5.7735
						63.7	3240	2970	1410	2540	570.351	5	5	10	6.66667	1.66667	5	0	5	3.33333	1.66667
						64.5	3115	3185	1680	2660	490.416	0	5	5	3.33333	1.66667	0	0	0	0	0
						65.3	2985	3205	1560	2583.33	515.593	5	5	5	5	0	0	5	15	6.66667	4.40959
						66.1	3075	3195	1475	2581.67	554.417	10	5	5	6.66667	1.66667	0	0	5	1.66667	1.66667
						66.9	3170	3175	1400	2581.67	590.835	0	0	5	1.66667	1.66667	5	0	5	3.33333	1.66667
						67.6	3125	3085	1440	2550	555.12	0	5	5	3.33333	1.66667	0	5	0	1.66667	1.66667
						68.4	3150	3060	1395	2535	570.592	0	5	5	3.33333	1.66667	0	0	10	3.33333	3.33333
						69.2	3160	3270	1440	2623.33	592.518	5	5	10	6.66667	1.66667	15	0	5	6.66667	4.40959
						70	3250	3235	1525	2670	572.516	5	0	0	1.66667	1.66667	10	0	0	3.33333	3.33333
						70.8	3115	3446	1490	2683.67	604.434	0	5	0	1.66667	1.66667	10	0	5	5	2.88675
						71.6	3245	3240	1440	2641.67	600.835	0	5	5	3.33333	1.66667	0	0	5	1.66667	1.66667
						72.4	3326	3145	1415	2628.67	609.079	5	10	0	5	2.88675	0	0	5	1.66667	1.66667
						73.2	3240	3215	1680	2711.67	515.884	0	0	0	0	0	0	0	15	5	5
						74	3240	3050	1475	2588.33	559.362	0	15	5	6.66667	4.40959	10	0	5	5	2.88675
						74.8	3285	3165	1480	2643.33	582.697	5	0	10	5	2.88675	0	5	10	5	2.88675
						75.6	3055	3135	1500	2563.33	532.168	10	0	0	3.33333	3.33333	5	0	0	1.66667	1.66667
						76.4	3160	3255	1550	2655	553.18	0	0	5	1.66667	1.66667	10	5	5	6.66667	1.66667
						77.2	3060	3270	1635	2655	513.59	0	0	30	10	10	10	5	0	5	2.88675
						78	3200	3265	1380	2615	617.785	5	5	5	5	0	10	5	5	6.66667	1.66667
						78.8	3215	3255	1515	2661.67	573.45	5	10	0	5	2.88675	15	5	5	8.33333	3.33333
						79.6	3055	3065	2195	2771.67	288.348	0	10	5	5	2.88675	25	15	0	13.3333	7.26483
						80.4	3260	3245	1630	2711.67	540.851	0	0	0	0	0	0	5	10	5	2.88675
						81.2	3120	2940	1400	2486.67	545.812	0	0	0	0	0	0	10	5	5	2.88675
						82	3095	3220	1630	2648.33	510.444	5	5	0	3.33333	1.66667	15	15	0	10	5
						82.8	3155	3446	1535	2712	594.465	15	5	5	8.33333	3.33333	20	5	0	8.33333	6.00925
						83.6	3145	3225	1640	2670	515.518	5	10	5	6.66667	1.66667	15	5	10	10	2.88675
						84.4	2865	3235	1575	2558.33	503.135	0	0	10	3.33333	3.33333	10	0	5	5	2.88675
						85.2	3295	3200	1535	2676.67	571.492	15	5	0	6.66667	4.40959	0	5	5	3.33333	1.66667
						86	2895	3185	1510	2530	516.825	5	10	10	8.33333	1.66667	10	5	5	6.66667	1.66667
						86.7	2815	3491	1620	2642	546.994	0	5	0	1.66667	1.66667	5	10	10	8.33333	1.66667
						87.5	3060	3070	1565	2565	500.008	5	5	5	5	0	10	0	15	8.33333	4.40959
						88.3	2815	3255	1460	2510	540.147	0	5	5	3.33333	1.66667	10	10	25	15	5
						89.1	2830	3411	1600	2613.67	533.863	20	15	10	15	2.88675	5	0	0	1.66667	1.66667
						89.9	2945	3321	1715	2660.33	484.969	5	10	10	8.33333	1.66667	0	10	5	5	2.88675
						90.7	3356	3501	1770	2875.67	554.416	0	0	5	1.66667	1.66667	5	5	10	6.66667	1.66667
						91.5	3030	3681	1610	2773.67	611.43	5	0	0	1.66667	1.66667	10	0	10	6.66667	3.33333
						92.3	2940	3456	1765	2720.33	500.353	10	0	0	3.33333	3.33333	5	0	5	3.33333	1.66667
						93.1	3115	3756	1755	2875.33	589.938	15	5	5	8.33333	3.33333	5	10	0	5	2.88675
						93.9	3366	3786	1715	2955.67	632.071	0	0	0	0	0	0	0	5	1.66667	1.66667
						94.7	3130	3706	1705	2847	594.718	5	10	5	6.66667	1.66667	5	5	10	6.66667	1.66667
						95.5	3245	3501	1805	2850.33	527.865	0	5	0	1.66667	1.66667	10	0	0	3.33333	3.33333
						96.3	3466	3586	1785	2945.67	581.366	0	0	10	3.33333	3.33333	20	20	0	13.3333	6.66667
						97.1	3280	3901	1805	2995.33	621.579	0	5	0	1.66667	1.66667	5	10	0	5	2.88675
						97.9	2985	3996	1605	2862	692.957	5	10	5	6.66667	1.66667	5	5	5	5	0
						98.7	3351	3761	1795	2969	598.813	10	0	5	5	2.88675	10	10	15	11.6667	1.66667
						99.5	3356	4201	1725	3094	726.665	20	0	5	8.33333	6.00925	5	0	5	3.33333	1.66667
						100.3	3366	4296	1970	3210.67	675.935	5	0	15	6.66667	4.40959	10	10	5	8.33333	1.66667
						101.1	3601	4055	1945	3200.33	641.203	5	0	10	5	2.88675	5	15	0	6.66667	4.40959
						101.9	3446	4071	2010	3175.67	610.12	5	5	10	6.66667	1.66667	5	5	20	10	5
						102.7	3551	3941	2085	3192.33	564.997	0	5	20	8.33333	6.00925	20	5	5	10	5
						103.5	3816	4161	2030	3335.67	660.386	0	15	0	5	5	0	20	5	8.33333	6.00925
						104.3	3611	4451	1980	3347.33	725.397	5	0	10	5	2.88675	5	0	5	3.33333	1.66667
						105.1	3791	4311	1970	3357.33	709.723	5	5	5	5	0	0	5	0	1.66667	1.66667
						105.8	3651	4331	2120	3367.33	653.83	5	5	0	3.33333	1.66667	15	10	0	8.33333	4.40959
						106.6	3671	4461	2130	3420.67	684.444	5	5	5	5	0	0	15	10	8.33333	4.40959
						107.4	3691	4556	2415	3554	621.838	0	5	0	1.66667	1.66667	5	5	5	5	0
						108.2	3951	4386	2395	3577.33	604.356	0	15	5	6.66667	4.40959	5	0	5	3.33333	1.66667
						109	3891	4551	2355	3599	650.526	0	0	10	3.33333	3.33333	5	5	0	3.33333	1.66667
						109.8	4611	4656	2430	3899	734.615	0	10	5	5	2.88675	10	5	0	5	2.88675
						110.6	4021	4661	2255	3645.67	719.459	5	0	15	6.66667	4.40959	5	5	10	6.66667	1.66667
						111.4	3811	4391	2510	3570.67	556.136	5	5	0	3.33333	1.66667	0	5	15	6.66667	4.40959
						112.2	4221	4976	2430	3875.67	754.977	0	0	5	1.66667	1.66667	5	0	15	6.66667	4.40959
						113	4461	5141	2435	4012.33	812.729	15	5	10	10	2.88675	0	5	5	3.33333	1.66667
						113.8	4331	4936	2495	3920.67	733.917	0	5	0	1.66667	1.66667	5	0	0	1.66667	1.66667
						114.6	4591	5141	2350	4027.33	853.563	10	5	5	6.66667	1.66667	5	0	5	3.33333	1.66667
						115.4	4001	5041	2725	3922.33	669.728	10	5	15	10	2.88675	0	15	5	6.66667	4.40959
						116.2	4346	5086	2675	4035.67	713.083	0	5	5	3.33333	1.66667	5	10	5	6.66667	1.66667
						117	4446	5126	2475	4015.67	794.951	5	0	5	3.33333	1.66667	5	5	5	5	0
						117.8	4816	5391	3025	4410.67	712.44	10	0	0	3.33333	3.33333	0	5	0	1.66667	1.66667
						118.6	4726	5476	2800	4334	796.972	5	10	0	5	2.88675	5	15	0	6.66667	4.40959
						119.4	4691	6512	2915	4706	1038.39	0	0	5	1.66667	1.66667	10	10	20	13.3333	3.33333
						120.2	4886	5656	2935	4492.33	809.772	10	5	10	8.33333	1.66667	5	5	0	3.33333	1.66667
						121	4966	5386	2660	4337.33	847.385	0	0	10	3.33333	3.33333	0	10	0	3.33333	3.33333
						121.8	5026	5661	3090	4592.33	773.21	10	10	15	11.6667	1.66667	0	5	0	1.66667	1.66667
						122.6	4931	5977	2945	4617.67	889.174	5	0	5	3.33333	1.66667	10	20	10	13.3333	3.33333
						123.4	5036	5757	3240	4677.67	748.359	5	0	0	1.66667	1.66667	0	5	5	3.33333	1.66667
						124.2	5316	5862	3150	4776	828.138	0	5	20	8.33333	6.00925	0	0	10	3.33333	3.33333
						124.9	5516	5932	3306	4918	814.897	10	15	0	8.33333	4.40959	0	5	0	1.66667	1.66667
						125.7	5351	6162	3386	4966.33	824.12	5	0	5	3.33333	1.66667	0	0	15	5	5
						126.5	5666	5987	3225	4959.33	872.104	5	5	5	5	0	0	15	0	5	5
						127.3	5441	6272	3436	5049.67	841.74	10	10	5	8.33333	1.66667	0	0	15	5	5
						128.1	5646	6027	3371	5014.67	829.16	0	5	10	5	2.88675	5	10	5	6.66667	1.66667
						128.9	5311	6237	3381	4976.33	841.266	15	25	5	15	5.7735	0	5	0	1.66667	1.66667
						129.7	5596	7543	3411	5516.67	1193.47	0	0	5	1.66667	1.66667	0	0	10	3.33333	3.33333
						130.5	5656	6627	3626	5303	884.111	0	0	0	0	0	0	10	5	5	2.88675
						131.3	6072	6647	3546	5421.67	952.409	0	5	0	1.66667	1.66667	5	5	0	3.33333	1.66667
						132.1	5516	6867	3516	5299.67	973.379	10	0	5	5	2.88675	0	0	15	5	5
						132.9	6127	7042	3836	5668.33	953.483	10	5	5	6.66667	1.66667	5	0	5	3.33333	1.66667
						133.7	6112	7122	3791	5675	986.089	20	10	10	13.3333	3.33333	0	0	10	3.33333	3.33333
						134.5	6287	7267	4015	5856.33	963.151	5	0	0	1.66667	1.66667	15	0	0	5	5
						135.3	6022	7122	3886	5676.67	949.976	5	0	0	1.66667	1.66667	0	0	5	1.66667	1.66667
						136.1	6727	7277	3591	5865	1148.03	0	5	0	1.66667	1.66667	5	15	10	10	2.88675
						136.9	5952	7643	4051	5882	1037.51	0	10	0	3.33333	3.33333	0	20	5	8.33333	6.00925
						137.7	6177	7357	4296	5943.33	891.325	0	5	15	6.66667	4.40959	0	10	0	3.33333	3.33333
						138.5	6282	7352	4051	5895	972.364	0	0	5	1.66667	1.66667	0	0	5	1.66667	1.66667
						139.3	6542	7548	4035	6041.67	1044.52	0	5	0	1.66667	1.66667	0	10	5	5	2.88675
						140.1	6642	7322	3891	5951.67	1048.87	5	0	5	3.33333	1.66667	5	10	0	5	2.88675
						140.9	6397	7433	4126	5985.33	976.587	5	5	5	5	0	10	0	5	5	2.88675
						141.7	6602	7393	4441	6145.33	882.229	0	0	5	1.66667	1.66667	0	5	0	1.66667	1.66667
						142.5	6447	7593	4041	6027	1046.66	10	0	0	3.33333	3.33333	10	5	0	5	2.88675
						143.3	6697	7808	4381	6295.33	1009.47	0	10	15	8.33333	4.40959	10	0	10	6.66667	3.33333
						144	6537	7963	4241	6247	1084.19	5	5	10	6.66667	1.66667	5	5	0	3.33333	1.66667
						144.8	6757	7593	4381	6243.67	962.093	5	15	10	10	2.88675	0	5	5	3.33333	1.66667
						145.6	6887	7853	4631	6457	954.637	0	0	0	0	0	0	0	10	3.33333	3.33333
						146.4	7297	7803	4356	6485.33	1074.64	0	5	0	1.66667	1.66667	0	0	0	0	0
						147.2	6492	7803	4401	6232	990.64	0	15	0	5	5	0	5	0	1.66667	1.66667
						148	6872	7833	4431	6378.67	1012.58	10	0	0	3.33333	3.33333	10	0	0	3.33333	3.33333
						148.8	6952	8103	4491	6515.33	1065.31	5	0	5	3.33333	1.66667	10	5	0	5	2.88675
						149.6	6827	7928	4726	6493.67	939.243	5	0	15	6.66667	4.40959	15	0	5	6.66667	4.40959
						150.4	7292	7893	4596	6593.67	1013.79	10	0	0	3.33333	3.33333	5	0	15	6.66667	4.40959
						151.2	6952	8749	4721	6807.33	1165.03	0	10	0	3.33333	3.33333	15	5	0	6.66667	4.40959
						152	6902	8338	4646	6628.67	1074.52	0	0	0	0	0	10	0	10	6.66667	3.33333
						152.8	7197	8909	4861	6989	1173.18	0	5	10	5	2.88675	10	5	0	5	2.88675
						153.6	7633	8178	4656	6822.33	1094.53	10	0	0	3.33333	3.33333	5	0	5	3.33333	1.66667
						154.4	7513	7933	4871	6772.33	958.367	0	5	5	3.33333	1.66667	0	10	10	6.66667	3.33333
						155.2	6997	8293	4691	6660.33	1053.35	5	5	5	5	0	5	5	0	3.33333	1.66667
						156	7618	8018	4821	6819	1005.65	5	0	0	1.66667	1.66667	5	0	0	1.66667	1.66667
						156.8	7873	8303	5241	7139	957.084	0	20	10	10	5.7735	0	0	10	3.33333	3.33333
						157.6	7428	8473	4851	6917.33	1076.31	5	5	10	6.66667	1.66667	0	5	0	1.66667	1.66667
						158.4	7247	8483	4871	6867	1059.86	0	0	5	1.66667	1.66667	0	0	10	3.33333	3.33333
						159.2	7453	8173	4841	6822.33	1012.24	0	0	0	0	0	0	10	5	5	2.88675
						160	6167	7718	5476	6453.67	662.891	15	0	5	6.66667	4.40959	10	0	15	8.33333	4.40959
						160.8	8228	8478	5536	7414	941.769	0	5	0	1.66667	1.66667	0	10	0	3.33333	3.33333
						161.6	7648	8829	5296	7257.67	1038.39	0	0	5	1.66667	1.66667	0	5	5	3.33333	1.66667
						162.4	7648	8643	5291	7194	993.909	0	0	15	5	5	10	5	15	10	2.88675
						163.1	7673	8568	5717	7319.33	841.796	0	0	10	3.33333	3.33333	5	0	5	3.33333	1.66667
						163.9	7978	8058	5902	7312.67	705.711	10	5	0	5	2.88675	10	0	0	3.33333	3.33333
						164.7	7898	8608	5246	7250.67	1023.07	0	5	5	3.33333	1.66667	0	5	5	3.33333	1.66667
						165.5	7803	8543	5401	7249	948.372	0	10	0	3.33333	3.33333	5	0	0	1.66667	1.66667
						166.3	7773	8173	5631	7192.33	789.16	0	5	5	3.33333	1.66667	0	0	0	0	0
						167.1	7803	8809	5671	7427.67	925.098	0	0	0	0	0	0	5	0	1.66667	1.66667
						167.9	8613	8548	5596	7585.67	995.01	0	5	5	3.33333	1.66667	5	5	10	6.66667	1.66667
						168.7	8023	8183	5717	7307.67	796.673	5	0	0	1.66667	1.66667	0	0	5	1.66667	1.66667
						169.5	8318	8648	6327	7764.33	724.953	5	5	5	5	0	0	0	5	1.66667	1.66667
						170.3	8393	8398	5336	7375.67	1019.83	0	0	5	1.66667	1.66667	5	5	5	5	0
						171.1	8839	8348	6052	7746.33	858.942	0	5	0	1.66667	1.66667	5	5	0	3.33333	1.66667
						171.9	8729	8643	5827	7733	953.323	10	10	0	6.66667	3.33333	0	0	10	3.33333	3.33333
						172.7	8548	8653	5837	7679.33	921.665	10	5	10	8.33333	1.66667	0	10	10	6.66667	3.33333
						173.5	9194	8588	6042	7941.33	965.645	5	0	5	3.33333	1.66667	5	0	0	1.66667	1.66667
						174.3	9219	9064	6247	8176.67	965.87	5	0	5	3.33333	1.66667	5	0	5	3.33333	1.66667
						175.1	8869	8959	5927	7918.33	996.006	5	0	10	5	2.88675	5	5	0	3.33333	1.66667
						175.9	9564	8563	6087	8071.33	1033.39	0	10	5	5	2.88675	10	0	0	3.33333	3.33333
						176.7	8648	8959	6017	7874.67	933.162	0	0	0	0	0	0	10	0	3.33333	3.33333
						177.5	9159	9204	6017	8126.67	1054.91	0	10	5	5	2.88675	5	15	0	6.66667	4.40959
						178.3	9194	8523	6162	7959.67	919.468	5	0	5	3.33333	1.66667	0	0	5	1.66667	1.66667
						179.1	9409	8718	5927	8018	1064.36	10	5	0	5	2.88675	5	0	0	1.66667	1.66667
						179.9	8914	8764	5992	7890	949.987	0	5	0	1.66667	1.66667	10	5	0	5	2.88675
						180.7	9029	8964	6207	8066.67	930.023	0	0	5	1.66667	1.66667	0	10	0	3.33333	3.33333
						181.5	9704	8939	6502	8381.67	965.43	5	0	5	3.33333	1.66667	0	0	5	1.66667	1.66667
						182.2	8784	9489	5566	7946.33	1207.44	0	15	0	5	5	15	0	5	6.66667	4.40959
						183	8859	8558	6242	7886.33	826.745	20	5	0	8.33333	6.00925	5	0	5	3.33333	1.66667
						183.8	8799	8789	6147	7911.67	882.338	0	15	5	6.66667	4.40959	5	0	0	1.66667	1.66667
						184.6	9219	8628	6752	8199.67	743.668	0	0	15	5	5	5	10	5	6.66667	1.66667
						185.4	8538	8678	6292	7836	773.057	0	0	5	1.66667	1.66667	5	10	10	8.33333	1.66667
						186.2	8914	8683	6027	7874.67	926.237	0	5	5	3.33333	1.66667	0	15	0	5	5
						187	8839	8353	5887	7693	913.834	10	0	0	3.33333	3.33333	5	10	10	8.33333	1.66667
						187.8	8914	8408	6352	7891.33	783.405	0	0	5	1.66667	1.66667	5	0	5	3.33333	1.66667
						188.6	8553	8914	6242	7903	837.013	5	15	0	6.66667	4.40959	0	10	5	5	2.88675
						189.4	8703	8834	6302	7946.33	823.036	5	5	0	3.33333	1.66667	10	10	5	8.33333	1.66667
						190.2	8834	8263	5977	7691.33	872.872	5	0	0	1.66667	1.66667	10	10	5	8.33333	1.66667
						191	8498	8608	5957	7687.67	865.916	10	0	0	3.33333	3.33333	10	0	5	5	2.88675
						191.8	8804	8067	5947	7606	856.349	5	5	15	8.33333	3.33333	0	0	20	6.66667	6.66667
						192.6	8698	8603	5827	7709.33	941.566	10	0	5	5	2.88675	0	5	5	3.33333	1.66667
						193.4	9129	8423	5802	7784.67	1012.07	5	0	0	1.66667	1.66667	10	5	5	6.66667	1.66667
						194.2	9114	8633	5897	7881.33	1001.84	5	0	5	3.33333	1.66667	10	0	0	3.33333	3.33333
						195	7998	7898	6152	7349.33	599.362	5	5	0	3.33333	1.66667	0	0	15	5	5
						195.8	8989	7958	5566	7504.33	1013.84	0	15	10	8.33333	4.40959	0	0	0	0	0
						196.6	8313	8448	6147	7636	745.519	0	0	0	0	0	0	15	0	5	5
						197.4	8518	7943	5952	7471	777.427	20	5	0	8.33333	6.00925	0	5	10	5	2.88675
						198.2	8473	8293	5686	7484	900.5	5	0	5	3.33333	1.66667	0	10	0	3.33333	3.33333
						199	8533	8023	5666	7407.33	883.026	5	10	5	6.66667	1.66667	5	5	5	5	0
						199.8	8653	7968	5732	7451	881.954	0	0	15	5	5	0	5	5	3.33333	1.66667
						200.6	8443	8243	5661	7449	895.862	5	5	10	6.66667	1.66667	5	0	5	3.33333	1.66667
						201.3	8723	8043	5912	7559.33	846.735	0	0	0	0	0	10	5	0	5	2.88675
						202.1	8638	8067	6092	7599	771.319	0	0	15	5	5	0	10	0	3.33333	3.33333
						202.9	8769	8283	5747	7599.67	936.897	5	0	0	1.66667	1.66667	0	5	0	1.66667	1.66667
						203.7	8388	7853	5606	7282.33	852.277	5	5	0	3.33333	1.66667	0	5	0	1.66667	1.66667
						204.5	7923	7292	5486	6900.33	730.25	10	0	0	3.33333	3.33333	0	0	15	5	5
						205.3	8458	7508	5987	7317.67	719.637	5	5	0	3.33333	1.66667	5	5	20	10	5
						206.1	8528	7743	5406	7225.67	937.629	5	0	10	5	2.88675	5	5	0	3.33333	1.66667
						206.9	8288	7623	5251	7054	921.713	0	0	5	1.66667	1.66667	0	0	0	0	0
						207.7	8238	7603	5416	7085.67	854.721	15	0	10	8.33333	4.40959	0	0	0	0	0
						208.5	8673	7217	6007	7299	770.699	0	5	0	1.66667	1.66667	0	0	0	0	0
						209.3	8468	7302	5541	7103.67	850.751	5	0	5	3.33333	1.66667	0	5	0	1.66667	1.66667
						210.1	8233	8703	5511	7482.33	994.961	10	5	5	6.66667	1.66667	0	0	0	0	0
						210.9	8388	7858	5346	7197.33	938.226	15	0	0	5	5	5	0	5	3.33333	1.66667
						211.7	8488	7463	5837	7262.67	771.805	0	0	0	0	0	0	0	0	0	0
						212.5	8498	7813	5686	7332.33	846.585	0	0	5	1.66667	1.66667	10	15	5	10	2.88675
						213.3	8018	7813	5206	7012.33	905.103	0	0	10	3.33333	3.33333	0	5	0	1.66667	1.66667
						214.1	8408	7613	5346	7122.33	917.338	5	0	0	1.66667	1.66667	0	5	10	5	2.88675
						214.9	7933	7543	5586	7020.67	726.114	5	0	0	1.66667	1.66667	5	0	0	1.66667	1.66667
						215.7	8293	7092	5476	6953.67	816.134	0	10	0	3.33333	3.33333	5	5	0	3.33333	1.66667
						216.5	7903	7157	5391	6817	744.812	5	0	5	3.33333	1.66667	10	10	5	8.33333	1.66667
						217.3	8303	6817	5206	6775.33	894.27	5	5	0	3.33333	1.66667	0	0	25	8.33333	8.33333
						218.1	8038	7097	5551	6895.33	724.981	0	0	0	0	0	0	0	5	1.66667	1.66667
						218.9	7698	6497	5256	6483.67	704.976	0	5	0	1.66667	1.66667	0	5	0	1.66667	1.66667
						219.7	7743	6952	5421	6705.33	681.556	20	10	5	11.6667	4.40959	0	10	10	6.66667	3.33333
						220.4	8233	7037	5571	6947	769.77	5	0	5	3.33333	1.66667	5	5	20	10	5
						221.2	7638	7077	5261	6658.67	717.353	0	0	0	0	0	0	0	0	0	0
						222	7688	7282	5326	6765.33	729.148	0	0	0	0	0	5	10	5	6.66667	1.66667
						222.8	7708	6997	4911	6538.67	839.316	5	10	0	5	2.88675	5	5	5	5	0
						223.6	7332	6652	5071	6351.67	669.746	0	0	5	1.66667	1.66667	25	0	5	10	7.63763
						224.4	7718	6832	5066	6538.67	779.489	0	5	5	3.33333	1.66667	10	0	10	6.66667	3.33333
						225.2	7918	6652	5076	6548.67	822.04	10	0	0	3.33333	3.33333	0	5	0	1.66667	1.66667
						226	7623	6812	5321	6585.33	674.125	10	10	0	6.66667	3.33333	10	5	5	6.66667	1.66667
						226.8	7718	6852	4996	6522	802.911	10	0	0	3.33333	3.33333	10	5	5	6.66667	1.66667
						227.6	7488	6707	5311	6502	636.75	0	5	0	1.66667	1.66667	5	0	10	5	2.88675
						228.4	7718	7107	5056	6627	805.059	5	0	5	3.33333	1.66667	5	5	0	3.33333	1.66667
						229.2	7963	6767	5181	6637	805.72	0	0	5	1.66667	1.66667	0	5	5	3.33333	1.66667
						230	7428	6732	5101	6420.33	689.585	10	5	0	5	2.88675	5	0	0	1.66667	1.66667
						230.8	7858	7147	5341	6782	749.164	10	0	0	3.33333	3.33333	0	5	0	1.66667	1.66667
						231.6	7578	6742	5141	6487	714.962	5	5	0	3.33333	1.66667	0	0	0	0	0
						232.4	7758	7057	5456	6757	681.249	0	20	0	6.66667	6.66667	10	0	0	3.33333	3.33333
						233.2	7718	6437	5321	6492	692.501	5	0	0	1.66667	1.66667	5	10	0	5	2.88675
						234	7287	6567	5091	6315	646.331	0	0	0	0	0	0	0	5	1.66667	1.66667
						234.8	7773	6142	5156	6357	763.073	0	5	0	1.66667	1.66667	0	0	5	1.66667	1.66667
						235.6	7853	6797	5066	6572	812.365	10	0	0	3.33333	3.33333	5	0	5	3.33333	1.66667
						236.4	7367	6172	5056	6198.33	667.258	0	0	0	0	0	0	10	10	6.66667	3.33333
						237.2	7533	6462	5086	6360.33	708.215	0	10	5	5	2.88675	10	5	5	6.66667	1.66667
						238	7192	6407	5051	6216.67	625.337	0	5	0	1.66667	1.66667	5	0	5	3.33333	1.66667
						238.8	7337	6062	5136	6178.33	638.031	0	10	0	3.33333	3.33333	15	0	10	8.33333	4.40959
						239.5	7403	6267	4986	6218.67	698.146	5	5	5	5	0	0	0	5	1.66667	1.66667
						240.3	7698	5922	4926	6182	810.698	0	10	0	3.33333	3.33333	5	10	25	13.3333	6.00925
						241.1	7362	6217	5391	6323.33	571.457	5	0	5	3.33333	1.66667	0	0	15	5	5
						241.9	7573	6417	4841	6277	791.761	5	10	0	5	2.88675	10	0	0	3.33333	3.33333
						242.7	7237	6277	5281	6265	564.68	0	10	0	3.33333	3.33333	0	0	0	0	0
						243.5	7538	6292	4766	6198.67	801.567	5	0	10	5	2.88675	10	0	0	3.33333	3.33333
						244.3	7247	5727	4796	5923.33	714.32	5	0	5	3.33333	1.66667	5	0	0	1.66667	1.66667
						245.1	7067	6082	4826	5991.67	648.496	10	0	0	3.33333	3.33333	5	5	5	5	0
						245.9	7548	5581	4626	5918.33	860.207	10	25	10	15	5	0	10	5	5	2.88675
						246.7	7543	6257	4986	6262	738.147	0	15	10	8.33333	4.40959	0	0	0	0	0
						247.5	7302	5912	4771	5995	731.814	10	10	0	6.66667	3.33333	5	0	5	3.33333	1.66667
						248.3	7217	6167	5006	6130	638.529	5	5	5	5	0	0	5	0	1.66667	1.66667
						249.1	7372	6102	5026	6166.67	678.003	5	0	5	3.33333	1.66667	10	5	15	10	2.88675
						249.9	7137	5601	4896	5878	661.581	15	0	0	5	5	0	0	10	3.33333	3.33333
						250.7	6947	6102	5026	6025	555.88	0	5	5	3.33333	1.66667	0	20	0	6.66667	6.66667
						251.5	7247	5892	4741	5960	724.218	0	5	0	1.66667	1.66667	0	0	0	0	0
						252.3	7297	6172	4776	6081.67	729.15	0	0	5	1.66667	1.66667	0	25	10	11.6667	7.26483
						253.1	6997	5526	4861	5794.67	631.073	5	0	0	1.66667	1.66667	5	5	15	8.33333	3.33333
						253.9	6802	6177	4551	5843.33	670.883	10	5	15	10	2.88675	5	0	5	3.33333	1.66667
						254.7	7027	6012	4936	5991.67	603.705	0	0	0	0	0	10	0	0	3.33333	3.33333
						255.5	6832	6107	4856	5931.67	577.119	0	0	0	0	0	5	15	5	8.33333	3.33333
						256.3	7413	5762	4631	5935.33	807.757	0	0	15	5	5	5	15	5	8.33333	3.33333
						257.1	7072	5717	4866	5885	642.334	0	10	10	6.66667	3.33333	5	10	5	6.66667	1.66667
						257.9	6892	5857	4391	5713.33	725.541	5	5	0	3.33333	1.66667	0	5	5	3.33333	1.66667
						258.6	7307	5501	4771	5859.67	753.725	5	0	5	3.33333	1.66667	0	5	0	1.66667	1.66667
						259.4	6797	5641	4621	5686.33	628.566	0	0	0	0	0	0	0	15	5	5
						260.2	6927	5456	4541	5641.33	694.984	10	0	0	3.33333	3.33333	5	10	0	5	2.88675
						261	6547	5767	4661	5658.33	547.146	0	0	5	1.66667	1.66667	0	5	5	3.33333	1.66667
						261.8	6422	5636	4606	5554.67	525.809	0	0	0	0	0	15	10	5	10	2.88675
						262.6	6647	5401	4636	5561.33	586.035	0	5	0	1.66667	1.66667	0	5	5	3.33333	1.66667
						263.4	6432	5616	4646	5564.67	516.212	0	0	0	0	0	25	10	5	13.3333	6.00925
						264.2	6552	5706	4256	5504.67	670.399	0	10	0	3.33333	3.33333	0	0	0	0	0
						265	6712	5031	4476	5406.33	672.205	0	5	0	1.66667	1.66667	10	5	0	5	2.88675
						265.8	6492	5266	4516	5424.67	575.912	0	0	0	0	0	0	0	15	5	5
						266.6	6592	5436	4256	5428	674.357	0	5	5	3.33333	1.66667	5	0	10	5	2.88675
						267.4	6247	5456	4301	5334.67	565.028	0	5	0	1.66667	1.66667	0	20	10	10	5.7735
						268.2	6462	5176	4291	5309.67	630.267	5	5	0	3.33333	1.66667	0	5	5	3.33333	1.66667
						269	6322	4916	4331	5189.67	590.816	5	10	0	5	2.88675	5	5	0	3.33333	1.66667
						269.8	6177	5426	4286	5296.33	549.721	0	10	10	6.66667	3.33333	0	0	0	0	0
						270.6	6297	5061	4146	5168	623.241	0	10	0	3.33333	3.33333	5	0	5	3.33333	1.66667
						271.4	6172	5001	4321	5164.67	540.568	20	0	0	6.66667	6.66667	0	5	5	3.33333	1.66667
						272.2	6087	5006	3936	5009.67	620.943	0	5	0	1.66667	1.66667	5	5	5	5	0
						273	6297	5096	3981	5124.67	668.725	10	15	0	8.33333	4.40959	5	0	5	3.33333	1.66667
						273.8	6292	5191	3956	5146.33	674.715	10	10	15	11.6667	1.66667	10	10	5	8.33333	1.66667
						274.6	6062	4991	4196	5083	540.628	0	0	0	0	0	10	5	5	6.66667	1.66667
						275.4	6342	5081	4211	5211.33	618.609	5	5	10	6.66667	1.66667	0	5	10	5	2.88675
						276.2	5772	4831	3881	4828	545.887	0	5	0	1.66667	1.66667	0	5	10	5	2.88675
						277	6287	4771	4091	5049.67	649.062	5	5	5	5	0	15	0	0	5	5
						277.7	6057	4651	3846	4851.33	646.073	5	10	0	5	2.88675	15	0	5	6.66667	4.40959
						278.5	5737	4966	4276	4993	421.97	10	0	0	3.33333	3.33333	5	15	5	8.33333	3.33333
						279.3	5712	4671	3961	4781.33	508.472	5	5	15	8.33333	3.33333	10	5	5	6.66667	1.66667
						280.1	5957	4896	4061	4971.33	548.623	0	10	0	3.33333	3.33333	0	5	0	1.66667	1.66667
						280.9	5837	4986	3736	4853	610.141	5	5	0	3.33333	1.66667	5	5	0	3.33333	1.66667
						281.7	5932	4806	4055	4931	545.436	5	0	10	5	2.88675	0	5	10	5	2.88675
						282.5	5892	4851	3961	4901.33	558	0	0	5	1.66667	1.66667	5	10	10	8.33333	1.66667
						283.3	5526	4731	3876	4711	476.419	5	5	5	5	0	10	0	10	6.66667	3.33333
						284.1	5596	4661	3826	4694.33	511.227	10	20	0	10	5.7735	5	5	5	5	0
						284.9	5511	4616	4101	4742.67	411.93	0	5	10	5	2.88675	0	0	10	3.33333	3.33333
						285.7	5727	4446	4061	4744.67	503.584	0	5	5	3.33333	1.66667	15	5	25	15	5.7735
						286.5	5451	4851	4106	4802.67	389.019	0	0	10	3.33333	3.33333	5	20	5	10	5
						287.3	5261	4186	3911	4452.67	411.889	0	0	15	5	5	5	5	5	5	0
						288.1	5511	4436	3826	4591	492.553	0	5	10	5	2.88675	0	5	5	3.33333	1.66667
						288.9	5236	4431	3801	4489.33	415.274	0	0	5	1.66667	1.66667	5	10	10	8.33333	1.66667
						289.7	5191	4361	3926	4492.67	371.061	5	0	10	5	2.88675	5	10	5	6.66667	1.66667
						290.5	5291	4156	3656	4367.67	483.704	0	15	10	8.33333	4.40959	10	5	5	6.66667	1.66667
						291.3	5041	4136	3356	4177.67	486.864	20	0	0	6.66667	6.66667	5	5	15	8.33333	3.33333
						292.1	5371	4101	3421	4297.67	571.441	15	5	5	8.33333	3.33333	5	10	0	5	2.88675
						292.9	4916	3636	3816	4122.67	400.056	5	0	5	3.33333	1.66667	5	5	5	5	0
						293.7	4826	3446	3506	3926	450.333	10	5	5	6.66667	1.66667	0	5	0	1.66667	1.66667
						294.5	4878	4011	3285	4058	460.46	5	10	10	8.33333	1.66667	5	15	0	6.66667	4.40959
						295.3	4881	3821	3105	3935.67	515.883	0	5	5	3.33333	1.66667	5	10	0	5	2.88675
						296.1	4411	3896	3145	3817.33	367.573	5	10	0	5	2.88675	0	5	0	1.66667	1.66667
						296.8	4696	4021	3311	4009.33	399.858	5	5	5	5	0	0	0	0	0	0
						297.6	4781	3686	3451	3972.67	409.82	5	10	5	6.66667	1.66667	5	5	15	8.33333	3.33333
						298.4	4541	4055	3045	3880.33	440.6	5	15	5	8.33333	3.33333	5	15	0	6.66667	4.40959
						299.2	4796	3541	3476	3937.67	429.577	15	5	10	10	2.88675	5	0	20	8.33333	6.00925
						300	4881	3811	3451	4047.67	429.431	15	15	0	10	5	0	5	5	3.33333	1.66667
						300.8	4411	3696	3316	3807.67	320.992	10	5	0	5	2.88675	0	10	5	5	2.88675
						301.6	4766	3766	3341	3957.67	422.378	10	0	5	5	2.88675	15	0	5	6.66667	4.40959
						302.4	4296	3711	3210	3739	313.814	15	5	5	8.33333	3.33333	10	5	0	5	2.88675
						303.2	4456	3711	3055	3740.67	404.706	10	10	5	8.33333	1.66667	10	5	15	10	2.88675
						304	4451	3626	3306	3794.33	341.081	0	15	10	8.33333	4.40959	0	20	15	11.6667	6.00925
						304.8	4421	3526	3060	3669	399.34	0	0	5	1.66667	1.66667	5	5	0	3.33333	1.66667
						305.6	4411	3771	3110	3764	375.583	10	0	0	3.33333	3.33333	10	10	15	11.6667	1.66667
						306.4	4326	3441	3225	3664	336.822	20	5	10	11.6667	4.40959	5	5	10	6.66667	1.66667
						307.2	4356	3581	3135	3690.67	356.712	5	0	0	1.66667	1.66667	0	5	0	1.66667	1.66667
						308	4321	3235	2950	3502	417.683	5	5	5	5	0	5	5	10	6.66667	1.66667
						308.8	4396	3456	2965	3605.67	419.818	5	10	0	5	2.88675	0	0	0	0	0
						309.6	4141	3361	2820	3440.67	383.415	10	0	15	8.33333	4.40959	5	5	10	6.66667	1.66667
						310.4	3981	3190	2680	3283.67	378.475	0	0	0	0	0	10	10	0	6.66667	3.33333
						311.2	3906	3185	2855	3315.33	310.317	5	5	5	5	0	5	10	0	5	2.88675
						312	3741	3130	2785	3218.67	279.512	0	15	10	8.33333	4.40959	0	0	0	0	0
						312.8	3971	3040	2840	3283.67	348.483	0	10	10	6.66667	3.33333	5	10	10	8.33333	1.66667
						313.6	4001	3165	2795	3320.33	356.7	0	10	0	3.33333	3.33333	5	5	5	5	0
						314.4	4006	3215	2830	3350.33	346.16	5	10	0	5	2.88675	0	0	10	3.33333	3.33333
						315.2	4371	3020	2930	3440.33	466.058	0	0	10	3.33333	3.33333	0	5	10	5	2.88675
						315.9	3981	3130	2820	3310.33	347.069	5	5	5	5	0	0	0	5	1.66667	1.66667
						316.7	3806	3145	2735	3228.67	311.988	0	10	5	5	2.88675	5	25	10	13.3333	6.00925
						317.5	3976	3120	2605	3233.67	399.833	5	5	10	6.66667	1.66667	0	10	10	6.66667	3.33333
						318.3	3846	3275	2675	3265.33	338.073	5	0	5	3.33333	1.66667	0	5	0	1.66667	1.66667
						319.1	3481	2960	2900	3113.67	184.482	0	0	0	0	0	10	5	15	10	2.88675
						319.9	3736	2860	2590	3062	345.896	5	5	0	3.33333	1.66667	5	5	0	3.33333	1.66667
						320.7	3906	3391	2625	3307.33	372.152	15	5	10	10	2.88675	5	10	0	5	2.88675
						321.5	3786	3155	2815	3252	284.469	15	0	0	5	5	15	10	5	10	2.88675
						322.3	3956	3175	2845	3325.33	329.409	5	5	0	3.33333	1.66667	5	0	5	3.33333	1.66667
						323.1	4001	3095	2625	3240.33	403.809	0	5	20	8.33333	6.00925	0	15	5	6.66667	4.40959
						323.9	3681	2920	2690	3097	299.453	5	0	0	1.66667	1.66667	5	10	5	6.66667	1.66667
						324.7	3546	2850	2700	3032	260.622	5	0	0	1.66667	1.66667	5	0	5	3.33333	1.66667
						325.5	3781	2935	2405	3040.33	400.693	5	0	5	3.33333	1.66667	5	10	5	6.66667	1.66667
						326.3	3421	2665	2590	2892	265.385	5	5	15	8.33333	3.33333	5	5	5	5	0
						327.1	3441	2695	2465	2867	294.58	0	0	5	1.66667	1.66667	5	5	10	6.66667	1.66667
						327.9	3210	2850	2485	2848.33	209.291	5	0	5	3.33333	1.66667	0	5	10	5	2.88675
						328.7	3466	2895	2320	2893.67	330.822	5	5	0	3.33333	1.66667	5	5	0	3.33333	1.66667
						329.5	3391	2740	2440	2857	280.694	0	0	10	3.33333	3.33333	0	20	10	10	5.7735
						330.3	3331	2325	2415	2690.33	321.385	5	0	0	1.66667	1.66667	5	0	10	5	2.88675
						331.1	3235	2605	2455	2765	238.956	0	5	5	3.33333	1.66667	0	15	0	5	5
						331.9	3215	2765	2610	2863.33	181.437	5	10	5	6.66667	1.66667	5	10	0	5	2.88675
						332.7	3396	2705	2465	2855.33	279.07	0	0	5	1.66667	1.66667	5	10	0	5	2.88675
						333.5	3220	2645	2510	2791.67	217.684	5	10	5	6.66667	1.66667	0	25	0	8.33333	8.33333
						334.3	3346	2680	2280	2768.67	310.905	0	0	0	0	0	0	0	5	1.66667	1.66667
						335	3290	2750	2375	2805	265.565	5	5	15	8.33333	3.33333	5	10	5	6.66667	1.66667
						335.8	3516	2740	2350	2868.67	342.688	0	5	0	1.66667	1.66667	10	0	10	6.66667	3.33333
						336.6	3386	2890	2300	2858.67	313.892	10	10	0	6.66667	3.33333	5	25	5	11.6667	6.66667
						337.4	3295	2725	2340	2786.67	277.404	5	0	5	3.33333	1.66667	10	10	0	6.66667	3.33333
						338.2	3321	2600	2455	2792	267.792	0	5	10	5	2.88675	5	5	0	3.33333	1.66667
						339	3491	2415	2495	2800.33	346.105	0	0	0	0	0	5	0	0	1.66667	1.66667
						339.8	3506	3421	2585	3170.67	293.86	15	0	10	8.33333	4.40959	5	15	10	10	2.88675
						340.6	3200	2440	2325	2655	274.515	5	0	0	1.66667	1.66667	0	10	5	5	2.88675
						341.4	3140	2475	2300	2638.33	255.87	10	5	5	6.66667	1.66667	0	5	5	3.33333	1.66667
						342.2	3025	2425	2270	2573.33	230.223	10	10	0	6.66667	3.33333	0	5	5	3.33333	1.66667
						343	3341	2010	2420	2590.33	393.552	0	0	5	1.66667	1.66667	0	15	0	5	5
						343.8	3045	2855	2145	2681.67	273.882	5	5	0	3.33333	1.66667	15	5	0	6.66667	4.40959
						344.6	3010	2675	2375	2686.67	183.402	15	10	0	8.33333	4.40959	0	0	0	0	0
						345.4	3005	2735	2200	2646.67	236.543	0	10	15	8.33333	4.40959	5	10	10	8.33333	1.66667
						346.2	3075	2675	2405	2718.33	194.622	5	0	5	3.33333	1.66667	0	0	5	1.66667	1.66667
						347	3255	2425	2415	2698.33	278.348	5	0	25	10	7.63763	0	5	5	3.33333	1.66667
						347.8	2915	2510	2325	2583.33	174.22	5	5	0	3.33333	1.66667	5	0	0	1.66667	1.66667
						348.6	3080	2470	2220	2590	255.408	5	0	0	1.66667	1.66667	0	0	0	0	0
						349.4	3025	2435	2255	2571.67	232.546	10	15	5	10	2.88675	0	5	15	6.66667	4.40959
						350.2	3716	2230	2345	2763.67	477.323	0	10	5	5	2.88675	5	15	5	8.33333	3.33333
						351	3070	2385	2340	2598.33	236.191	0	10	5	5	2.88675	0	5	5	3.33333	1.66667
						351.8	2755	2320	2155	2410	178.955	5	5	10	6.66667	1.66667	5	10	0	5	2.88675
						352.6	3175	2390	2160	2575	307.259	5	15	5	8.33333	3.33333	0	10	0	3.33333	3.33333
						353.4	3220	2235	2065	2506.67	360.027	5	0	5	3.33333	1.66667	10	0	0	3.33333	3.33333
						354.1	2815	2345	1995	2385	237.557	10	5	0	5	2.88675	5	5	5	5	0
						354.9	3135	2280	2095	2503.33	320.317	15	0	10	8.33333	4.40959	0	5	5	3.33333	1.66667
						355.7	2805	2400	2235	2480	169.337	10	5	10	8.33333	1.66667	5	5	15	8.33333	3.33333
						356.5	2930	2120	1975	2341.67	297.13	0	0	0	0	0	0	10	15	8.33333	4.40959
						357.3	2850	2310	2200	2453.33	200.859	5	0	10	5	2.88675	10	10	5	8.33333	1.66667
						358.1	2870	1925	2045	2280	297.027	0	0	10	3.33333	3.33333	0	5	5	3.33333	1.66667
						358.9	2775	2075	1940	2263.33	258.785	10	5	5	6.66667	1.66667	0	5	10	5	2.88675
						359.7	2615	1965	1865	2148.33	235.112	20	10	0	10	5.7735	0	5	0	1.66667	1.66667
						360.5	2640	1960	1910	2170	235.443	0	0	0	0	0	0	0	5	1.66667	1.66667
						361.3	2265	1905	1885	2018.33	123.468	10	0	0	3.33333	3.33333	0	15	10	8.33333	4.40959
						362.1	2640	2035	1825	2166.67	244.307	15	5	0	6.66667	4.40959	0	5	0	1.66667	1.66667
						362.9	2725	1955	1875	2185	270.986	5	10	5	6.66667	1.66667	10	5	5	6.66667	1.66667
						363.7	2215	1960	1640	1938.33	166.341	0	15	0	5	5	10	15	10	11.6667	1.66667
						364.5	2650	1935	1820	2135	259.631	10	10	5	8.33333	1.66667	5	0	0	1.66667	1.66667
						365.3	2390	2095	1745	2076.67	186.421	0	10	0	3.33333	3.33333	10	15	5	10	2.88675
						366.1	2450	1565	1730	1915	271.708	5	0	0	1.66667	1.66667	5	10	0	5	2.88675
						366.9	2495	1845	1700	2013.33	244.444	0	10	5	5	2.88675	0	5	0	1.66667	1.66667
						367.7	2370	1830	1790	1996.67	187.023	0	0	0	0	0	10	5	5	6.66667	1.66667
						368.5	2310	1705	1670	1895	207.746	0	5	10	5	2.88675	0	10	15	8.33333	4.40959
						369.3	2220	1745	1565	1843.33	195.37	0	5	10	5	2.88675	5	15	15	11.6667	3.33333
						370.1	2310	1695	1395	1800	269.305	20	0	0	6.66667	6.66667	10	10	10	10	0
						370.9	2405	1735	1720	1953.33	225.875	0	0	0	0	0	0	5	0	1.66667	1.66667
						371.7	2250	1705	1650	1868.33	191.493	15	5	5	8.33333	3.33333	0	10	10	6.66667	3.33333
						372.5	2065	1555	1500	1706.67	179.869	0	5	0	1.66667	1.66667	5	0	5	3.33333	1.66667
						373.2	1945	1625	1350	1640	171.925	15	0	0	5	5	0	10	5	5	2.88675
						374	2225	1615	1480	1773.33	229.171	10	0	0	3.33333	3.33333	5	10	0	5	2.88675
						374.8	2095	1425	1410	1643.33	225.875	10	5	0	5	2.88675	5	0	10	5	2.88675
						375.6	1955	1400	1535	1630	167.108	5	15	5	8.33333	3.33333	0	5	10	5	2.88675
						376.4	2170	1595	1605	1790	190.022	10	5	5	6.66667	1.66667	5	10	5	6.66667	1.66667
						377.2	2095	1610	1530	1745	176.517	0	0	5	1.66667	1.66667	15	30	0	15	8.66025
						378	2005	1760	1500	1755	145.802	0	0	5	1.66667	1.66667	0	5	0	1.66667	1.66667
						378.8	2065	1395	1465	1641.67	212.629	10	20	0	10	5.7735	0	0	5	1.66667	1.66667
						379.6	2120	1450	1325	1631.67	246.819	0	0	15	5	5	5	0	5	3.33333	1.66667
						380.4	2150	1660	2065	1958.33	151.171	5	5	0	3.33333	1.66667	0	10	10	6.66667	3.33333
						381.2	2180	1555	1430	1721.67	231.99	25	0	0	8.33333	8.33333	0	10	5	5	2.88675
						382	1965	1325	1375	1555	205.508	0	10	0	3.33333	3.33333	0	0	15	5	5
						382.8	2170	1540	1275	1661.67	265.429	0	0	10	3.33333	3.33333	5	15	10	10	2.88675
						383.6	1840	1445	1465	1583.33	128.463	5	10	0	5	2.88675	5	15	0	6.66667	4.40959
						384.4	2010	1385	1295	1563.33	224.839	5	5	0	3.33333	1.66667	0	5	0	1.66667	1.66667
						385.2	2020	1375	1055	1483.33	283.789	15	10	0	8.33333	4.40959	5	20	0	8.33333	6.00925
						386	1995	1225	1310	1510	243.738	10	0	0	3.33333	3.33333	10	5	15	10	2.88675
						386.8	1890	1395	1210	1498.33	202.985	5	0	5	3.33333	1.66667	5	15	10	10	2.88675
						387.6	1585	1515	1490	1530	28.4312	5	5	0	3.33333	1.66667	5	5	15	8.33333	3.33333
						388.4	1650	1370	1490	1503.33	81.1035	0	5	0	1.66667	1.66667	0	15	10	8.33333	4.40959
						389.2	1965	1385	1265	1538.33	216.128	5	10	0	5	2.88675	0	15	10	8.33333	4.40959
						390	1775	1240	1305	1440	168.548	10	0	0	3.33333	3.33333	5	5	10	6.66667	1.66667
						390.8	1940	1420	1255	1538.33	206.404	5	5	5	5	0	5	5	0	3.33333	1.66667
						391.6	1790	1390	1335	1505	143.382	10	0	0	3.33333	3.33333	0	10	0	3.33333	3.33333
						392.3	1670	1460	1355	1495	92.6013	10	20	0	10	5.7735	0	10	10	6.66667	3.33333
						393.1	1785	1270	1325	1460	163.274	0	10	0	3.33333	3.33333	10	10	0	6.66667	3.33333
						393.9	1995	1340	1225	1520	239.809	5	5	25	11.6667	6.66667	0	5	5	3.33333	1.66667
						394.7	1850	1425	1335	1536.67	158.806	5	0	0	1.66667	1.66667	0	15	10	8.33333	4.40959
						395.5	1790	1420	1240	1483.33	161.898	0	0	20	6.66667	6.66667	5	5	5	5	0
						396.3	1755	1285	1145	1395	184.481	5	0	15	6.66667	4.40959	0	5	5	3.33333	1.66667
						397.1	1975	1390	1175	1513.33	239.032	0	0	0	0	0	5	0	5	3.33333	1.66667
						397.9	1650	1245	1305	1400	126.194	5	5	5	5	0	0	0	0	0	0
						398.7	1665	1420	1290	1458.33	109.937	0	5	5	3.33333	1.66667	10	5	5	6.66667	1.66667
						399.5	1695	1405	1300	1466.67	118.122	5	0	5	3.33333	1.66667	0	15	5	6.66667	4.40959
						400.3	1775	1480	1375	1543.33	119.734	0	15	10	8.33333	4.40959	10	10	10	10	0
						401.1	1940	1200	1170	1436.67	251.816	5	10	0	5	2.88675	5	5	5	5	0
						401.9	1715	1340	1220	1425	149.081	0	0	0	0	0	0	15	10	8.33333	4.40959
						402.7	2410	1195	1210	1605	402.523	15	10	5	10	2.88675	0	5	0	1.66667	1.66667
						403.5	1675	1260	1275	1403.33	135.902	5	0	20	8.33333	6.00925	0	5	35	13.3333	10.9291
						404.3	1470	1250	1170	1296.67	89.6908	0	0	5	1.66667	1.66667	0	0	5	1.66667	1.66667
						405.1	1770	1400	1240	1470	156.95	10	0	5	5	2.88675	5	5	0	3.33333	1.66667
						405.9	1745	1265	1310	1440	153.052	5	0	0	1.66667	1.66667	0	15	10	8.33333	4.40959
						406.7	1865	1400	1170	1478.33	204.417	0	5	0	1.66667	1.66667	20	15	0	11.6667	6.00925
						407.5	1440	1285	1060	1261.67	110.315	5	10	5	6.66667	1.66667	0	10	0	3.33333	3.33333
						408.3	1910	1280	1010	1400	266.646	0	0	5	1.66667	1.66667	5	5	0	3.33333	1.66667
						409.1	1810	1300	1075	1395	217.428	0	5	10	5	2.88675	5	0	5	3.33333	1.66667
						409.9	1760	1150	1255	1388.33	188.289	15	10	0	8.33333	4.40959	5	0	0	1.66667	1.66667
						410.7	1780	1195	1160	1378.33	201.087	0	5	5	3.33333	1.66667	0	5	10	5	2.88675
						411.4	1590	1275	1195	1353.33	120.566	10	5	0	5	2.88675	0	10	0	3.33333	3.33333
						412.2	1470	1875	1160	1501.67	207.009	5	0	5	3.33333	1.66667	5	0	0	1.66667	1.66667
						413	1575	1325	1235	1378.33	101.708	10	10	10	10	0	0	5	5	3.33333	1.66667
						413.8	1610	1290	1060	1320	159.478	0	0	0	0	0	15	5	0	6.66667	4.40959
						414.6	1740	1200	1140	1360	190.788	5	15	0	6.66667	4.40959	0	0	15	5	5
						415.4	1635	1190	1155	1326.67	154.497	0	0	0	0	0	20	0	5	8.33333	6.00925
						416.2	1570	1200	1210	1326.67	121.701	0	0	5	1.66667	1.66667	0	5	0	1.66667	1.66667
						417	1535	1225	1100	1286.67	129.304	0	0	5	1.66667	1.66667	10	15	5	10	2.88675
						417.8	1630	1315	1155	1366.67	139.533	0	5	0	1.66667	1.66667	0	10	0	3.33333	3.33333
						418.6	1505	1135	1290	1310	107.277	5	10	0	5	2.88675	5	5	0	3.33333	1.66667
						419.4	1760	1195	1115	1356.67	202.985	0	5	5	3.33333	1.66667	5	0	0	1.66667	1.66667
						420.2	1780	1335	1090	1401.67	201.956	0	5	5	3.33333	1.66667	0	15	5	6.66667	4.40959
						421	1670	1255	1275	1400	135.123	10	5	0	5	2.88675	0	15	5	6.66667	4.40959
						421.8	1690	1270	1300	1420	135.277	10	5	0	5	2.88675	0	0	5	1.66667	1.66667
						422.6	1745	1325	1180	1416.67	169.419	5	0	15	6.66667	4.40959	5	5	10	6.66667	1.66667
						423.4	1715	1250	1085	1350	188.613	0	5	10	5	2.88675	0	0	0	0	0
						424.2	1815	1005	1085	1301.67	257.704	10	5	0	5	2.88675	10	0	10	6.66667	3.33333
						425	1690	1280	1090	1353.33	177.044	0	5	0	1.66667	1.66667	15	15	5	11.6667	3.33333
						425.8	1690	1180	1370	1413.33	148.81	0	0	5	1.66667	1.66667	5	5	0	3.33333	1.66667
						426.6	1745	1105	1240	1363.33	194.772	0	5	0	1.66667	1.66667	0	5	5	3.33333	1.66667
						427.4	1550	1170	1265	1328.33	114.176	5	0	15	6.66667	4.40959	0	15	15	10	5
						428.2	1640	1170	1045	1285	181.131	0	0	0	0	0	0	15	0	5	5
						429	1700	1260	1280	1413.33	143.45	5	5	0	3.33333	1.66667	0	10	0	3.33333	3.33333
						429.8	1710	1175	1225	1370	170.612	0	0	0	0	0	5	10	15	10	2.88675
						430.5	1745	1070	1215	1343.33	205.149	10	0	0	3.33333	3.33333	0	10	5	5	2.88675
						431.3	1570	1260	1115	1315	134.195	5	10	15	10	2.88675	0	10	0	3.33333	3.33333
						432.1	1555	1175	1295	1341.67	112.151	0	10	0	3.33333	3.33333	5	10	5	6.66667	1.66667
						432.9	1730	1095	1325	1383.33	185.615	10	5	0	5	2.88675	5	0	5	3.33333	1.66667
						433.7	1515	1150	1305	1323.33	105.764	0	10	10	6.66667	3.33333	5	5	5	5	0
						434.5	1570	1020	1085	1225	173.518	0	5	5	3.33333	1.66667	5	5	5	5	0
						435.3	1760	1255	1105	1373.33	198.123	5	0	5	3.33333	1.66667	0	10	0	3.33333	3.33333
						436.1	1560	1130	1115	1268.33	145.898	0	0	0	0	0	10	5	10	8.33333	1.66667
						436.9	1630	1160	1235	1341.67	145.783	5	10	0	5	2.88675	10	5	5	6.66667	1.66667
						437.7	1590	1080	1100	1256.67	166.767	5	5	5	5	0	5	0	10	5	2.88675
						438.5	1635	1265	1190	1363.33	137.548	10	5	0	5	2.88675	0	10	15	8.33333	4.40959
						439.3	1505	1090	1010	1201.67	153.415	0	5	5	3.33333	1.66667	5	0	0	1.66667	1.66667
						440.1	1480	1220	1040	1246.67	127.715	10	0	20	10	5.7735	0	5	0	1.66667	1.66667
						440.9	1520	1100	1060	1226.67	147.121	10	0	5	5	2.88675	0	10	10	6.66667	3.33333
						441.7	1295	965	1120	1126.67	95.3211	5	5	0	3.33333	1.66667	5	30	0	11.6667	9.27961
						442.5	1385	1075	1010	1156.67	115.698	15	5	0	6.66667	4.40959	20	0	10	10	5.7735
						443.3	1515	1110	1005	1210	155.483	10	0	0	3.33333	3.33333	0	0	0	0	0
						444.1	1155	1015	1100	1090	40.7226	10	5	0	5	2.88675	0	5	5	3.33333	1.66667
						444.9	1280	1170	1015	1155	76.8657	5	10	0	5	2.88675	5	15	5	8.33333	3.33333
						445.7	1445	1080	1060	1195	125.133	0	0	0	0	0	5	5	0	3.33333	1.66667
						446.5	1415	1010	1000	1141.67	136.697	10	5	20	11.6667	4.40959	0	0	5	1.66667	1.66667
						447.3	1395	1020	1010	1141.67	126.7	5	5	0	3.33333	1.66667	5	0	0	1.66667	1.66667
						448.1	1280	1090	890	1086.67	112.596	0	0	5	1.66667	1.66667	20	10	0	10	5.7735
						448.9	1400	985	1020	1135	132.885	5	10	0	5	2.88675	5	0	0	1.66667	1.66667
						449.6	1415	1040	1020	1158.33	128.463	5	0	0	1.66667	1.66667	0	0	10	3.33333	3.33333
						450.4	1265	1020	820	1035	128.679	5	5	5	5	0	0	15	15	10	5
						451.2	1415	860	840	1038.33	188.422	0	10	10	6.66667	3.33333	5	10	10	8.33333	1.66667
						452	1310	950	885	1048.33	132.172	0	10	0	3.33333	3.33333	0	0	15	5	5
						452.8	1355	915	845	1038.33	159.618	0	0	0	0	0	5	5	0	3.33333	1.66667
						453.6	1380	965	845	1063.33	162.079	5	5	5	5	0	10	0	10	6.66667	3.33333
						454.4	1180	645	970	931.667	155.626	10	0	15	8.33333	4.40959	5	20	0	8.33333	6.00925
						455.2	1145	965	835	981.667	89.8765	0	0	0	0	0	0	5	5	3.33333	1.66667
						456	1355	960	920	1078.33	138.814	0	0	5	1.66667	1.66667	0	5	5	3.33333	1.66667
						456.8	1325	930	845	1033.33	147.883	0	0	5	1.66667	1.66667	10	5	10	8.33333	1.66667
						457.6	1240	890	965	1031.67	106.393	5	5	5	5	0	5	5	15	8.33333	3.33333
						458.4	1090	950	820	953.333	77.9601	0	0	5	1.66667	1.66667	5	15	0	6.66667	4.40959
						459.2	1165	1045	780	996.667	113.737	0	0	0	0	0	5	10	0	5	2.88675
						460	970	735	845	850	67.8847	5	0	0	1.66667	1.66667	0	0	0	0	0
						460.8	1170	885	785	946.667	115.338	10	0	0	3.33333	3.33333	0	5	10	5	2.88675
						461.6	1110	820	725	885	115.794	0	0	0	0	0	10	20	0	10	5.7735
						462.4	1130	780	780	896.667	116.667	0	20	0	6.66667	6.66667	10	10	0	6.66667	3.33333
						463.2	1190	735	800	908.333	142.078	5	0	0	1.66667	1.66667	10	0	5	5	2.88675
						464	1015	745	695	818.333	99.387	0	5	0	1.66667	1.66667	0	5	10	5	2.88675
						464.8	1105	865	790	920	95	0	5	0	1.66667	1.66667	5	5	15	8.33333	3.33333
						465.6	1155	805	780	913.333	121.049	0	5	0	1.66667	1.66667	5	15	0	6.66667	4.40959
						466.4	1060	735	830	875	96.4797	0	5	0	1.66667	1.66667	15	5	10	10	2.88675
						467.2	1100	695	745	846.667	127.486	10	0	10	6.66667	3.33333	25	0	10	11.6667	7.26483
						468	905	675	770	783.333	66.7291	5	5	10	6.66667	1.66667	5	0	20	8.33333	6.00925
						468.7	1080	845	825	916.667	81.8705	0	15	5	6.66667	4.40959	0	20	10	10	5.7735
						469.5	965	1000	830	931.667	51.8277	0	0	0	0	0	5	10	0	5	2.88675
						470.3	1060	775	710	848.333	107.484	5	10	5	6.66667	1.66667	0	5	10	5	2.88675
						471.1	1020	695	595	770	128.29	10	5	0	5	2.88675	10	0	0	3.33333	3.33333
						471.9	930	715	725	790	70.0595	0	0	5	1.66667	1.66667	20	10	0	10	5.7735
						472.7	1060	705	700	821.667	119.175	10	5	15	10	2.88675	10	0	25	11.6667	7.26483
						473.5	1005	790	685	826.667	94.1777	5	0	0	1.66667	1.66667	0	5	5	3.33333	1.66667
						474.3	955	800	810	855	50.0833	0	0	5	1.66667	1.66667	0	15	10	8.33333	4.40959
						475.1	1075	720	665	820	128.485	0	0	0	0	0	5	35	5	15	10
						475.9	910	750	670	776.667	70.5534	0	5	5	3.33333	1.66667	5	5	10	6.66667	1.66667
						476.7	935	715	605	751.667	97.0109	5	5	5	5	0	5	15	5	8.33333	3.33333
						477.5	900	655	720	758.333	73.2765	0	5	5	3.33333	1.66667	10	0	5	5	2.88675
						478.3	880	875	615	790	87.5119	5	5	0	3.33333	1.66667	10	5	5	6.66667	1.66667
						479.1	1050	725	680	818.333	116.559	0	0	0	0	0	0	15	0	5	5
						479.9	900	805	600	768.333	88.5218	0	5	15	6.66667	4.40959	15	15	5	11.6667	3.33333
						480.7	760	915	655	776.667	75.5167	10	5	5	6.66667	1.66667	5	5	0	3.33333	1.66667
						481.5	935	695	600	743.333	99.68	5	10	0	5	2.88675	0	10	5	5	2.88675
						482.3	930	1400	645	991.667	220.12	5	5	0	3.33333	1.66667	5	5	0	3.33333	1.66667
						483.1	930	740	685	785	74.2181	0	10	5	5	2.88675	5	5	10	6.66667	1.66667
						483.9	835	805	650	763.333	57.3246	10	0	0	3.33333	3.33333	5	10	10	8.33333	1.66667
						484.7	810	655	685	716.667	47.4634	5	15	5	8.33333	3.33333	5	10	10	8.33333	1.66667
						485.5	980	750	620	783.333	105.251	0	5	5	3.33333	1.66667	5	5	10	6.66667	1.66667
						486.3	745	670	575	663.333	49.1878	5	10	5	6.66667	1.66667	0	0	5	1.66667	1.66667
						487.1	850	655	630	711.667	69.5422	10	5	0	5	2.88675	15	0	10	8.33333	4.40959
						487.8	900	730	640	756.667	76.2306	5	5	0	3.33333	1.66667	5	5	0	3.33333	1.66667
						488.6	775	615	725	705	47.2582	0	5	5	3.33333	1.66667	10	0	5	5	2.88675
						489.4	895	585	660	713.333	93.378	10	10	10	10	0	15	5	5	8.33333	3.33333
						490.2	825	590	725	713.333	68.089	5	0	0	1.66667	1.66667	5	0	0	1.66667	1.66667
						491	870	680	560	703.333	90.2466	15	0	10	8.33333	4.40959	0	5	10	5	2.88675
						491.8	745	640	510	631.667	67.9665	5	0	15	6.66667	4.40959	0	0	5	1.66667	1.66667
						492.6	710	765	685	720	23.6291	0	10	0	3.33333	3.33333	5	10	5	6.66667	1.66667
						493.4	860	710	520	696.667	98.3757	0	5	0	1.66667	1.66667	20	15	10	15	2.88675
						494.2	825	640	560	675	78.475	0	15	5	6.66667	4.40959	10	10	0	6.66667	3.33333
						495	790	595	585	656.667	66.7291	0	0	5	1.66667	1.66667	0	10	10	6.66667	3.33333
						495.8	790	585	615	663.333	63.9227	0	0	5	1.66667	1.66667	5	0	10	5	2.88675
						496.6	635	750	525	636.667	64.9573	10	5	0	5	2.88675	5	15	5	8.33333	3.33333
						497.4	840	680	530	683.333	89.5048	0	0	5	1.66667	1.66667	5	5	5	5	0
						498.2	825	560	580	655	85.1959	5	0	0	1.66667	1.66667	0	0	0	0	0
						499	680	635	635	650	15	0	0	15	5	5	5	10	5	6.66667	1.66667
						499.8	795	735	560	696.667	70.4943	5	5	0	3.33333	1.66667	10	0	5	5	2.88675
						500.6	740	530	505	591.667	74.517	10	10	5	8.33333	1.66667	10	0	25	11.6667	7.26483
						501.4	740	480	570	596.667	76.2306	0	5	0	1.66667	1.66667	5	10	0	5	2.88675
						502.2	755	670	550	658.333	59.4652	5	10	5	6.66667	1.66667	10	0	10	6.66667	3.33333
						503	670	545	650	621.667	38.7657	5	0	0	1.66667	1.66667	5	5	5	5	0
						503.8	790	580	620	663.333	64.3774	5	5	0	3.33333	1.66667	0	5	0	1.66667	1.66667
						504.6	695	560	605	620	39.6863	5	0	0	1.66667	1.66667	10	5	15	10	2.88675
						505.4	685	740	585	670	45.3689	0	25	0	8.33333	8.33333	5	5	15	8.33333	3.33333
						506.2	705	605	610	640	32.532	0	5	10	5	2.88675	0	5	5	3.33333	1.66667
						506.9	735	555	560	616.667	59.1843	5	5	0	3.33333	1.66667	10	5	10	8.33333	1.66667
						507.7	610	525	545	560	25.658	5	0	0	1.66667	1.66667	0	0	0	0	0
						508.5	710	525	640	625	53.929	0	0	10	3.33333	3.33333	10	0	0	3.33333	3.33333
						509.3	825	570	610	668.333	79.1798	0	5	5	3.33333	1.66667	0	10	10	6.66667	3.33333
						510.1	710	600	670	660	32.1455	0	0	0	0	0	0	20	10	10	5.7735
						510.9	650	660	520	610	45.0925	0	10	0	3.33333	3.33333	10	15	10	11.6667	1.66667
						511.7	715	680	545	646.667	51.8277	0	0	5	1.66667	1.66667	5	0	5	3.33333	1.66667
						512.5	715	615	575	635	41.6333	10	0	0	3.33333	3.33333	5	5	10	6.66667	1.66667
						513.3	720	600	535	618.333	54.1859	0	0	0	0	0	5	0	0	1.66667	1.66667
						514.1	820	705	500	675	93.586	0	0	5	1.66667	1.66667	5	0	5	3.33333	1.66667
						514.9	695	560	440	565	73.6546	10	20	5	11.6667	4.40959	5	10	5	6.66667	1.66667
						515.7	625	475	555	551.667	43.3333	10	0	5	5	2.88675	5	10	5	6.66667	1.66667
						516.5	655	550	550	585	35	5	0	0	1.66667	1.66667	5	5	10	6.66667	1.66667
						517.3	720	495	550	588.333	67.7208	5	0	5	3.33333	1.66667	25	10	0	11.6667	7.26483
						518.1	755	590	485	610	78.5812	10	0	5	5	2.88675	0	5	10	5	2.88675
						518.9	570	595	585	583.333	7.26483	15	0	0	5	5	0	5	5	3.33333	1.66667
						519.7	645	580	525	583.333	34.6811	5	0	5	3.33333	1.66667	10	15	0	8.33333	4.40959
						520.5	640	540	575	585	29.2973	5	0	5	3.33333	1.66667	5	0	5	3.33333	1.66667
						521.3	735	525	450	570	85.2936	0	5	5	3.33333	1.66667	0	20	5	8.33333	6.00925
						522.1	630	520	530	560	35.1188	0	5	10	5	2.88675	0	5	15	6.66667	4.40959
						522.9	765	530	475	590	88.9288	25	0	0	8.33333	8.33333	20	5	5	10	5
						523.7	640	415	465	506.667	68.2113	5	0	5	3.33333	1.66667	5	0	5	3.33333	1.66667
						524.5	695	600	415	570	82.2091	5	0	5	3.33333	1.66667	0	5	5	3.33333	1.66667
						525.3	595	495	455	515	41.6333	0	5	5	3.33333	1.66667	10	10	5	8.33333	1.66667
						526	570	600	505	558.333	28.0377	5	0	0	1.66667	1.66667	5	15	10	10	2.88675
						526.8	575	505	480	520	28.4312	0	0	5	1.66667	1.66667	0	5	15	6.66667	4.40959
						527.6	760	575	425	586.667	96.8819	10	0	0	3.33333	3.33333	0	5	20	8.33333	6.00925
						528.4	560	495	470	508.333	26.8225	20	0	0	6.66667	6.66667	0	5	0	1.66667	1.66667
						529.2	595	630	540	588.333	26.1937	5	15	0	6.66667	4.40959	5	5	5	5	0
						530	610	505	585	566.667	31.6667	0	0	10	3.33333	3.33333	10	10	10	10	0
						530.8	650	505	500	551.667	49.1878	5	5	5	5	0	10	5	5	6.66667	1.66667
						531.6	550	460	485	498.333	26.8225	0	0	0	0	0	0	15	10	8.33333	4.40959
						532.4	635	575	505	571.667	37.5648	0	0	5	1.66667	1.66667	0	15	5	6.66667	4.40959
						533.2	555	540	465	520	27.8388	0	0	0	0	0	0	15	0	5	5
						534	560	535	555	550	7.63763	10	0	5	5	2.88675	10	5	20	11.6667	4.40959
						534.8	520	515	475	503.333	14.24	0	20	0	6.66667	6.66667	15	0	5	6.66667	4.40959
						535.6	475	460	460	465	5	0	10	5	5	2.88675	10	15	10	11.6667	1.66667
						536.4	520	565	465	516.667	28.9156	0	0	0	0	0	15	5	0	6.66667	4.40959
						537.2	700	510	435	548.333	78.8635	0	0	10	3.33333	3.33333	5	0	5	3.33333	1.66667
						538	535	595	510	546.667	25.2212	10	5	0	5	2.88675	5	5	0	3.33333	1.66667
						538.8	460	610	515	528.333	43.8115	5	5	5	5	0	0	5	5	3.33333	1.66667
						539.6	465	555	460	493.333	30.8671	5	0	5	3.33333	1.66667	10	10	5	8.33333	1.66667
						540.4	625	480	445	516.667	55.1009	5	0	0	1.66667	1.66667	5	0	10	5	2.88675
						541.2	510	540	460	503.333	23.3333	10	0	5	5	2.88675	15	5	25	15	5.7735
						542	490	455	480	475	10.4083	5	5	5	5	0	0	15	10	8.33333	4.40959
						542.8	490	550	340	460	62.45	25	10	10	15	5	5	10	5	6.66667	1.66667
						543.6	505	525	450	493.333	22.4227	0	0	5	1.66667	1.66667	5	0	15	6.66667	4.40959
						544.4	495	465	555	505	26.4575	5	0	0	1.66667	1.66667	0	5	0	1.66667	1.66667
						545.1	500	480	445	475	16.0728	15	0	10	8.33333	4.40959	0	10	0	3.33333	3.33333
						545.9	595	545	465	535	37.8594	5	0	0	1.66667	1.66667	25	0	10	11.6667	7.26483
						546.7	510	395	495	466.667	36.094	5	0	5	3.33333	1.66667	10	0	0	3.33333	3.33333
						547.5	515	505	370	463.333	46.7559	10	5	5	6.66667	1.66667	0	10	5	5	2.88675
						548.3	525	485	380	463.333	43.2371	0	5	0	1.66667	1.66667	0	5	10	5	2.88675
						549.1	610	485	375	490	67.8847	0	0	0	0	0	0	0	5	1.66667	1.66667
						549.9	505	500	430	478.333	24.2097	0	0	5	1.66667	1.66667	0	10	5	5	2.88675
						550.7	505	545	440	496.667	30.5959	5	0	0	1.66667	1.66667	0	0	5	1.66667	1.66667
						551.5	480	400	335	405	41.9325	5	15	5	8.33333	3.33333	0	5	10	5	2.88675
						552.3	490	425	465	460	18.9297	0	0	5	1.66667	1.66667	0	0	15	5	5
						553.1	475	415	345	411.667	37.5648	15	0	5	6.66667	4.40959	10	10	10	10	0
						553.9	385	480	425	430	27.5379	5	5	5	5	0	0	0	0	0	0
						554.7	550	495	430	491.667	34.6811	0	0	0	0	0	5	0	0	1.66667	1.66667
						555.5	455	525	450	476.667	24.2097	10	0	5	5	2.88675	0	25	5	10	7.63763
						556.3	495	395	310	400	53.4634	0	0	0	0	0	15	5	5	8.33333	3.33333
						557.1	450	465	395	436.667	21.2786	10	0	0	3.33333	3.33333	5	5	15	8.33333	3.33333
						557.9	440	465	355	420	33.2916	5	0	0	1.66667	1.66667	0	10	0	3.33333	3.33333
						558.7	440	405	430	425	10.4083	0	10	5	5	2.88675	0	0	15	5	5
						559.5	550	585	350	495	73.2006	5	10	0	5	2.88675	0	10	5	5	2.88675
						560.3	460	425	405	430	16.0728	5	5	0	3.33333	1.66667	5	10	5	6.66667	1.66667
						561.1	420	500	320	413.333	52.0683	0	10	0	3.33333	3.33333	10	0	10	6.66667	3.33333
						561.9	555	500	340	465	64.4851	5	0	5	3.33333	1.66667	10	0	0	3.33333	3.33333
						562.7	405	505	395	435	35.1188	0	0	0	0	0	0	5	5	3.33333	1.66667
						563.5	460	445	370	425	27.8388	0	5	5	3.33333	1.66667	0	0	0	0	0
						564.2	335	470	300	368.333	51.8277	20	5	5	10	5	0	5	0	1.66667	1.66667
						565	365	450	375	396.667	26.8225	5	0	0	1.66667	1.66667	5	0	5	3.33333	1.66667
						565.8	480	375	415	423.333	30.5959	5	0	0	1.66667	1.66667	0	0	0	0	0
						566.6	460	410	375	415	24.6644	0	10	0	3.33333	3.33333	10	10	10	10	0
						567.4	305	415	355	358.333	31.798	15	10	5	10	2.88675	0	0	5	1.66667	1.66667
						568.2	355	380	395	376.667	11.6667	0	5	0	1.66667	1.66667	0	10	0	3.33333	3.33333
						569	395	550	365	436.667	57.3246	5	0	0	1.66667	1.66667	5	0	5	3.33333	1.66667
						569.8	340	505	395	413.333	48.5054	5	5	5	5	0	5	10	0	5	2.88675
						570.6	420	460	325	401.667	40.0347	5	5	10	6.66667	1.66667	10	5	5	6.66667	1.66667
						571.4	355	430	310	365	35	5	5	5	5	0	5	25	0	10	7.63763
						572.2	340	395	365	366.667	15.899	0	5	10	5	2.88675	5	0	0	1.66667	1.66667
						573	330	535	310	391.667	71.8988	0	5	10	5	2.88675	15	5	10	10	2.88675
						573.8	340	405	305	350	29.2973	0	10	0	3.33333	3.33333	0	5	10	5	2.88675
						574.6	325	500	375	400	52.0416	5	0	0	1.66667	1.66667	0	5	5	3.33333	1.66667
						575.4	360	395	290	348.333	30.8671	5	0	5	3.33333	1.66667	0	0	10	3.33333	3.33333
						576.2	360	415	305	360	31.7543	5	0	10	5	2.88675	0	0	0	0	0
						577	410	500	335	415	47.697	5	10	5	6.66667	1.66667	5	5	10	6.66667	1.66667
						577.8	375	460	415	416.667	24.5515	10	5	5	6.66667	1.66667	0	0	0	0	0
						578.6	310	520	315	381.667	69.1817	0	0	0	0	0	0	25	0	8.33333	8.33333
						579.4	355	340	375	356.667	10.1379	0	0	5	1.66667	1.66667	0	0	5	1.66667	1.66667
						580.2	325	370	355	350	13.2288	5	0	5	3.33333	1.66667	20	10	10	13.3333	3.33333
						581	340	355	315	336.667	11.6667	5	5	5	5	0	5	0	5	3.33333	1.66667
						581.8	360	430	315	368.333	33.4581	0	0	10	3.33333	3.33333	5	15	0	6.66667	4.40959
						582.6	320	350	310	326.667	12.0185	0	0	5	1.66667	1.66667	0	0	10	3.33333	3.33333
						583.3	245	355	290	296.667	31.9287	0	5	0	1.66667	1.66667	5	0	0	1.66667	1.66667
						584.1	270	490	300	353.333	68.8799	10	5	0	5	2.88675	5	5	0	3.33333	1.66667
						584.9	390	405	290	361.667	36.094	10	0	0	3.33333	3.33333	0	10	5	5	2.88675
						585.7	380	390	285	351.667	33.4581	0	0	0	0	0	0	0	5	1.66667	1.66667
						586.5	360	305	280	315	23.6291	5	20	5	10	5	0	20	0	6.66667	6.66667
						587.3	310	420	310	346.667	36.6667	5	0	5	3.33333	1.66667	5	5	15	8.33333	3.33333
						588.1	310	325	280	305	13.2288	0	0	5	1.66667	1.66667	0	0	10	3.33333	3.33333
						588.9	310	445	235	330	61.441	10	5	5	6.66667	1.66667	0	0	15	5	5
						589.7	245	315	255	271.667	21.8581	0	15	5	6.66667	4.40959	0	5	0	1.66667	1.66667
						590.5	230	330	280	280	28.8675	5	5	5	5	0	0	0	10	3.33333	3.33333
						591.3	270	350	195	271.667	44.7524	0	0	0	0	0	15	0	0	5	5
						592.1	380	375	245	333.333	44.1902	0	0	0	0	0	0	5	0	1.66667	1.66667
						592.9	305	340	260	301.667	23.1541	0	0	5	1.66667	1.66667	0	5	5	3.33333	1.66667
						593.7	260	405	220	295	56.1991	0	5	20	8.33333	6.00925	5	0	0	1.66667	1.66667
						594.5	270	315	275	286.667	14.24	5	0	0	1.66667	1.66667	0	15	0	5	5
						595.3	200	350	220	256.667	47.0225	0	10	0	3.33333	3.33333	5	5	0	3.33333	1.66667
						596.1	315	300	275	296.667	11.6667	0	5	5	3.33333	1.66667	20	10	0	10	5.7735
						596.9	270	360	260	296.667	31.798	5	0	0	1.66667	1.66667	10	0	0	3.33333	3.33333
						597.7	295	345	250	296.667	27.4368	0	0	5	1.66667	1.66667	5	0	0	1.66667	1.66667
						598.5	305	330	245	293.333	25.2212	5	5	5	5	0	5	5	0	3.33333	1.66667
						599.3	285	390	195	290	56.3471	0	5	0	1.66667	1.66667	5	10	10	8.33333	1.66667
						600.1	300	300	315	305	5	5	0	15	6.66667	4.40959	15	0	5	6.66667	4.40959
[truncated: 6 more columns]

## Sheet: Supplementary Data
Supplementary Data 2
	Cell death Index	1	2	3	4	5	6	7	8	9	10	11	12	13	14	15	Mean	SD
	CBQ72076	9	10	8	7	8	9	9	8	7	6	7	8	9	9	8	8.13333	1.0601
	KIS72283	6	7	5	7	6	5	7	6	5	7	5	7	6	6	7	6.13333	0.833809
	KIS70693	3	4	5	4	3	5	4	3	3	3	5	6	4	5	4	4.06667	0.96115
	Bcin01p05310.2	8	10	9	8	10	9	10	9	10	9	7	8	9	8	9	8.86667	0.915475
	EDN96923	7	5	6	6	7	6	7	6	5	8	4	6	7	6	5	6.06667	1.0328
	EDO01950	4	6	5	7	5	4	6	7	5	6	4	5	6	4	5	5.26667	1.0328
	MGG_04599T0	7	8	7	9	8	7	6	5	7	6	7	6	5	7	7	6.8	1.08233
	KUI57242	7	8	9	7	6	8	8	6	5	5	6	7	6	7	7	6.8	1.14642
	KUI59516	7	5	4	5	4	6	5	4	4	5	4	5	4	6	5	4.86667	0.915475
	VDAG_JR2_Chr3g03370a-00001	7	8	7	5	7	5	6	7	8	8	6	8	7	6	7	6.8	1.01419
	KDB12319	9	8	10	9	8	10	9	9	9	8	9	8	10	9	8	8.86667	0.743223
	NechaP98847	9	10	8	9	9	10	9	10	9	9	8	9	8	9	9	9	0.654654
	FOXG_00537P0	9	8	8	7	7	7	8	10	8	9	8	9	7	8	8	8.06667	0.883715
	FVEG_00876T0	8	7	6	8	8	7	8	6	7	8	7	8	7	7	6	7.2	0.774597
	CCE31100	9	10	9	8	9	8	9	9	8	9	10	9	8	9	8	8.8	0.676123
	EED56384	3	4	2	2	3	4	2	3	2	1	3	4	2	1	2	2.53333	0.99043
	EED55562	6	5	4	5	6	5	4	5	5	5	6	5	7	4	3	5	1
	EED45286	8	9	7	9	8	7	9	9	8	7	6	8	7	9	8	7.93333	0.96115
	EGR50971	9	9	10	8	10	10	9	10	8	8	7	9	9	10	8	8.93333	0.96115
	EEP76955	4	6	6	9	6	5	6	6	8	8	7	6	9	4	6	6.4	1.54919
